# Supplementary material for: Dietary fibers inhibit obesity in mice, but host responses in the cecum and liver appear unrelated to fiber-specific changes in cecal bacterial taxonomic composition
Source: Sci Rep. 2018 Oct 22;8:15566. doi: 10.1038/s41598-018-34081-8 (PMC6197265; doi:10.1038/s41598-018-34081-8)
Supplement: Supplementary file 2 — Supplementary Dataset [file 41598_2018_34081_MOESM2_ESM.xls]

## Sheet: A - OTU_Summary
Supplementary File S4 Table S3. Illumina sequencing analysis of cecal content. [A] Proportional abundance [%] of each OTU (at 97% identity) subsampled to 12062 reads per sample. The taxonomic classification is shown at the right-hand side. Accession numb
Accession	SAMN07645414	SAMN07645415	SAMN07645416	SAMN07645417	SAMN07645418	SAMN07645419	SAMN07645420	SAMN07645421	SAMN07645422	SAMN07645423	SAMN07645424	SAMN07645425	SAMN07645426	SAMN07645427	SAMN07645428	SAMN07645429	SAMN07645430	SAMN07645431	SAMN07645432	SAMN07645433	SAMN07645434	SAMN07645435	SAMN07645436	SAMN07645437	SAMN07645438	SAMN07645439	SAMN07645440	SAMN07645441	SAMN07645442	SAMN07645443	SAMN07645444	SAMN07645445	SAMN07645446	SAMN07645447	SAMN07645448	SAMN07645449	SAMN07645450	SAMN07645451	SAMN07645452	SAMN07645453	SAMN07645454	SAMN07645455	SAMN07645456	SAMN07645457	SAMN07645458	SAMN07645459	SAMN07645460	SAMN07645461	SAMN07645462
Sample	HFD+inul_P_1	HFD+inul_B_2	HFD+inulin_3	HFD+inul_PB_4	HFD+inul_PB_5	HFD_6	LFD_7	HFD+b_glucan_8	HFD+inul_P_9	HFD+inul_A_10	HFD+pectin_11	HFD+inul_B_12	HFD+inul_P_13	HFD+inul_A_14	HFD+inul_A_15	LFD_16	LFD_17	HFD+inulin_18	HFD+inul_PB_19	HFD+inul_A_20	HFD+pectin_21	HFD+pectin_22	HFD+inul_A_23	LFD_24	HFD+pectin_25	HFD_26	HFD+inul_A_27	HFD+inul_P_28	LFD_29	HFD+inul_B_30	HFD+inul_P_31	HFD+inulin_32	HFD+inul_B_33	HFD+inul_PB_34	HFD+inulin_35	HFD+inul_A_36	HFD+b_glucan_37	HFD+inul_A_38	HFD+inul_P_39	HFD+inul_PB_40	HFD+inul_A_41	HFD+inul_P_42	HFD_43	HFD+inul_B_44	HFD+inul_B_45	HFD+inul_B_46	HFD+b_glucan_47	HFD+pectin_48	LFD_49
Otu0001	9.4263	4.26961	1.37622	24.0756	5.52147	0.0911955	0.132648	0.630078	11.4243	22.8237	0.746145	17.7748	20.378	20.7014	25.3606	0.182391	0.0911955	1.37622	3.23329	22.7823	0.878793	3.00945	12.6264	0.0911955	1.00315	0.049743	71.9284	12.2865	0.0580335	10.6947	24.4818	1.71613	0.447687	7.2459	1.01973	18.4547	2.17211	22.3926	0.638368	7.95059	24.5565	12.1705	0.140938	7.56094	5.0572	0.414525	0.795888	2.28818	0.0580335
Otu0002	38.5425	0.107776	4.38567	0.149229	0.099486	0.356491	0.33991	0.124357	38.9322	26.1151	0.373072	0.107776	16.0338	30.8821	31.7029	0.124357	0.16581	2.23843	0.190681	28.5442	1.96485	0.406234	46.3356	0.33991	1.89023	0.107776	1.67468	27.2094	0.0746145	0.1741	29.9867	1.82391	0.248715	0.306748	7.62726	36.2461	0.049743	23.0973	50.1907	0.033162	33.9081	28.3286	0.49743	0.207262	0.364782	0.0911955	1.10264	5.18156	0.0580335
Otu0003	0.0248715	1.16896	9.57553	1.72442	6.1101	0.389653	0.0580335	2.43741	0.0082905	0.33162	45.5148	0.878793	0.033162	0.0746145	0.0082905	0.580335	0.315039	2.32963	0.795888	0.16581	38.4596	38.4348	0.0082905	0.746145	36.7186	0.049743	1.64981	0.049743	0.306748	3.78047	0.016581	12.4275	0.704692	1.57519	1.49229	1.06947	2.47057	0.223843	0.464268	0.572044	0.0580335	0	0.033162	1.16067	0.845631	1.35135	2.51202	29.5722	0.0911955
Otu0004	7.01376	2.91826	0.978279	6.65727	1.19383	0.0082905	0.0248715	12.8751	2.91826	12.9663	0.431106	3.24988	9.41801	5.06549	0.67153	5.89454	15.3955	6.58266	10.33	5.71215	0	0.0414525	0	0.157519	0.812469	0.124357	0.0082905	16.523	17.3686	13.4886	8.93716	2.95142	3.8385	14.1104	0.066324	0.0414525	15.8017	9.32681	3.42398	5.10695	0.547173	4.64268	0	0.878793	15.7768	0.0248715	6.99718	0.0082905	32.706
Otu0005	8.29879	10.2388	2.42083	6.17642	16.5147	0.016581	0.132648	0.771016	1.64981	0.033162	0.140938	7.37854	3.11723	0.746145	0.431106	0.0248715	0.0580335	0.472558	17.9158	3.15039	0.281877	2.05604	2.50373	0.0911955	0.580335	0.016581	0.389653	1.75759	0.016581	1.11093	4.5349	2.01459	6.77334	9.70817	4.29448	3.73072	1.01973	2.61151	4.85823	0.348201	2.49544	21.605	0.190681	14.8897	5.31421	0.281877	1.80733	4.26132	0.0414525
Otu0006	1.41768	0.356491	1.11093	3.29133	0.281877	0.522301	3.15039	2.32963	2.4457	0.83734	0.397944	2.65296	4.12867	3.20013	3.19184	5.70386	12.6016	3.89653	2.36279	3.38252	1.26845	0.157519	0.489139	2.57005	2.48715	1.01144	0.306748	0.862212	1.63323	3.5815	1.07776	1.43426	2.31305	3.34936	0.0414525	2.95971	0.737854	1.87365	6.35881	3.9297	0.928536	2.06433	0.124357	1.36793	5.55463	3.50688	0.0746145	1.69955	5.52147
Otu0007	2.23843	5.34737	6.35052	2.65296	6.15984	0.082905	0.033162	2.13895	1.47571	1.25187	0.870502	7.08009	3.79705	3.01774	0.514011	0.157519	0.0082905	17.4598	1.60007	2.36279	0.364782	0	0.688111	0.0082905	0.381363	0.082905	1.98972	7.26248	0.033162	4.93285	3.17526	6.52462	12.4275	3.63124	0.124357	0.489139	4.56806	2.968	1.7493	2.66125	1.29332	1.05289	0.0580335	8.18272	0.290167	14.7405	0.555463	0.33991	0
Otu0008	2.60322	14.6825	10.3051	1.75759	7.58581	0.033162	0.215553	0.787597	2.06433	1.9234	0.373072	8.23247	3.76389	1.22699	3.06748	2.32134	1.64152	5.42199	7.43658	1.47571	0.754435	0	1.80733	0.638368	1.57519	0.1741	0	0.480849	0.016581	2.49544	3.44056	7.9423	5.3225	3.06748	0.522301	0.66324	10.7528	0.16581	2.41254	0.605206	0.464268	0.489139	0.0082905	13.2731	0.0911955	3.06748	5.14011	1.16067	0
Otu0009	0.538882	0.348201	1.28503	2.95142	0.116067	0.16581	0.257005	0.107776	1.18554	0.787597	0.49743	0.273586	2.14724	1.84878	1.66639	16.9126	6.93915	7.27077	0.787597	1.36793	0.16581	0	0.356491	7.68529	0.140938	8.01691	0	1.03631	17.0204	2.29647	0.845631	2.13066	0.140938	2.33792	0.16581	0.845631	0.397944	1.06947	1.17725	0.771016	0.348201	0.431106	0.132648	0.348201	2.68612	0.207262	0.712983	0.0746145	29.3732
Otu0010	0.0414525	0.323329	7.71016	0.588625	0.182391	0.588625	0.563754	3.26646	0.439396	0	3.62295	0.356491	0.298458	0	0	0.538882	0.439396	11.1673	0.588625	0	1.27674	0.290167	0	0.588625	0.0082905	0.257005	0.016581	0	0.215553	0.654949	0	6.08523	1.06947	1.12751	27.8727	0.0082905	0.0082905	0.0414525	0.016581	0.132648	0	0.0248715	0.779307	0.489139	1.06947	0.207262	3.3991	2.59493	0.149229
Otu0011	0	0	4.61781	0.0082905	0	0	0	0.0082905	0.0082905	0	0.016581	0	0	0	0	0.0082905	0.0082905	0	0	0	1.43426	2.25502	0	0	1.06118	0	0	0.0082905	0	0	0	0	0	0	20.461	0	0	0	0.0082905	0.0082905	0	0	0.0082905	0	0	0	0	0	0
Otu0012	0.107776	0.132648	0.066324	0.0414525	0.795888	0.215553	0.514011	0.273586	0.140938	1.95656	3.91312	1.72442	1.25187	0.0248715	0.182391	6.91428	1.64981	0.132648	1.03631	0.149229	0.903664	2.5286	0.870502	16.4981	1.0446	8.04178	0.016581	0.132648	20.0879	0.16581	0.033162	0.049743	0.33162	0.082905	2.7939	0.273586	0.530592	0.265296	0.223843	0.116067	0.489139	0.190681	0.0580335	0.248715	0.348201	0.124357	0.895374	3.89653	0.414525
Otu0013	4.46029	0.406234	3.08407	0.464268	1.29332	0.0746145	0.323329	0.099486	0.737854	0.721273	0.190681	0.49743	1.06947	6.41685	4.87481	0.215553	0.066324	0.762726	0.066324	3.11723	6.23446	20.1459	3.86337	0.116067	1.94827	0.0248715	0	4.63439	0.049743	0.0082905	3.3162	4.13696	0.298458	0.306748	8.38169	3.39081	1.89023	4.02918	1.41768	0	7.17957	6.8977	0.0082905	0.364782	0.356491	0	0.033162	3.60637	0.0248715
Otu0014	0.323329	2.67783	0.140938	2.57005	2.26331	2.95142	4.44371	0.787597	0.455977	0.207262	0.306748	1.24357	0.0580335	0.273586	0.364782	3.51517	1.41768	0.389653	1.36793	0.198972	0.729564	0.248715	0.638368	2.7939	0.431106	4.43542	0.107776	0.223843	1.58349	1.35964	0.290167	1.07776	5.12353	1.99801	0	0.870502	1.06118	0.754435	0.588625	4.12867	0.381363	0.140938	0.746145	2.78561	3.50688	5.68728	9.24391	0.853921	1.61665
Otu0015	0.066324	0.588625	0.654949	1.18554	0.0580335	4.31935	5.03233	0.149229	0.0414525	0	0	0.1741	0.132648	0.116067	0.033162	6.20129	5.06549	0.016581	0.1741	0.033162	0.0248715	0	0.033162	6.17642	0	3.05919	0.132648	0.016581	3.00116	0.132648	0.0580335	0.0911955	0.049743	1.52545	0.049743	0.729564	0.887083	0.0082905	0.0082905	1.07776	0.124357	0.0746145	5.09866	0.712983	0.389653	0.389653	1.82391	0.016581	1.20212
Otu0016	1.40938	0.920245	0.248715	0.099486	1.84049	2.12237	0.721273	2.99287	1.37622	0.406234	4.0126	0.754435	1.3928	0.223843	0.033162	0.472558	0.049743	3.81363	1.93169	0.33162	9.35997	4.8002	2.21356	0.630078	7.74333	0.132648	0.149229	0.0746145	0.099486	1.50058	0.049743	0.033162	0.414525	1.52545	2.68612	1.18554	0.16581	3.68098	1.45913	5.64583	0.198972	0.0082905	0.132648	0	0.804178	4.60952	6.21787	0.389653	0.116067
Otu0017	2.60322	3.00945	1.11922	1.53374	3.91312	3.30791	1.32648	1.17725	0.762726	0.389653	1.02802	1.60836	0.0580335	0.547173	0.804178	1.50887	0.373072	1.08606	1.84878	0.580335	0.406234	0	0.016581	1.94827	0.232134	1.68297	0.016581	0.223843	0.887083	1.93169	1.33477	1.70784	1.67468	2.01459	0.298458	0.605206	2.45399	0.257005	0.787597	0.621787	0	0.0746145	3.00945	3.45714	1.50887	0.795888	2.83535	0.771016	0.414525
Otu0018	0.033162	0.0414525	0.033162	2.81048	0.0082905	0.066324	0	0	6.06865	0.961698	0.0082905	0.0082905	0	3.18355	0.771016	0.0248715	0	0.099486	0	0.298458	0.0082905	0	4.32764	0	0	0	1.79904	0.016581	0.0746145	0	0.215553	0.066324	2.968	0.016581	0	0	0	0.0082905	0	27.2343	0.945117	0.0082905	0.0082905	0.0082905	0	20.7843	0.016581	0	0.0082905
Otu0019	0.356491	3.77218	0.547173	5.57122	2.16382	0	0.0082905	0	2.23843	5.04891	1.47571	1.84049	1.96485	1.31819	2.20527	0.0082905	0	0	2.24673	1.69955	0	0.712983	0.265296	0	0	0	0.099486	7.56923	0	6.91428	1.28503	4.64268	4.3608	4.74217	0	2.23014	0.0082905	2.23843	0	0.953407	2.04775	1.741	0.0248715	2.83535	2.99287	0.555463	2.34621	1.44255	0.016581
Otu0020	0.480849	0.149229	0.563754	0.49743	0.83734	4.29448	3.39081	1.10264	0.514011	0.49743	0.654949	0.50572	1.43426	1.18554	0.920245	2.40424	1.06118	0.878793	0.563754	0.621787	0.563754	0.157519	0.547173	2.65296	0.348201	6.48317	0.082905	0.903664	1.38451	0.746145	0.157519	0.538882	0.223843	0.978279	0.729564	0.920245	1.27674	0.771016	0.455977	0.1741	0.555463	0.696402	6.40027	0.646659	1.54203	0.049743	0.621787	0.248715	1.29332
Otu0021	1.41768	0.878793	0.140938	1.35135	2.56176	2.86022	1.84878	0.83734	0.273586	0.306748	1.38451	0.895374	0.580335	0.0911955	0	1.40938	2.03946	1.37622	1.35964	0.729564	0	0	0.0082905	1.63323	2.04775	2.08921	0.33991	0.240424	0.431106	0.737854	0.82905	0.157519	0.762726	0.83734	0.0248715	0.737854	0.754435	0.082905	0.514011	0.572044	0.414525	0.1741	2.84364	1.01144	0.066324	0.514011	1.82391	0.596916	0.514011
Otu0022	0.422815	2.32963	0	0.389653	5.03233	0.489139	0.223843	0.066324	0.281877	1.5669	0	0.936826	2.26331	2.22185	2.02288	0.646659	0.124357	0.016581	1.26016	1.33477	0.0082905	0	3.0509	0.298458	0	0.389653	0.281877	0.124357	0.273586	3.82192	0.132648	0	3.46543	0.099486	0.0082905	0.795888	0.157519	4.37738	0.0911955	1.16896	0.895374	1.97314	0.116067	0.364782	5.18985	0.124357	0.198972	0.0082905	0.223843
Otu0023	0	1.06947	0.762726	0.572044	1.46742	0.514011	1.08606	0.323329	0.99486	0.182391	0.124357	1.16896	0.920245	0	0.315039	0.895374	1.50887	0.853921	6.32565	0.414525	1.89023	1.11093	0.0082905	0.978279	1.09435	0.1741	0	0	0.439396	1.45084	0.273586	0.795888	2.16382	1.50058	0.455977	0.33991	0.936826	0.1741	0.522301	1.34306	0.132648	0.190681	0.356491	0.364782	0.862212	4.04576	0.033162	1.20212	0.754435
Otu0024	0	0	0	0	0	0	0.157519	0	0	0	0	0	0	0	0	0.853921	1.01144	0.190681	0	0	0.240424	1.18554	0	0.0911955	0.1741	0	0	0	0.149229	0	0	2.54518	0	0	0	0.0082905	4.42713	0.0082905	0	0	0	0	0	0.0082905	0	0	0	0	0
Otu0025	0.0082905	0	0	0	0	6.58266	2.81048	0	0	0	1.17725	0	0	0	0	0	0	0	0	0	0.281877	1.8322	0	2.60322	3.34936	4.93285	0	0	1.2187	0	0	0	0	0	0	0	0.0082905	0	0	0	0	0	0.986569	0	0	0	0	0.0911955	0.016581
Otu0026	0.248715	0.290167	0.348201	0.414525	0.315039	3.6644	2.93484	0.1741	0.572044	0.182391	0.414525	0.746145	0.099486	0.099486	0.107776	1.34306	2.3545	0.1741	0.140938	0.621787	0	0.0414525	0.0746145	2.03117	0	2.23843	0.033162	0.265296	1.11922	0.621787	0.273586	0.182391	0.223843	0.157519	0.190681	0.33991	0.281877	0.0911955	0.555463	0.149229	0.298458	0.969988	2.30476	0.754435	0.397944	0.049743	0	0.0082905	0.961698
Otu0027	0	3.36594	0.530592	0.082905	3.28304	0.232134	0.895374	1.82391	0.0082905	0	0.273586	1.2187	1.10264	0	0	0.721273	0.472558	0.364782	0.555463	0	0	1.93998	0	0.729564	0.646659	0.389653	0	0	0.273586	1.19383	0	0.356491	1.741	0.66324	0.099486	0	1.19383	0	0.215553	0.348201	0	0.389653	0.895374	0.0911955	0.746145	0.0082905	0.721273	1.28503	0.232134
Otu0028	0.605206	0.895374	1.01144	0.621787	1.30161	0.0082905	0	1.0446	0.779307	0.613497	0.596916	0.547173	0.779307	1.01973	0.323329	0.0082905	0.0082905	0.447687	0.787597	0.472558	1.40938	0.67153	0.298458	0	3.23329	0	0.0746145	0.107776	0	0.538882	0.83734	1.93998	0.182391	1.50887	1.5669	0.240424	0.439396	0.223843	1.93998	0.704692	0.198972	0.306748	0	0.480849	0.99486	0	0.887083	1.90681	0
Otu0029	0.223843	0.555463	0.945117	0.223843	0.49743	0.480849	3.53175	0.0082905	1.35135	0.67153	0.140938	4.452	0.157519	0.812469	0.414525	0.248715	0.464268	1.02802	0.149229	0.215553	0.1741	0.0248715	1.40109	1.53374	0	1.45084	0.132648	0.16581	0.356491	0.099486	0.654949	0.696402	4.73387	0.447687	0.033162	1.32648	0.406234	1.3099	0.0911955	1.27674	0.157519	0.182391	1.22699	0.911955	0.406234	1.16896	0.489139	0.0248715	0.50572
Otu0030	0.033162	0	0.182391	0.0082905	0.149229	2.11408	1.16067	0.480849	0.016581	0.190681	0.563754	0.0414525	0.364782	0.33991	0.389653	0.903664	2.71099	0.49743	0.0082905	0.746145	0.1741	0.149229	0.149229	1.95656	0.1741	1.69955	0.0248715	0.464268	0.0911955	0.033162	0.033162	1.45084	0	0.0248715	0.364782	0.049743	0.049743	0.0746145	0.0082905	0.0082905	0.389653	0.16581	0.49743	0	0.082905	0	1.43426	0.389653	0.447687
Otu0031	0	0	0	0	0	1.26016	0	0	0	0	0	0	0	0	0	5.51318	2.81877	0	0	0	0	0.0082905	0	0	0	2.92655	0	0	1.16067	0	0	0	0	0	0	0	0	0	0.033162	0	0	0	0.0082905	0	0	0	0	0	3.46543
Otu0032	0.066324	3.32449	0.33162	1.10264	1.98972	0.215553	0.580335	0.207262	0.099486	0.315039	0.198972	0.779307	0.0911955	0.0414525	0.0580335	0.0580335	0.0082905	0.364782	0.737854	0.0580335	0.099486	0.049743	0.240424	0.124357	0	0.223843	0.0414525	0.066324	0.0248715	2.82706	0.0580335	0.646659	1.45084	2.08921	0.0082905	0.431106	0.356491	0.381363	0.182391	2.90997	0.290167	0	1.79075	1.47571	1.3099	3.225	0.049743	0.066324	0.0082905
Otu0033	0.140938	0.630078	0.455977	0.953407	0.563754	0	0	0.83734	0.688111	0.480849	0	0.439396	1.77417	0.746145	0.920245	0.530592	0	0.1741	0.895374	0.381363	0	0	1.18554	0	0	1.34306	0.66324	0.1741	0.33162	0.795888	0.248715	0.315039	0.746145	0.936826	0.373072	0.779307	0.49743	1.22699	0.049743	1.19383	0.0911955	0.16581	0	0.870502	1.75759	3.61466	0.812469	0	0
Otu0034	0.273586	0.265296	0.862212	0.124357	0.116067	0.439396	0.704692	0.190681	1.98972	0.472558	0.373072	0.149229	0.298458	0.232134	0.315039	0.397944	0.754435	0	2.1804	0.455977	0.099486	0	0.953407	1.40938	0.182391	0.16581	0	0.290167	0.447687	2.03117	0.646659	1.59178	0.654949	0.50572	0.240424	0.149229	2.02288	0.248715	0.762726	0.572044	0.0911955	0	0.356491	0.0248715	0.903664	0	0.099486	0.016581	0.455977
Otu0035	0.0746145	0.654949	0.049743	0.422815	0.082905	0.538882	0.207262	2.6198	0.223843	0.315039	0.0082905	4.40226	0.190681	0.16581	0.033162	0.215553	0.140938	0.0082905	1.89852	0.381363	0	0.0082905	0.306748	0.696402	0	0.389653	0.016581	0.323329	0.207262	0.812469	0.265296	0.016581	2.60322	0.688111	0	0.455977	2.49544	0.50572	0.0746145	0.953407	0.389653	0.215553	0.157519	4.65926	1.57519	0.447687	0.140938	0.0082905	0.124357
Otu0036	0.099486	1.79075	0	1.1358	0.240424	0	0	0	1.22699	0.157519	0	0.547173	1.89852	0.455977	1.27674	0	0	0	0.480849	0.082905	0	0	0.431106	0	0	0	0.489139	0.099486	0	0.373072	0.240424	0	1.90681	0.182391	0	0.721273	0	2.42912	0	1.03631	0.1741	0.157519	0.0082905	2.83535	1.31819	0.83734	0	0	0
Otu0037	0	0.0414525	0.514011	0	0	0.588625	1.14409	8.1993	0.016581	0	0.223843	0	0.0082905	0.0082905	0	0.547173	0.621787	0.082905	0	0.0082905	0.746145	0	0.0248715	0.389653	0.273586	0.33162	0	0.0911955	0.0082905	0	0	0	0	0	0.0082905	0	0	0	0	0	0	0	0.257005	0.049743	0	0	0.936826	0.588625	0.1741
Otu0038	0.547173	0.414525	0.306748	0.572044	0	0	0	0	1.44255	0.489139	0.0414525	0.232134	1.02802	0.0082905	0	0	0	0	0.049743	0	1.08606	0.364782	0.538882	0	0.066324	0	5.67899	0	0	0.762726	0.265296	0.870502	0.348201	0.961698	0.182391	1.38451	0.0580335	0.182391	0.0414525	0.348201	0.373072	0.464268	0	0.99486	0.116067	0.248715	0.0082905	0.67153	0.0082905
Otu0039	0.0082905	0	0.0746145	0	0	0.0414525	0.0248715	0.124357	0.016581	0.0414525	0.0746145	0	0	0	0	0.0580335	0.0082905	0.198972	0	0.290167	0	0	0	0.0248715	0	0.0248715	0	0	0.0082905	0	0	1.62494	0	0	0.0746145	0	0.0414525	0	0	0.016581	0	0	0.033162	0	0	0	11.2917	0	0
Otu0040	0.397944	0.1741	0.265296	0.721273	0.389653	0	0	0.0082905	1.42597	1.1358	0.107776	0.033162	0.845631	0.439396	0.555463	0.182391	2.52031	0.049743	0.928536	0.621787	0	0	0.1741	0.240424	0.140938	0	0	0.198972	0.0082905	0.489139	0.215553	0.414525	0.389653	0.771016	0.82905	0.447687	1.60007	0.538882	2.34621	0.240424	0.232134	0.232134	0	0.0248715	1.29332	0.273586	0.198972	0.779307	0.0248715
Otu0041	0.0082905	1.15238	0.33991	2.86022	0.0746145	0.082905	0.0580335	0.464268	0.099486	0.0248715	0.248715	0.182391	0.107776	0.0580335	0.0248715	0.0082905	0.049743	0.140938	0.969988	0.066324	0	0.033162	0.066324	0.0911955	0.0082905	0.049743	0.016581	0.0580335	0	0.033162	0.016581	0.538882	0.762726	0.16581	1.50887	0.0911955	0.281877	0.066324	0.0082905	0.132648	0.066324	0.033162	0.0248715	0.887083	0.348201	0.638368	0.0911955	0.0248715	0.033162
Otu0042	0	0.605206	2.66125	0.804178	0	0.406234	0.232134	0.472558	0	0	1.42597	0.621787	0	0	0	0.472558	0.688111	1.06118	0.0082905	0	0	0	0	0.480849	1.66639	0.190681	0	0	0.1741	0.679821	0	1.01973	0.787597	1.22699	0.082905	0.033162	0.638368	0	0	0	0	0	0.572044	0.66324	0.381363	0.522301	0.306748	0	0.082905
Otu0043	0.0248715	0.0248715	0	0.0414525	0.016581	3.39081	1.00315	0.049743	0.0414525	0.016581	0.049743	0.107776	0.016581	0.198972	0.16581	1.05289	0.464268	0.066324	0.0414525	0.082905	0.389653	0	0.0082905	0.779307	0	2.26331	0	0.124357	0.414525	0.066324	0.016581	0.0911955	0.033162	0.049743	0.066324	0	0.0746145	0.016581	0.066324	0.0082905	0.049743	0.0248715	2.53689	0.0248715	0.116067	0	0.0746145	0.0911955	0.538882
Otu0044	0	0	0	0	0	0	0	0	0	0	0	0	0	0	0	0.0082905	0	0	0	0	0	0	0	0	0	0	0	0	0	0	0	0	0	0	0	0	0.016581	0	0	0	0	0	0	0	0	0	0.306748	0	0
Otu0045	0.248715	1.3099	0.0248715	0.605206	0.0082905	0	0	0.157519	0.016581	0.903664	0	0	1.11922	0.107776	0	0	0.0414525	0.373072	0.787597	1.55032	0	0	0.0248715	0	0.0082905	0.0082905	0	1.60836	0.33162	1.47571	0.538882	0.0082905	0.50572	0.870502	0	0.0082905	1.76588	0.315039	0.107776	1.50887	0.107776	0.66324	0.016581	0.124357	1.22699	0.0082905	0.066324	0.016581	0.712983
Otu0046	0.066324	0	0	1.82391	0.0082905	0.99486	1.69955	0	0.248715	0.033162	0	0	0.198972	0.0082905	0.0414525	0.315039	0.712983	0.066324	0.0248715	0.0082905	0	0	0.049743	1.78246	0	1.35135	0	0.0082905	0.348201	0	0.530592	0.066324	0.0082905	0.033162	0.0248715	0	0.0082905	0	0.016581	0.364782	0.0082905	0	3.84679	0	0.190681	1.64981	0.0248715	0	0.422815
Otu0047	0.0082905	0.082905	0.066324	1.8322	0.0580335	0.787597	1.45084	0	0.124357	0.149229	0.0911955	0.596916	0.215553	0.16581	0.0911955	0.530592	0.306748	0.033162	0.099486	0.116067	0.0746145	0.049743	0.033162	1.0446	0	1.60836	0.082905	0.107776	0.1741	0.099486	0.0580335	0.0414525	0.356491	0.248715	0	0.149229	0.16581	0.099486	0.182391	1.51716	0.149229	0.066324	0.911955	0.306748	0.33991	0.688111	0.0911955	0.0414525	0.364782
Otu0048	0.281877	0	0.140938	0.033162	0.016581	0.033162	0.1741	0.082905	0.290167	0.679821	0.066324	0.298458	0.107776	0.116067	1.00315	0.0082905	0.0580335	0.348201	0.049743	0.33162	1.54203	0.605206	0.0746145	0.099486	0.0082905	0.016581	0.0082905	0.223843	0.0580335	0.0082905	0.1741	0.298458	0.0082905	0.0082905	0	0.066324	0.348201	0.580335	0.729564	2.28818	0.140938	1.01144	0.140938	0.0082905	0.315039	0.514011	0.0580335	0.0248715	0.033162
Otu0049	0	0	2.80219	0	0	0.132648	0.0082905	0.049743	0	0	5.45515	0.0414525	0	0	0	0.124357	0.232134	0	0.0082905	0	0.83734	0	0	0	0	0.116067	0	0	0.16581	0.0082905	0	1.11093	0	0	0.182391	0	0.0746145	0	0	0	0	0	0.248715	0.0414525	0	0	0.323329	0	0.082905
Otu0050	0	0	0	0	0	0	0	31.0977	0	0	0.016581	0	0	0	0	0	0	0	0	0	0	0	0	0	0	0	0	0	0	0	0	0.0248715	0	0	0	0	0	0	0	0	0	0	0	0	0	0	0	0	0
Otu0051	0	0	0	0	0	1.20212	2.86851	0	0	0	0	0	0	0	0	1.27674	4.60123	0	0	0	0	0.0082905	0	1.8322	0.0082905	1.41768	0	0	2.99287	0	0	0.140938	0	0	0	0	0	0	0	0	0	0	0.83734	0	0	0	0	0	1.484
Otu0052	0.033162	0	0.190681	0.0248715	0.016581	1.67468	1.33477	0.0082905	0	0.0248715	0	0.049743	0.016581	0	0.0082905	0.646659	0.588625	0.215553	0.016581	0	0	0	0	1.32648	0	1.32648	0	0.0248715	0.373072	0.0082905	0	0.0580335	0.0082905	0.0248715	0.049743	0	0.439396	0	0.016581	0.0082905	0.0082905	0	3.08407	0.0414525	0.0580335	0.033162	0.290167	0	0.107776
Otu0053	0.116067	0.107776	0.033162	0.605206	0.033162	0.0746145	0.198972	0.0082905	0.049743	0.215553	0.0746145	0	1.16067	0.215553	0.397944	0.082905	0.0746145	0.281877	0.588625	0.961698	0.0248715	0.049743	0.530592	0.140938	0	0.099486	2.99287	1.27674	0.0248715	0.0746145	0.240424	0.472558	0.0082905	0.082905	0	1.22699	0	0.49743	0.356491	0.397944	4.04576	0.422815	0.066324	0.16581	1.8322	0.132648	0.0580335	0.016581	0
Otu0054	0.787597	0.0580335	0	2.27989	0	0	0	0	0	0.0082905	0	0.33162	0.961698	0.157519	0	0	0	0	0	0	0	0	0.0248715	0	0	0.0082905	0	0.986569	0	1.28503	0.124357	0	0	6.1101	0	0.0580335	0.0082905	1.26845	0	0	2.34621	1.11922	0	1.62494	0.0082905	0	0.0082905	0	0
Otu0055	0	0	0.0082905	0	0	0.771016	0.422815	0	0.464268	0	0	0	0	0	0.0082905	0	0.099486	0	0	0	0	0	0	0.223843	0.0082905	0.99486	0.0082905	0	0.306748	0	0	0	0	0	0	0	0	0	0	0	0	0	0.389653	0	0	0	0	0	0.0082905
Otu0056	0.248715	0.107776	0.198972	0.0414525	0.232134	1.84049	1.10264	0	0.099486	0.265296	0.16581	0.729564	0.0082905	0.472558	0.389653	0.638368	0.464268	0.281877	0.0248715	0.149229	0.0911955	0.016581	0.182391	0.33991	0	1.06947	0.033162	0.298458	0.422815	0.066324	0.0911955	0.190681	0.1741	0.240424	0.696402	0.207262	0.207262	0.397944	0	0.049743	0.472558	0.1741	1.1358	0.016581	0.223843	0	0.0414525	0.0248715	0.182391
Otu0057	0	0	3.73902	0.016581	0	5.51318	2.40424	0	0	0	0.033162	0	0	0	0	0.265296	0.149229	0.116067	0.0082905	0	0	0	0.0082905	0.414525	0	0.953407	0	0	0.016581	0	0	0.729564	0	0	0	0	0	0	0	0.016581	0	0	0	0	0	0	0	0	0.0746145
Otu0058	0.016581	0.0414525	0.190681	0.315039	0.969988	0.0082905	0.049743	0.83734	0.389653	0.016581	0.654949	0.033162	0.431106	0	0.0580335	0.049743	0.049743	0.248715	0.215553	0.140938	1.55032	0.107776	0.016581	0	0.132648	0.0082905	0.0082905	0	0.0248715	0.016581	0	0.737854	0.0580335	0.124357	0.447687	0.066324	0.215553	0.0248715	0.0082905	0.016581	0.83734	0.0414525	0	0.0248715	0.082905	0	1.52545	2.32134	0.016581
Otu0059	0	1.26016	0	0.149229	0.207262	0	0.0082905	0.0082905	0	0	0	1.15238	0	0	0	0	0.0082905	0	0.265296	0	0.298458	1.06118	0.016581	0	0.464268	0	1.18554	0.0082905	0	0.455977	0	0	4.11209	0.273586	0	0	0	0	0	2.75245	0	0	0	1.20212	0.066324	4.65097	0	1.28503	0.0082905
Otu0060	0	0.0082905	0.754435	0.190681	0.298458	0.0082905	0.0580335	1.23528	0	0	0.240424	0.049743	0	0	0.149229	0.116067	0.298458	0.920245	0.364782	0.215553	0.082905	0.016581	0	0.0414525	1.29332	0.0082905	0	0	0.0248715	0.0580335	0.107776	1.41768	0.0082905	0.356491	1.02802	0	1.01144	0.066324	0.157519	0.066324	0.1741	0.0082905	0	0.0248715	0.157519	0.0082905	0.754435	0.315039	0.0414525
Otu0061	0.049743	0.356491	1.63323	0.0911955	0.16581	0.281877	1.16896	0	0.140938	0.124357	0.116067	0.306748	0.099486	0.0911955	0	1.02802	1.19383	0	0.265296	0.157519	0	0	0	0.67153	0.0082905	0.099486	0	0	0.762726	0.1741	0.0414525	0.107776	0.613497	0.306748	1.34306	0.547173	0.033162	0	0.248715	0.679821	0	0	0.248715	0.373072	0.215553	0.555463	0.621787	0	0.613497
Otu0062	0.0580335	0.049743	0.223843	0.190681	0.223843	1.3099	0.431106	0.049743	0.182391	0.198972	0.0911955	0.795888	0.414525	0.232134	0.439396	0.853921	0.107776	0.116067	0.149229	0.273586	0.0248715	0.140938	0.116067	0.406234	0.066324	0.621787	0.0746145	0.903664	0.232134	0.182391	0.149229	0.0082905	0.066324	0.215553	0.281877	0.406234	0.157519	0.257005	0.290167	0.033162	0.315039	0.182391	1.18554	0.464268	0.397944	0.033162	0.033162	0	0.281877
Otu0063	0.033162	0.033162	0	0	0	0.455977	0	0	0	0	0.0082905	0.033162	0	0.0082905	0.0082905	0.0580335	0.033162	0	0.0082905	0.016581	0	0	0	1.10264	0	2.99287	0	0.0082905	0.116067	0.0248715	0.0082905	0.0082905	0.016581	0	0	0	0.646659	0	0.033162	0	0.0082905	0	0	0.0082905	0.049743	0.0248715	0	0	0.356491
Otu0064	0	0	0	0	0	2.15553	3.1421	0	0	0	0	0	0	0	0	0.0082905	0	0	0	0	0	0	0	1.79075	0	0.638368	0	0	0.0082905	0	0	0	0	0	0	0	0	0	0	0	0	0	0.298458	0	0	0	0	0	0
Otu0065	0	0	1.72442	0	0	0.729564	0	0	0	0	0.049743	0	0	0	0	0.364782	1.3928	2.29647	0.016581	0	0	0	0	0.016581	0	0.1741	0	0	0.605206	0	0	0.0082905	0	0	0	0	0.547173	0	0.0082905	0	0	0	0.066324	0	0	0	0.182391	0	0.016581
Otu0066	0.0082905	0.033162	0	0	0.0082905	0.853921	0.936826	0.0082905	0.182391	0.0414525	0	0.198972	0	0.016581	0.0082905	0.223843	0.315039	0.0082905	0.0580335	0.0082905	0	0.107776	0.0580335	0.605206	0	1.07776	0.0414525	0	0.381363	0	0	0.0082905	0.082905	0	0.016581	0.0082905	0.0082905	0.0082905	0.969988	0.298458	0.198972	0.0082905	0.613497	0.290167	0	0.049743	0	0.290167	1.93169
Otu0067	0	0	1.98143	0.033162	0	0.0248715	0.0248715	1.16067	0	0.381363	0	0	0.016581	0.364782	0.397944	0.0082905	0.0248715	0.157519	0.0082905	0.198972	0	0.439396	0.787597	0	0	0	0	0.082905	0.0082905	0	0.016581	1.79904	0	0	1.60007	0.132648	0.572044	0.215553	0	0	0.281877	0.16581	0	0	0	0	0.066324	0.887083	0
Otu0068	0	0.33162	0.082905	0.688111	0.389653	0.107776	0	0.265296	0.033162	0.0082905	0	2.17211	0.016581	0.0082905	0	0.290167	0.290167	0.0082905	2.32963	0	0.033162	0.0082905	0.066324	0	0.0248715	0.381363	0	0	0.240424	1.11922	0	0.323329	1.18554	0.257005	0	0.0082905	0.1741	0.016581	0.0082905	0.364782	0.033162	0	0.082905	2.18869	2.15553	0.298458	0.0248715	0	0.0082905
Otu0069	0.198972	0.099486	0.190681	0.804178	1.71613	0.986569	0.157519	0	0	0	0	0.315039	0	0	0	0.588625	1.86536	0.066324	0.0082905	0	0	0	0	0.406234	0.0082905	0.538882	0	0	0.190681	0	0	0.223843	0	0.0911955	0	0.455977	0.522301	0.190681	0	0.323329	1.36793	0	0.804178	0.0248715	0.033162	0	0.646659	0	0.190681
Otu0070	1.11922	1.2187	0.033162	0.240424	1.93169	0.0082905	0	0	0.1741	0.16581	0	2.83535	0.257005	0.124357	0.0248715	0	0	0	0.190681	0.157519	0.033162	0	0.082905	0	0	0.0082905	0.306748	0.182391	0.0082905	0.265296	0.223843	0.0082905	0.911955	1.24357	0.0082905	0.149229	0.0082905	0.033162	0.986569	0.240424	0.0911955	0.348201	0.0082905	2.03946	0.920245	0.762726	0.0082905	0.0082905	0
Otu0071	0.082905	2.22185	0.0414525	0.066324	1.41768	0.0082905	0	0.0082905	0.323329	0.140938	0.0082905	1.08606	0.157519	0.140938	0.215553	0	0	0.033162	0.638368	0.223843	0.464268	0.16581	0.082905	0	0.0911955	0	0.754435	0.0082905	0	0.596916	0.0248715	0.306748	1.60836	0.298458	0.0082905	0.107776	0.0911955	0.257005	0.157519	0.149229	0.066324	0.0911955	0	1.01144	0.0248715	2.82706	0.049743	0.016581	0
Otu0072	0	0	0.016581	0.0082905	0	0.0580335	0.0414525	0	0	0	0.422815	0	0	0	0	0.0082905	0.0082905	0.016581	0	0	3.07578	1.16896	0	0.132648	2.0063	0.0082905	0	0	0.016581	0	0	0.0248715	0	0	0	0	0	0	0	0	0	0	0.049743	0	0	0.0082905	0	0.248715	0.0248715
Otu0073	0.0746145	0.223843	0.033162	0.190681	0.315039	0.406234	0.356491	1.03631	0.215553	0.16581	0.0580335	0.16581	0.240424	0.232134	0.198972	0.389653	0.240424	0.0580335	0.0580335	0.248715	0.124357	0.099486	0.0911955	0.489139	0.033162	0.290167	0.124357	0.348201	0.157519	0.522301	0.207262	0.116067	0.198972	0.157519	0.149229	0.223843	0.298458	0.1741	0.066324	0.149229	0.223843	0.563754	0.746145	0.49743	0.646659	0.124357	0.116067	0.0248715	0.157519
Otu0074	0.0082905	0	0	0.0248715	0.0248715	2.23843	0.862212	0	0	0	0	0.033162	0	0	0	0.936826	0.281877	0	0	0	0	0	0	1.01144	0	2.24673	0	0.0414525	0.116067	0.0248715	0.0082905	0	0	0.033162	0	0	0.0414525	0	0	0.016581	0	0	2.13066	0	0.016581	0.016581	0	0	0.082905
Otu0075	0	0	0	0	0	3.20842	0.116067	0	0	0	0	0	0	0	0	0	0	0	0	0	0	0	0	0.33991	0	4.452	0	0	3.89653	0	0	0	0	0	0	0	0	0	0	0	0	0	2.18869	0	0	0	0	0	0
Otu0076	0.066324	0.0082905	0.033162	0.016581	0.157519	0.530592	2.73586	0.0746145	0.049743	0.016581	0.049743	0.033162	0.281877	0.049743	0.049743	0.480849	0.281877	0.0414525	0.273586	0.149229	0.016581	0	0	1.58349	0.0414525	0.920245	0.049743	0.049743	0.389653	0.0911955	0.0248715	0.116067	0	0.0746145	0.0082905	0.0248715	0.149229	0	0.1741	0	0.0248715	0.082905	0.223843	0.207262	0.149229	0	0.124357	0.124357	0.082905
Otu0077	0.016581	0.132648	0	0.0911955	0.0248715	0.124357	0.124357	0.0248715	0.033162	0	0.0082905	0.0911955	0.033162	0.033162	0.033162	0.116067	0.0414525	0.0082905	0.480849	0.033162	0.0248715	0	0.0580335	0.887083	0	0.422815	0.0746145	0.033162	0.116067	0.1741	0	0	0.157519	0.0414525	0	0.0248715	0.033162	0.0911955	0.049743	0.16581	0	0.0414525	3.57321	0.0414525	0.124357	0.422815	0	0.0082905	0.082905
Otu0078	0.140938	0.0746145	0.182391	0.190681	0.0911955	0.190681	0.215553	0.066324	0.514011	0.0414525	0.356491	0.911955	0.273586	0.0911955	0.033162	0.0414525	0.0746145	0.248715	0.812469	0.0580335	0	0.016581	0.049743	0.223843	0.0580335	0.066324	0	0.099486	0.16581	0.613497	0.0248715	0.290167	1.05289	0.132648	0.049743	0.049743	0.248715	0.240424	0.522301	0.215553	0.0746145	0.016581	0.16581	0.240424	0.787597	0.563754	0.455977	0.0414525	0.182391
Otu0079	0.066324	1.14409	4.46858	1.01973	0	0	0	0	0	0.0248715	0.16581	0.414525	0	0.0248715	0	0.0082905	0	0.157519	0.124357	0.0580335	0	0.0082905	0.0082905	0	0.016581	0	0	0.555463	0.016581	0.439396	0.082905	0.389653	0.099486	4.41884	0	0	0	0	0.0082905	0.140938	0.33991	0.132648	0	0.157519	0	0	0	0	0.0082905
Otu0080	0.049743	0.198972	0.082905	0.198972	0.082905	1.29332	0.563754	0.0248715	0.0911955	0.124357	0.0746145	0.099486	0.0580335	0.0414525	0.0746145	0.696402	0.232134	0.0746145	0.16581	0.182391	0	0.033162	0.182391	0.397944	0.016581	0.688111	0.0580335	0.049743	0.563754	0.16581	0.0248715	0.124357	0.273586	0.140938	0.016581	0.082905	0.116067	0.0746145	0.223843	0.207262	0.033162	0.033162	0.49743	0.364782	0.1741	0.33991	0.0746145	0.0414525	0.480849
Otu0081	0.257005	8.97032	0	0	0.771016	0	0	0	0.190681	0.679821	0.099486	0.149229	0.0248715	0.0414525	0.207262	0	0	0.439396	0.704692	0	0.16581	0	0.0911955	0	0	0	0	0	0	0.49743	0.240424	0.1741	1.484	0.116067	0	0	0.389653	0.0414525	0.0082905	0.240424	0	0.0082905	0	0.016581	0.1741	1.47571	1.27674	0	0
Otu0082	0	0.0082905	0	0	0	0.107776	0.207262	0	0.0082905	0.0082905	0.016581	0.0746145	0.0082905	0.0248715	0.0082905	0.0082905	0.0746145	0	0.0082905	0.0082905	3.15868	1.35135	0	0.33991	4.49345	0.124357	0.0082905	0	0.0248715	0.0082905	0	0.016581	0.049743	0	0	0	0	0	0	0.082905	0	0	2.66954	0	0	0	0	1.11093	0.049743
Otu0083	0.298458	0.613497	0	0.0911955	0.149229	0.257005	0.455977	0.696402	0.762726	0	0.049743	0.0248715	0.33991	0.116067	0.422815	0.406234	0.124357	0	0.33991	0.721273	0	0	0.472558	0.0248715	0	0.0414525	0	0.447687	0.124357	0.439396	0.323329	0	1.42597	0.273586	0	0.373072	0	0.422815	0.240424	0.116067	0.232134	0.0248715	0	0.099486	0.754435	0	0.099486	0	0.406234
Otu0084	0	0	0	0.0082905	0	0	0	0.0082905	0	0	0	0	0	0	0.0082905	0	0	0.0082905	0	0	0.190681	0.0414525	0	0	0.140938	0	0	0	0	0	0	0	0	0	0	0	0	0	0	0	0	0	0.0082905	0	0	0	0	9.31023	0
Otu0085	0.0082905	0.182391	0	0.0082905	0.0082905	0	0	0	0.0580335	0	0	0	0.107776	0	0.016581	0.0248715	0.033162	0.0082905	0.016581	0	0	0	0	0.0082905	0	0	0	0.049743	0	0.107776	0	0	0.0414525	0.0082905	0	0	0.0082905	0	0	0.0911955	0	0.0082905	2.72757	0.016581	2.91826	0.190681	0	0	0
Otu0086	0	0	0	0	0	0	8.63041	0	0	0	0	0	0	0	0	0.0248715	0	0	0	0	0	0	0	0	0	0	0	0	0.787597	0	0	0	0	0	0	0	0	0	0	0	0	0	0	0	0	0	0	0	0
Otu0087	0.182391	1.01973	0.132648	0.613497	0.0414525	0.439396	0.140938	0.116067	0.323329	0	0.066324	0.679821	0.447687	0.132648	0.16581	0.190681	0.132648	0.0248715	0.654949	0.149229	0	0	0	0.257005	0.0911955	0.290167	0	0.0911955	0.0746145	0.381363	0.0911955	0.082905	0.257005	0.787597	0.033162	0.107776	0.190681	0.049743	0	0.737854	0.049743	0.198972	0.323329	0.447687	0.646659	0.0082905	0.0580335	0	0.0746145
Otu0088	0.0414525	0.207262	0.0248715	0.066324	0.0746145	0.016581	0.33162	0.016581	0.182391	0.447687	0.016581	0.049743	0.16581	0.787597	1.01973	0.132648	0.066324	0.0580335	0.107776	0.878793	0	0	1.11922	0.315039	0	0.298458	0.016581	0.140938	0.0911955	0.215553	0.082905	0	0.132648	0.016581	0.0248715	0.315039	0.406234	0.016581	0.215553	0.124357	0.223843	0.356491	0.273586	0.033162	0.124357	0.563754	0.0082905	0	0.099486
Otu0089	0	0	0	0	0	0	0	0	0	0	0	0	0	0	0	0	0	0	0	0	0	0	0	0	0	0	0	0	0	0	0	1.01973	0	0	0	0	6.03548	0	0	0	0	0	0	0	0	0	7.48632	0.0082905	0
Otu0090	0.455977	0.0082905	0	0.0082905	0	0.447687	1.741	0	0	0.016581	0.033162	0.232134	0	0	0	0.381363	0.414525	0	0	0	0	0.0414525	0	0	0	0.107776	0.0082905	0	0	0.0580335	0	0	0.033162	0.0248715	0	0	0	0	0	0.0580335	0	0.0082905	4.20328	0.016581	0.514011	0.033162	0	0	0.0082905
Otu0091	0.016581	0.016581	0.0082905	0.0248715	0.033162	0.265296	0.480849	0.0082905	0.232134	0.049743	0.082905	0.0911955	0.0414525	0.066324	0.107776	0.0414525	0.082905	0.033162	0.132648	0.0580335	0	0.124357	0.281877	0.215553	0.066324	0.215553	0.033162	0.016581	0.207262	0.124357	0.0248715	0.0248715	0.273586	0.066324	0	0.066324	0.124357	0.16581	0.016581	0.306748	0.107776	0.0746145	0.538882	0.033162	0.124357	0.431106	0.033162	0.0414525	0.066324
Otu0092	0.198972	0.232134	0.116067	0.248715	0.132648	0.0746145	0.049743	0	0.116067	0.215553	0.016581	0.33162	0.281877	0.240424	0.107776	0.066324	0.0911955	0.198972	0.870502	0.1741	0.049743	0.0082905	0.066324	0.116067	0.016581	0.033162	0.215553	0.0082905	0.082905	0.364782	0.140938	0.157519	1.53374	0.273586	0.0082905	0.0248715	0.149229	0.099486	0.315039	0.149229	0.049743	0.240424	0.066324	0.33991	0.704692	0.406234	0.033162	0.016581	0.033162
Otu0093	0.0082905	0	0.0082905	0	0.049743	0	0	0.66324	0.107776	0.066324	0	0.281877	0	0.0082905	0.0248715	0	0	0.580335	0.397944	0.257005	0.265296	0.406234	0.0082905	0	0.621787	0	0	0.0082905	0	0	0	0.124357	0.712983	0.124357	0	0.016581	1.0446	0.0414525	0.0414525	0	0	0	0	0.132648	0.373072	0	0.50572	2.71099	0
Otu0094	0	0.630078	0	0	0.712983	0.0082905	0	0.414525	0	0.066324	0	0.49743	0	0.190681	0.116067	0	0	0	0.969988	0.124357	0	0	0.182391	0	0	0	0	0	0	7.35367	0	0	0.16581	0	0	0.0248715	0	0.066324	0	0.580335	0.0082905	0	0	0.787597	2.25502	0.190681	0	0	0
Otu0095	0	0.016581	0.547173	0.315039	0	0.323329	0.190681	0	0	0	0	0	0	0	0	0.016581	0.0248715	0	0.016581	0	0	0	2.15553	0.0248715	0	0.373072	0.0248715	0	0.0248715	0.0082905	0	0.066324	0	0	0	0.0082905	0.0082905	0	0	0	0.514011	0	0.928536	0	0.082905	0	0.0082905	0.0082905	0.049743
Otu0096	0	0.223843	0.0082905	0.298458	0.116067	0.630078	0.306748	0.0580335	0	0	0	0.116067	0	0	0	0.33991	0.688111	0	0.33162	0	0	0	0	1.00315	0	0.406234	0	0	0.406234	0.190681	0	0	0.016581	0.315039	0	0	0	0	0.0082905	0.0580335	0	0	0.140938	0.182391	0.157519	0.215553	0	0	0.298458
Otu0097	0.232134	0.630078	0.082905	0.116067	1.741	0.0414525	0	0.0082905	0.215553	0.016581	0.0082905	0.132648	0.0248715	0.638368	0.480849	0.0248715	0.107776	0.0248715	0.613497	0.323329	0	0	0.0082905	0.016581	0	0.033162	0.0580335	0.248715	0.0580335	0.082905	0.099486	0.099486	1.03631	0.190681	0	0.190681	0.107776	0.0248715	0	0.0082905	0.240424	0.033162	0.0911955	0.389653	0.107776	0.248715	0.588625	0	0
Otu0098	0.149229	0.530592	0	0.190681	0.0082905	0.016581	0.306748	0	0.0082905	0	0.0414525	0.132648	0.033162	0.016581	0.0580335	0.107776	0.082905	0.406234	0	0.033162	1.03631	0	0	0.563754	0.489139	0.265296	0.140938	0.016581	0.0414525	0	0.016581	0	0.0082905	0	0.149229	0.0580335	0.149229	0.0082905	0.207262	0.397944	0	0.016581	0	0.0746145	0.0248715	0.157519	0.107776	0.572044	0.364782
Otu0099	0.082905	0.0414525	0.0248715	0.0082905	0.066324	0.281877	0.223843	0.116067	0.116067	0.049743	0.33991	0.0746145	0.033162	0.0746145	0.049743	0.033162	0.190681	0.0248715	0.190681	0.066324	0.489139	0.232134	0.0414525	0.381363	0.198972	0.223843	0.066324	0.016581	0.1741	0.0746145	0.0414525	0.306748	0.049743	0	0.638368	0.082905	0.082905	0	0.066324	0.116067	0.016581	0.049743	0.522301	0.0746145	0.0911955	0.182391	0.0082905	0.265296	0.190681
Otu0100	0	0	0	0	0	0.0082905	0	0	0	0	0	0	0	0	0	0	0	0.099486	0.83734	0.364782	0	0	0	0	0.232134	0	0	0	0	0	0	0	0	0.812469	0	0	0	0	0	0	0	0	0.016581	0	0	0	0	0	0
Otu0101	0	0	0	0	0	0.140938	2.55347	0	0	0	0	0	0	0	0	0.215553	0.1741	0	0	0	0	0	0	1.16896	0	0.0746145	0	0	0.107776	0	0	0	0	0	0	0	0	0	0	0	0	0	0.787597	0	0	0	0	0	0.016581
Otu0102	0.116067	0.572044	0.257005	0.223843	0.0746145	0.356491	0.232134	0.140938	0.0580335	0	0.066324	0.406234	0.140938	0	0	0.323329	0.198972	0	0.140938	0	0	0	0	0.273586	0	0.149229	0	0.0082905	0.140938	0.265296	0.082905	0.0911955	0.132648	0.33991	0.0082905	0.016581	0.099486	0	0.124357	0.903664	0	0	0.1741	0.364782	0.373072	0.754435	0.049743	0	0.099486
Otu0103	0.107776	0.878793	0.257005	0.0082905	0.1741	0.621787	0	0	0.066324	0.0248715	0	0.0082905	0	0.0082905	0.232134	0.190681	0.0414525	0.066324	0.016581	0.049743	0.373072	0.290167	0.099486	0	0.16581	0.323329	0.0082905	0.0082905	0.157519	0.049743	0.049743	0.812469	0.182391	0.0746145	0	0.016581	0.049743	0	0.016581	0.0414525	0.0248715	0	0	0.0248715	0.0082905	0	0.0082905	0.903664	0.066324
Otu0104	0.207262	0	0	0.190681	0	0.223843	0.49743	0.588625	0.124357	0.049743	0.0082905	0.0082905	0.464268	0.049743	0	0.257005	0.215553	0.016581	0.182391	0.157519	0.0414525	0	0.248715	0.49743	0	0.182391	0.033162	0.066324	0.116067	0.248715	0.0746145	0	0.580335	0.049743	0.016581	0.049743	0.099486	0.0414525	0.099486	0.381363	0.016581	0	0.190681	0.945117	0.140938	0.082905	0.447687	0	0.157519
Otu0105	0	0	0	0	0	1.00315	0	0	0.290167	0	0	0	1.27674	0.0082905	0	0	0	0.0082905	0	0	0	0.0082905	0.0248715	0.0082905	0.414525	0.016581	0.140938	0.0580335	0	0	0	0	0	0	0	0	0	0	0	0	0	0.016581	6.45001	0	0	0	0	0	0
Otu0106	0.082905	0.107776	0.149229	0.066324	0.140938	0.049743	0.0248715	0.265296	0.066324	0.190681	0.033162	0.149229	0.572044	0.223843	0.406234	0.033162	0.0248715	0.0911955	0.630078	0.67153	0	0	0.16581	0.099486	0.0082905	0.049743	0	0.223843	0.016581	0.0082905	0.0248715	0.157519	0.16581	0.33162	0.099486	0.16581	0.198972	0.754435	0.1741	0.066324	0.646659	0.157519	0.099486	0.538882	0.223843	0	0.049743	0	0.0082905
Otu0107	0	0	0	0	0	0	0	0	0	0	0	0	0	0	0	0	0	0	0	0	2.99287	0	0	0.0082905	0	0	0	0	0	0	0	0	0	0	0	0	0	0	0	0	0	0	0	0	0	0	0	0	0
Otu0108	0	0.0082905	0.016581	0.0082905	0	0.315039	0.1741	0	0	0.0082905	0.605206	0.0580335	0.0082905	0	0.016581	0.149229	0.132648	0.016581	0.124357	0	0.016581	0.66324	0	0.464268	0.0746145	0.638368	0	0.0082905	0.1741	0	0	0.049743	0.0082905	0.016581	0	0.0082905	0.0082905	0	0	0.016581	0	0	0.712983	0.0082905	0.016581	0.016581	0	0.0082905	0.298458
Otu0109	0.232134	0.265296	1.36793	0.555463	0.381363	0.182391	0	0	0.107776	0.0082905	0.016581	0.820759	0	0.016581	0	0	0	0.605206	0.33991	0.0082905	0.0580335	0.016581	0.016581	0	0	0.248715	0.099486	0.099486	0.0580335	0.0248715	0.0082905	0.0414525	0.0248715	0.033162	0.016581	0.0911955	0.198972	0	0.928536	0	0	0.389653	0.0082905	0.49743	0	0.431106	0.348201	0	0
Otu0110	0	0.0082905	0	0	0.124357	1.55861	4.39396	0	0.0082905	0.0082905	0.033162	0	0.016581	0.132648	1.2187	0	0.198972	0.0082905	0.1741	0.066324	0	0	0.0414525	0.182391	0	0.182391	0	0.107776	0.107776	0	0	0	0	0.0082905	0	0.0580335	0	0.0580335	0.082905	0	0.0082905	0	2.49544	0.0911955	0.049743	0	0	0	0
Otu0111	0	0.066324	0.0248715	0.0414525	0.0248715	0.431106	0.248715	0	0.0082905	0	0.0248715	0.033162	0.0082905	0	0.016581	0.787597	0.107776	0.066324	0.124357	0.016581	0.033162	0.049743	0	0.514011	0.016581	0.232134	0.140938	0	0.49743	0	0	0	0.381363	0.016581	0.0082905	0.016581	0.0746145	0.0248715	0.082905	0.223843	0	0.016581	0.447687	0.107776	0	0.082905	0	0.0746145	0.654949
Otu0112	0	0.016581	0.016581	0	0.016581	0.547173	0.812469	0.0082905	0.0414525	0.099486	0.0414525	0.0082905	0.0082905	0.0082905	0.0082905	0.240424	0.315039	0.0414525	0.0082905	0.0248715	0.033162	0	0.132648	0.621787	0	0.348201	0	0	0.124357	0.0082905	0.0082905	0.033162	0.149229	0.033162	0.140938	0.207262	0.0580335	0	0	0.0082905	0.157519	0	0.870502	0	0.0248715	0.0082905	0.207262	0.016581	0.099486
Otu0113	0.099486	0.406234	0.0248715	0.082905	0	0	0.0082905	0	0.0082905	0	0.140938	0.016581	0	0.140938	0	0.0082905	0	1.37622	0.0248715	0.0082905	0.116067	0.066324	0.0248715	0.0248715	0.157519	0	0.033162	0.033162	0.0248715	0.182391	0.0082905	0.140938	0.1741	0.140938	0	0	0.613497	0.0082905	0	0.0746145	0.016581	0.0414525	0.033162	0.0248715	0.132648	0.298458	0.605206	0	0
Otu0114	0	0	0	0	0	0	0	0	0	0	0	0	0	0	0	0	0	0	0	0	0	0	0	0	0	0	0	0	0	0	0	0	0	0	0	0	3.85508	0	0	0	0	0	0	0	0	0	0	0	0
Otu0115	0.182391	0.016581	0.016581	0.0414525	0.049743	0.480849	0.182391	0	0.464268	0.132648	0.033162	0.0911955	0.315039	0.0911955	0.049743	0.190681	0.107776	0.033162	0.0580335	0.0082905	0.157519	0.0580335	0.0746145	0.16581	0.0082905	0.33991	0.016581	0.0580335	0.240424	0.273586	0.0746145	0.0414525	0.215553	0.0911955	0	0.0746145	0.157519	0.223843	0.082905	0.248715	0	0.132648	0.215553	0.124357	0.33162	0.431106	0.0414525	0.049743	0.066324
Otu0116	0.049743	0.016581	0.107776	0.049743	0	0.207262	0.033162	0	0	0.0248715	1.82391	0.0414525	0.0082905	0.0414525	0.0414525	0.033162	0.033162	0.248715	0.132648	0.0248715	0.630078	0.149229	0	0.0746145	0.920245	0.0580335	0	0.0248715	0.1741	0.049743	0.149229	0.0248715	0.140938	0.0082905	0	0	1.12751	0.0746145	0	0.033162	0	0	0.157519	0.0580335	0.132648	0	0.0248715	0.0248715	0.049743
Otu0117	0	0	0.0082905	0.033162	0	0.33162	0.547173	0.0746145	0.033162	0.033162	0	0	0.016581	0.0248715	0.0082905	0.364782	0.49743	0.016581	0.447687	0.033162	0.0248715	0.049743	0.0580335	0	1.40109	0.099486	0	0	0.315039	0	0.0082905	0.447687	0.016581	0	0.0082905	0.0414525	0.50572	0.0082905	0.0746145	0.016581	0.0248715	0.016581	0.0082905	0	0	0	0.124357	0.198972	0.033162
Otu0118	0.016581	0.348201	0.389653	0.455977	0.0248715	0.0082905	0.0414525	0.688111	0	0	0.182391	0.0248715	0	0	0	0.016581	0.0746145	1.06118	0.0414525	0	0.447687	0	0	0.0082905	0.099486	0	0	0	0.0248715	0.0082905	0	0.257005	0.439396	0.190681	0.33991	0.0414525	0.140938	0.0082905	0	0.729564	0	0	0	0.0580335	0.306748	0.116067	0.107776	0.107776	0.0082905
Otu0119	0	0	1.11093	0	0	0.0082905	0	0.455977	0	0	2.1804	0	0	0	0	0	0	1.52545	0	0	0	0.0082905	0	0	0	0	0	0	0	0	0	0.679821	0	0	1.7493	0	0	0	0	0	0	0	0	0	0	0	0.348201	0	0
Otu0120	0	0.140938	0.116067	0.0414525	0.0414525	0.281877	0.306748	0.0414525	0.0414525	0.0414525	0.0414525	0.157519	0.0414525	0.016581	0.082905	0.16581	0.397944	0.0082905	0.049743	0	0.066324	0	0.248715	0.33162	0.0082905	0.190681	0.016581	0.049743	0.149229	0.157519	0	0.066324	0.066324	0.0580335	0.0248715	0.0746145	0.0414525	0.016581	0.033162	0.049743	0.066324	0.107776	0.580335	0.0911955	0.33162	0.265296	0.049743	0.1741	0.049743
Otu0121	0.182391	0.132648	0.215553	0.232134	0.265296	0.406234	0.182391	0.066324	0.124357	0.0580335	0.140938	0.240424	0.107776	0.215553	0.257005	0.215553	0.0414525	0.107776	0.323329	0.107776	0.315039	0.124357	0.190681	0.116067	0.082905	0.140938	0.049743	0.0580335	0.240424	0.315039	0.107776	0.116067	0.0248715	0.257005	0.190681	0.116067	0.066324	0.082905	0.082905	0.016581	0.049743	0.0911955	0.066324	0.107776	0.223843	0.1741	0.099486	0.149229	0.0580335
Otu0122	0	0	0	0.033162	0.124357	0.298458	0.795888	0	0	0	0	0.099486	0.0248715	0.107776	0	0.281877	0.049743	0	0.207262	0	0	0	0.0414525	3.20842	0	0.116067	0.157519	0	1.45913	0.248715	0	0.0082905	0.066324	0.0580335	0	0	0	0	0	0.0414525	0	0	0.016581	0	0.082905	0.016581	0	0	0.124357
Otu0123	0.082905	0	0	0.0911955	0	0.414525	0.746145	0	0	0.016581	0	0.099486	0	0.082905	0	0.0911955	0.116067	0	0	0	0	0	0	1.26845	0	0.265296	0	0.099486	0.049743	0.0248715	0.0580335	0	0	0.033162	0	0	0	0	0	0.049743	0	0	0.66324	0	0	0	0	0	0.563754
Otu0124	0.066324	0.049743	0.049743	0.082905	0	0.232134	0.364782	0.107776	0	0	0.182391	0	0	0	0	0.273586	0.223843	0.049743	0	0	0.0082905	0	0	0.232134	0.149229	0.290167	0	0.140938	0.016581	0.049743	0	0.0414525	0.0082905	0	0	0.132648	0.116067	0.0082905	0	0.066324	0	0	0.364782	0	0	0	0.207262	0.116067	0.0746145
Otu0125	0.0414525	0	0.157519	0	0	0.149229	0.082905	0	0.621787	0	0	0	0.0082905	0.033162	0.0082905	0.132648	0.140938	1.55861	0.0414525	0	0.0082905	0	0.049743	0.0082905	0	0.1741	0.066324	0.0082905	0.223843	0	0.033162	0.215553	0	0	0	0.140938	0	0.0082905	0.207262	0	0.016581	0.016581	0.066324	0	0	0	0	0	0.066324
Otu0126	0	0	0	0	0	0.853921	0	0	0	0	0.0746145	0	0	0	0	1.45913	4.60123	0	0	0	0	0	0	0	0	0.605206	0	0.0082905	0.845631	0	0.0082905	0	0	0	0	0	0	0	0	0	0	0	0	0	0	0	0	0	0.455977
Otu0127	0.0082905	0.0414525	0	0.0082905	0	0	0.0082905	0	0	0.033162	0.0082905	0	0	0	0	0	0	0	0.0082905	0	1.45084	1.52545	0.0248715	0	2.52031	0	0.016581	0.0082905	0	0	0	0	0	0	0	0	0	0	0	0.016581	0	0.049743	0	0	0	0	0	1.68297	0
Otu0128	0.0414525	0.116067	0.099486	0.0248715	0.116067	0.1741	0.0911955	0.447687	0	0	0.49743	0.0580335	0	0	0	0.190681	0.207262	0.190681	0.0746145	0	0	0	0	0.240424	0	0.157519	0	0.0082905	0.1741	0.0746145	0	0.082905	0.149229	0.049743	0.0082905	0.0248715	0.124357	0	0	0.0414525	0	0	0.315039	0.1741	0.207262	0.356491	0.132648	0	0.066324
Otu0129	0	0	0	0	0	1.08606	0.0580335	0	0	0	0	0	0	0	0	0.290167	0.257005	0	0	0	0	0	0	0.182391	0	0.862212	0	0	0.0580335	0	0	0	0	0	0	0	0.033162	0	0	0	0	0	0.66324	0	0	0	0	0	0.257005
Otu0130	0.281877	0	0.66324	0	0.0082905	0	0	0.0911955	0	2.12237	0.0082905	0	0	0	0	0	0	0	0	0	0	0	0	0	0	0	0	0	0	0	0	0.472558	0	0.0082905	1.01973	1.00315	0	0	0.190681	0	0	0	0	0	0	0	0	0	0
Otu0131	0.223843	0.406234	0	0.049743	0.066324	0	0	0	0.762726	0.33162	0	0.945117	0.124357	0.348201	0.107776	0	0	0	1.69955	0.049743	0	0	0.16581	0	0	0	0	0.555463	0.0082905	0	0.1741	0	0.654949	0.0082905	0	0.033162	0	0.572044	0.0746145	0.0248715	0.0911955	0.0082905	0	0.066324	1.5669	0	0	0.0082905	0
Otu0132	0.016581	0.0746145	0.033162	0	0.306748	0.406234	0.33991	0.157519	0.016581	0.0082905	0.049743	0.082905	0.0248715	0.0414525	0.132648	0.099486	0.198972	0.099486	0.0248715	0.16581	0.049743	0.0746145	0.0746145	0.290167	0	0.406234	0.016581	0.099486	0.066324	0.0248715	0.066324	0.066324	0	0.0414525	0.082905	0.016581	0.107776	0.0911955	0	0.016581	0.190681	0	0.82905	0.140938	0.215553	0.033162	0.049743	0.033162	0.049743
Otu0133	0.16581	0.157519	0	0.116067	0.140938	0	0	0	0.464268	0	0	0.0082905	0.67153	0	0	0	0	0	0.016581	0	0	0	0.0082905	0	1.25187	0	0.0248715	0.49743	0	0	0.455977	0	0	0.240424	0	0	0	0	0	0.0580335	0	0.240424	0	0	0.0248715	0	0	0	0
Otu0134	0	0	0.580335	0	0	0.621787	0.431106	0	0	0	0	0	0	0	0	0.514011	0.588625	0.157519	0.0082905	0	0	0	0	0.107776	0	0.298458	0	0	0.157519	0	0	0.0414525	0	0	0.0082905	0	0	0	0	0	0	0	0.961698	0	0	0	0.099486	0	0.082905
Otu0135	0	0	0	0	0	0.132648	1.63323	0	0	0	0	0	0	0	0	0.737854	0	0	0	0	0	0	0	0.124357	0.514011	0	0	0	0.414525	0	0	0	0	0	0	0	0	0	0	0	0	0	0	0	0	0	0	0	0.207262
Otu0136	0.0580335	0.066324	0.066324	0.149229	0.033162	0.182391	0.215553	0.149229	0.0746145	0.0248715	0.016581	0.033162	0.099486	0.049743	0.033162	0.16581	0.099486	0.397944	0.140938	0.049743	0.116067	0.049743	0.049743	0.107776	0.107776	0.124357	0.016581	0	0.0248715	0.16581	0.0414525	0.107776	0.0580335	0.049743	0.124357	0.016581	0.190681	0.0082905	0.116067	0.132648	0	0.033162	0.215553	0.0414525	0.033162	0.116067	0.049743	0.223843	0.0746145
Otu0137	0.0248715	0	0.0248715	0	0.082905	0.0911955	0.0082905	0.0082905	0	0.0248715	0.033162	0.0746145	0.016581	0.0082905	0.0082905	0.016581	0.016581	0.0580335	0.0082905	0.0248715	0.895374	0	0.0248715	0.0248715	0.240424	0.0082905	0.49743	0	0.016581	0	0.0082905	0.0746145	0.033162	0.033162	0.0414525	0.0248715	0.033162	0.0082905	0	0.049743	0.016581	0.049743	0.0082905	0.0580335	0.016581	0	0.0082905	1.45913	0.0082905
Otu0138	0	0	0	0	0	0.679821	0.986569	0	0	0	0	0	0	0	0	0.33162	0.455977	0	0	0	0	0	0	0.140938	0	0.290167	0	0	0.116067	0	0	0.547173	0	0	0	0	0	0	0	0	0	0	0.66324	0	0	0	0.0082905	0	0.049743
Otu0139	0	0.0248715	0.0414525	0.0414525	0.016581	0.1741	0.323329	0	0.0248715	0.033162	0.0082905	0.290167	0.0746145	0.016581	0.124357	0.431106	0.033162	0.132648	0.016581	0.033162	0.033162	0.016581	0.033162	0.248715	0.0082905	0.149229	0	0.049743	0.066324	0.0580335	0.116067	0.082905	0.082905	0.116067	0.0082905	0.082905	0.0414525	0.082905	0.140938	0	0.0414525	0.016581	0.298458	0.0580335	0.281877	0.107776	0	0.0082905	0.033162
Otu0140	0.149229	0.107776	0.447687	0.0414525	0.124357	0	0	0.107776	0.049743	0.049743	0.099486	0.306748	0.099486	0	0.0248715	0	0	0.0248715	0.049743	0.0911955	0.016581	0	0.049743	0.265296	0	0	0.0082905	0.0248715	0	0.0414525	0.0580335	0.265296	0.016581	0.0414525	0.0248715	0.182391	0.0911955	0.0248715	0	0.0248715	0.0414525	0.016581	0.0082905	0.066324	0.0414525	0.0082905	1.96485	0.0414525	0
Otu0141	0	0.0082905	0.0082905	0.149229	0	0	0.0082905	0	0.0082905	0.33162	0	0.397944	0.439396	0.207262	0.364782	0	0	0.107776	0.1741	0.207262	0.0082905	0	0.033162	0	0.016581	0	0.016581	0.447687	0.0248715	0.696402	0.190681	0.0248715	0.273586	0.066324	0	0.066324	0	0.431106	0	0.33162	0.257005	0.281877	0	0.306748	0.472558	0	0	0.447687	0
Otu0142	0.0746145	0.033162	0	0.124357	0	0.116067	0.082905	0	0	0.464268	0.049743	0	0	0.455977	0.281877	0.16581	0.140938	0.215553	0	0.373072	0	0.033162	0.290167	0.066324	0.066324	0.082905	0	0.0248715	0.107776	0.140938	0.232134	0.033162	0	0.215553	0.0414525	0	0	0.207262	0.16581	0	0.33991	0.149229	0	0	0	0.132648	0.364782	0.1741	0.082905
Otu0143	0.107776	0.107776	0	0.16581	0.1741	0.116067	0.033162	0.248715	0	0	0.207262	0.0414525	0.0746145	0	0	0.016581	0.0082905	0.306748	0.0248715	0	0	0	0	0.0082905	0	0	0	0	0.0082905	0.0082905	0	0.049743	0.033162	0.0911955	0.364782	0.0746145	0.240424	0	0	0	0	0	0	0.0414525	0.248715	0	0.356491	0	0.016581
Otu0144	0	0	0.0414525	0.0248715	0.0414525	0.132648	0.0414525	0	0.016581	0.066324	0.0414525	0.016581	0.0248715	0.016581	0.140938	0.082905	0.082905	0.049743	0.0082905	0.149229	1.16896	0.124357	0.265296	0.0414525	0.364782	0.0746145	0.621787	0.0082905	0.0746145	0.0580335	0.0248715	0.0414525	0.0082905	0.066324	0	0.0082905	0.082905	0.099486	0.0580335	0.0248715	0.033162	0	0.107776	0.0911955	0.0414525	0.033162	0.0248715	0.049743	0.0082905
Otu0145	0	0.0248715	0.157519	0.132648	0.182391	0.033162	0.107776	0.315039	0.016581	0.116067	0.0911955	0.0911955	0.132648	0.0414525	0.116067	0.0580335	0.157519	0.0746145	0.265296	0.099486	0	0	0	0.0248715	0	0.049743	0.248715	0.049743	0.0580335	0.0414525	0.0414525	0.190681	0.140938	0.232134	0.273586	0.082905	0.290167	0.049743	0	0.0248715	0.066324	0.049743	0	0.116067	0.0248715	0	0.439396	0	0.0248715
Otu0146	0	0.0082905	0.132648	0	0.157519	0	0	0.232134	0.281877	0	0.0746145	0.207262	0.455977	0	0.066324	0	0	0.049743	0.182391	0.0082905	0.132648	0	0.033162	0	0.033162	0	0.049743	0.198972	0	0	0	0.116067	0.0580335	0	0.223843	0.265296	0.066324	0.049743	0	0.1741	0	0.132648	0.149229	0.281877	0.265296	0	0.0082905	0	0
Otu0147	0	0	0.016581	0	0	0.0082905	0	0	0	0	0	0	0	0	0	0	0	0.530592	0.0082905	0	0.049743	0	0	0	0.016581	0	0	0	0	0	0	3.44056	0	0	0	0	0	0	0	0	0	0	0	0	0	0	0	0.049743	0
Otu0148	0.0911955	0.016581	0	0.381363	0.0082905	0.0082905	0	0	0	0	0	0	0.049743	0.049743	0.16581	0	0	0.240424	0	0.0911955	0	0	0	0	0	0	0	0.0746145	0	0.124357	0.16581	0	0	0	0	0.0082905	0	0.124357	3.63953	0.265296	0.033162	0.0082905	0	0.0580335	0.116067	1.51716	0	0.016581	0
Otu0149	0.0911955	0	0	0.0082905	0.016581	0.0082905	0	0	0.182391	0	0.0082905	0	0.016581	0	0.0082905	0.0082905	0	0.049743	0.737854	0.0248715	0.066324	0	0.522301	0	0	0	0.198972	0	0.0248715	0	0.082905	0	0.265296	0.315039	0	0.0082905	2.07262	0	0	0.0746145	0.033162	0.0082905	0	0	0	0.016581	0.323329	0.016581	0.0082905
Otu0150	0	0.033162	0	0.0082905	0.0414525	0.281877	0.0082905	0.248715	0	0	0	0	0	0	0	0.190681	0.480849	0	0.124357	0	0	0	0	0.232134	0	0.140938	0	0	0.1741	0.1741	0	0.0082905	0	0	0	0	0.373072	0	0	0	0	0	0.381363	0	0.1741	0	0.0580335	0	0.0580335
Otu0151	0	0	0	0	0	0	0	0	0	0	0	0	0	0	0	0	0	0	0	0	0	0	0	0	0	0	0	0	0	0	0	0	0	0	0	0	0	0	0	0	0	0	0	0	0	0	0	0	0
Otu0152	0.066324	0.356491	0.0746145	0.0248715	0.190681	0.0414525	0	0	0.049743	0.132648	0.0082905	0.049743	0.049743	0.140938	0.049743	0.0248715	0.0082905	0.0414525	0.049743	0.0414525	0.0248715	0.016581	0.099486	0.0414525	0.298458	0.0082905	0.0082905	0.198972	0.016581	0.215553	0.0580335	0.016581	0.0746145	0.107776	0	0.16581	0.049743	0.033162	0	0.016581	0.0580335	0.049743	0.066324	0.099486	0.182391	0.0580335	0.033162	0	0
Otu0153	0.082905	0.066324	0.033162	0.0082905	0.0580335	0.033162	0	0.257005	0	0.0082905	0	0.033162	0	0.0248715	0.033162	0.0248715	0.0248715	0.132648	0.033162	0	0.0414525	0	0	0.066324	0.0248715	0.0248715	0	0	0.0082905	0.0414525	0.0082905	0.223843	0.0248715	0.0746145	0.215553	0.0082905	0.273586	0.0082905	0.480849	0.0082905	0	0.0248715	0.0248715	0.0082905	0.248715	0	0.406234	0.207262	0
Otu0154	0	0	0	0.016581	0	1.16067	0.447687	0	0	0	0	0.0414525	0	0	0	1.15238	0.157519	0	0	0	0	0	0	0	0	0.406234	0	0	0.223843	0	0	0	0	0	0	0	0	0	0	0	0	0	0	0	0	0	0	0	0.0746145
Otu0155	0	0	0	0	0	0	0	0	0	0	0	0	0	0	0	0	0	0	0	0	1.69126	0.978279	0	0	1.54203	0	0	0	0	0	0	0	0	0	0	0	0	0	0	0	0	0	0	0	0	0	0	1.09435	0
Otu0156	0	0	0	0.049743	0	0.431106	0.215553	0	0	0	0.016581	0.16581	0	0	0	0.198972	0.0580335	0	0	0	0	0	0	0.447687	0	0.099486	0	0	0.0580335	0	0.140938	0	0	0.033162	0	0	0.215553	0.0082905	0	0	0	0	0.422815	0.0082905	0	0	0	0.124357	0.0580335
Otu0157	0.290167	0	0.016581	0	0	0	0	0	0.265296	0.50572	0	0	0.182391	0.480849	0.746145	0	0	0	0	0.588625	0.0082905	0	0.223843	0	0	0	0.0082905	0.315039	0	0	0.654949	0	0	0	0	0.66324	0	0.356491	0	0	0.530592	0.315039	0	0	0	0	0	0.0082905	0
Otu0158	0.099486	0.0911955	0.116067	0.140938	0	0.232134	0.190681	0.348201	0	0	0.0414525	0	0	0	0	0.16581	0.140938	0.132648	0	0	0	0	0	0.049743	0.182391	0.107776	0	0.049743	0.066324	0	0.0580335	0.16581	0	0	0	0.0248715	0.116067	0.049743	0	0	0.0248715	0	0.364782	0.0248715	0	0	0.0580335	0.0580335	0.0746145
Otu0159	0	0.016581	0	0.033162	0.630078	0.116067	0.0580335	0	0	0	0.016581	0.124357	0.0082905	0	0	0.0580335	0	0	0.049743	0	0	0	0	0.116067	0	0.0082905	0	0	0.016581	0.099486	0	0	0.049743	0.0082905	0	0.0082905	0.149229	0.0082905	0	0.0746145	0.016581	0.016581	0.389653	0.082905	0.0746145	0.0580335	0.0082905	0.0082905	0.0248715
Otu0160	0.099486	0.215553	0	0.107776	0.232134	0.0248715	0	0	0.0911955	0.132648	0.0082905	0.306748	0.116067	0.132648	0.0911955	0	0	0	0.182391	0.207262	0	0	0.124357	0	0	0	0.0248715	0.116067	0	0	0.016581	0.0746145	0.107776	0.232134	0	0.1741	0.099486	0.0911955	0	0.082905	0.140938	0.306748	0	0.0911955	0.0911955	0.688111	0.0082905	0	0
Otu0161	0.1741	0.0082905	0.0248715	0.016581	0.0082905	0	0	0.0248715	0	0.0082905	0	0.016581	0.0082905	0.033162	0	0	0	0.0911955	0	0	0	0	0.016581	0	0	0	0.0414525	0	0	0.0082905	0	0	0	0	0.107776	0.124357	0	0	0	0	0.124357	0	0	0	0	0	0	0.0746145	0
Otu0162	0	0	0.107776	0.0248715	0.033162	0.472558	0.0414525	0	0	0	0	0	0.082905	0.0248715	0.0248715	0.472558	0.621787	0	0	0.107776	0	0.033162	0	0.0082905	0.0082905	0.207262	0	0	0.149229	0.0911955	0.033162	0	0	0.0580335	0	0.099486	0	0.033162	0	0	0.0082905	0.0082905	0.0248715	0	0.33162	0	0	0.281877	0.149229
Otu0163	0	0	0	0	0	0	0	0	0	1.66639	0	0.0082905	0	0.207262	1.97314	0	0	0	0	0.099486	0	0	0.447687	0	0	0	0.016581	0	0	0	0	0	0	0	0	0.082905	0	0	0	0	0	0	0	0	0	0	0	0	0
Otu0164	0	0	0	0	0	0.49743	0.397944	0	0	0	0	0	0	0	0	0.298458	0.16581	0.0414525	0	0	0	0	0	0.397944	0	0.323329	0	0	0.306748	0	0	0	0	0	0	0.0082905	0.0414525	0	0	0	0	0	0.232134	0	0	0	0	0	0.099486
Otu0165	0.016581	0.0248715	0.049743	0.033162	0.049743	0.298458	0.124357	0.0082905	0.0414525	0.0248715	0.0082905	0	0.0248715	0.033162	0.0414525	0.116067	0.066324	0.0248715	0.016581	0.016581	0	0	0	0.082905	0	0.447687	0	0.0082905	0.116067	0.049743	0.0082905	0.0414525	0	0.0248715	0.016581	0.0580335	0.033162	0	0.0248715	0.0082905	0.0082905	0.016581	0.422815	0.0082905	0.049743	0.0082905	0.0414525	0	0.033162
Otu0166	0.016581	0.0746145	0	0.348201	0	0.049743	0.0082905	0	0.049743	0.016581	0.016581	0	0.0911955	0.016581	0.0082905	0	0.016581	0.0414525	0.033162	0.0082905	0	0	0	0.0580335	0	0.0580335	0	0.107776	0.016581	0.480849	0.0414525	0.0082905	0.016581	0.016581	0	0.066324	0.049743	0.016581	0	0.0580335	0.033162	0.016581	0.049743	0.082905	2.20527	0.0746145	0.132648	0	0.016581
Otu0167	0	0	0	0	0	0.878793	0.273586	0	0	0	0	0	0	0	0	0.431106	0.016581	0	0	0	0	0	0	0	0	0.754435	0	0	0.033162	0	0	0	0	0	0	0	0	0	0	0	0	0	0.033162	0	0	0	0	0	0.0746145
Otu0168	0.198972	0	0	0.0082905	0	0	0	0	0.1741	0.406234	0	0.016581	0.323329	0.397944	0.414525	0	0	0	0.0082905	0.373072	0	0	0.132648	0	0	0	0.066324	0.207262	0	0	0.613497	0.0082905	0	0.0082905	0.033162	0.771016	0	0.414525	0.0082905	0	0.514011	0.290167	0	0	0	0	0	0	0
Otu0169	0.0248715	0.049743	0	0.033162	0	0.066324	0	0	0	0.0082905	0	0.0580335	0.016581	0.033162	0	0.0414525	0.0746145	0.016581	0.0580335	0.033162	0	0	0.016581	0.016581	0	0.033162	0.0414525	0.0082905	0.016581	0.356491	0.016581	0	0	0.0580335	0.016581	0.489139	0.033162	0	0.33162	0.928536	0	0.016581	0.0248715	0.0082905	0.082905	0.306748	0	0	0.0082905
Otu0170	0	0	0.771016	0	0	0.016581	0.082905	0.0746145	0	0	0	0	0	0	0	0.033162	0.364782	0.845631	0.016581	0	0	0	0	0.082905	0	0	0	0	0.0911955	0	0	0.0248715	0	0	0	0	0.265296	0	0	0	0	0	0	0	0	0	0.033162	0	0.0248715
Otu0171	0	0.0082905	0	0.049743	0.0082905	0	0	0.0082905	0.0248715	0	0	0.016581	0.0082905	0	0	0	0.0248715	0.016581	0.0414525	0	0	0	0	0	0.290167	0	0.0911955	0	0.016581	0	0.016581	0.049743	0	0.198972	0	0	0	0	0.0248715	0.0580335	0	0	0	0.0248715	0.016581	0	0.0580335	0	0.0082905
Otu0172	0.132648	0	0.257005	0	0.016581	0	0.0082905	0.0248715	0	0.969988	0	0	0.0082905	0	0	0	0	0	0	0	0	0	0	0	0	0	0	0	0	0	0	0.232134	0	0	0.447687	0.514011	0	0	0.066324	0	0	0	0	0	0	0	0	0	0
Otu0173	0	0	0	0	0	0.281877	0	0	0	0	0	0	0	0	0	0.116067	0.132648	0	0	0	0	0	0	0	0	0.016581	0	0	0.0414525	0	0	0	0	0	0	0	0.0082905	0	0	0	0	0	0	0	0	0	0	0	0.116067
Otu0174	0	0	0	0	0	0	0.0082905	0.0580335	0	0.132648	0.0414525	0	0	0	0	0.0082905	0.157519	0	0.082905	0.107776	0	0	0.132648	0.555463	0	0.190681	0	0	0.082905	0	0	0	0	0	0	0.066324	0.082905	0.099486	0.0911955	0	0	0	1.03631	0	0.198972	0.016581	0.0414525	0	0
Otu0175	0	0	0.0414525	0	3.10065	0.0082905	0	0	0	0	0	0	0	0	0	0	0	0.082905	0.0082905	0	0	0	0	0	0	0	0	0	0	0	0	0.381363	0	0	0	0.0082905	0	0	0	0	0	0	0	0	0	0	0	0	0
Otu0176	0.157519	0.033162	0.033162	0.0746145	0.049743	0.049743	0.0414525	0.0580335	0.033162	0.0082905	0.049743	0.033162	0.0248715	0.016581	0.016581	0.049743	0	0.033162	0.0580335	0.016581	0.124357	0.124357	0.066324	0.049743	0.0746145	0.0911955	0.0248715	0.082905	0.016581	0.0248715	0.0082905	0.082905	0.033162	0.0911955	0.082905	0.0746145	0.0746145	0	0.0580335	0.016581	0.049743	0.0082905	0.066324	0.116067	0.0580335	0.198972	0.0414525	0.0746145	0.033162
Otu0177	0	0	0	0	0	0	0	0	0	0	0	0	0	0	0	0	0	0	0	0	0	0	0	1.38451	0	0.182391	0	0	0	0	0	0	0	0	0	0	0	0	0	0	0	0	1.58349	0	0	0	0	0	0.0414525
Otu0178	0.016581	0.016581	0	0.049743	0.0082905	0.306748	0.0082905	0.0082905	0.033162	0.0082905	0.0082905	0	0	0.0082905	0.0082905	0.373072	0.0911955	0	0.016581	0.0082905	0	0	0	0.033162	0	0.240424	0	0	0.0580335	0.049743	0.0082905	0.0082905	0	0.0082905	0	0	0	0.0082905	0	0.0082905	0	0	0.082905	0.033162	0.0248715	0	0	0.0082905	0.273586
Otu0179	0	0.0082905	0	0.0248715	0.066324	0.016581	0.033162	0	0.0082905	0	0.83734	0.223843	0.033162	0.0082905	0	0.0248715	0	0.0082905	0.049743	0.0082905	0	0.870502	0	0.082905	0.356491	0.0082905	0	0.0248715	0.033162	0.232134	0	0	0.016581	0.157519	0	0	0	0	0.016581	0.290167	0	0.0082905	0	0.0082905	0.049743	0.132648	0	0.049743	0.0082905
Otu0180	0.0248715	0	0	0	0.049743	0.33162	0.124357	0	0.049743	0	0.0082905	0.0082905	0	0	0.0082905	0.140938	0.157519	0	0	0	0.033162	0	0	0.116067	0.0082905	0.281877	0.049743	0.016581	0.198972	0	0	0.0082905	0	0	0	0	0	0	0.0580335	0.0746145	0	0.0082905	0.0746145	0	0	0.397944	0	0.016581	0.107776
Otu0181	0.099486	0.107776	0.265296	0.082905	0.099486	0.0580335	0.0746145	0.16581	0.016581	0.033162	0.0414525	0.049743	0.049743	0	0	0.049743	0.016581	0.033162	0.0746145	0.049743	0.016581	0	0	0.066324	0.0082905	0.0248715	0	0.033162	0.0580335	0.082905	0.0082905	0.0414525	0.016581	0.132648	0.0248715	0.0248715	0.099486	0.0082905	0.033162	0.033162	0.0082905	0	0.049743	0.016581	0.124357	0.0414525	0.0248715	0.0082905	0
Otu0182	0	0	0	0.033162	0	0	0.0414525	0.0911955	0	0	0.0911955	0	0	0	0	0.082905	0.33991	0	0	0	0	0.0082905	0	0.0746145	0	0	0	0	0.099486	0	0	0.0746145	0	0	0	0.0082905	0.107776	0	0	0	0	0	0.0082905	0	0	0	0.0414525	0	0.149229
Otu0183	0	0	0.248715	0	0	0	0	0	0	0.016581	0	0	0	0.0414525	0.033162	0	0	0.0414525	0.0082905	0.215553	0	0	0.33162	0	0	0	0	0	0	0.149229	0.0082905	0.49743	1.16896	0.033162	0.016581	0.397944	0	0.132648	0.0414525	0	0.16581	0.0082905	0	0.911955	0	0	0.066324	0	0
Otu0184	0.049743	0.016581	0	0	0	0.0248715	0	0	0.082905	0.0248715	0	0	0.0248715	0.066324	0.016581	0.033162	0.0082905	0.0414525	0	0.066324	0	0	0.082905	0.033162	0	0.0580335	0.0911955	0	0.0414525	0	0	0	0	0	0.0414525	0.107776	0.140938	0.016581	0.082905	0.0248715	0.033162	0.0580335	0.0248715	0.0082905	0.016581	0.0248715	0.0082905	0	0
Otu0185	0.016581	0.116067	0	0.033162	0.016581	0	0	0.0082905	0.049743	0.0746145	0.0082905	0.033162	0.323329	0.0911955	0.0746145	0	0	0	0.149229	0.033162	0	0	0.124357	0.016581	0	0.0248715	0.0414525	0.0746145	0.0082905	0.538882	0.0082905	0	0.472558	0.033162	0	0.049743	0	0.0746145	0.049743	0.0082905	0.033162	0.066324	0.0082905	0.16581	0	0.0082905	0	0	0
Otu0186	0	0	0	0	0	0	0	0	0	0	0	0	0	0	0	0	0	0	0	0	0	0	0	0	0	0	0	0	0	0	0	0	0	0	0	0	0	0	0	0	0	0	0	0	0	0	0	0	0
Otu0187	0	0	1.82391	0	0	0	0	0	0	0	0	0	0	0	0	0.381363	0	2.37108	0.016581	0	0	0	0	0	0	0.0911955	0	0	0	0	0	0	0	0	0	0	0	0	0	0	0	0	0	0	0	0	0	0	0
Otu0188	0.16581	0	0	0.406234	0.530592	0	0	0	0.315039	0.0414525	0	0	0	0.348201	0	0	0	0	0	1.00315	0	0	0	0	0	0	0	0.348201	0	0	0.0082905	0	0	0.0082905	0	0	0	0	0	0	0	0.298458	0	0	0.0082905	0	0	0	0
Otu0189	0.033162	0.049743	0.0746145	0.0082905	0.0248715	0.0580335	0.082905	0.0414525	0.0082905	0.0414525	0	0.033162	0.0248715	0.082905	0.0580335	0.033162	0.124357	0.066324	0.0746145	0.0414525	0.107776	0	0.0911955	0.082905	0	0.0082905	0.016581	0.0082905	0	0.0911955	0	0.016581	0.082905	0.0414525	0.049743	0.0248715	0.0580335	0.016581	0.107776	0.132648	0.0414525	0.0248715	0.016581	0.082905	0.099486	0.0911955	0.0580335	0	0.0580335
Otu0190	0	0.0082905	0.033162	0	0.0414525	0.049743	0.140938	0.132648	0.0082905	0	0.016581	0.0414525	0.0082905	0.0082905	0	0.107776	0.0414525	0.0746145	0.016581	0.0911955	0.0082905	0	0	0.099486	0	0.116067	0.033162	0.0082905	0.0580335	0.0082905	0	0.124357	0.0414525	0.0248715	0.107776	0.033162	0.223843	0	0	0	0	0	0.16581	0.0580335	0.033162	0	0.613497	0.033162	0
Otu0191	0	0	0	0	0	0.0082905	0	0	0	0	0	0	0	0	0	0	0	0.348201	0.016581	0	0	0	0	0	2.13895	0	0	0	0	0	0	0	0	0.016581	0	0	0	0	0	0	0	0	0.480849	0	0	0	0	0	0
Otu0192	0	0	0	0	0	0	0.16581	0	0	0	0	0	0	0	0	0.0082905	0	0	0	0	0	0	0	0.373072	0	0	0	0	0.381363	0	0	0	0	0	0	0	0	0	0	0	0	0	0	0	0	0	0	0	0.0248715
Otu0193	0	0	0.232134	0.0248715	0	0.0082905	0.099486	0.0082905	0	0	0	0	0	0	0	0.033162	0.0082905	0.1741	0	0	0	0	0	0.140938	0	0.099486	0	0	0.0082905	0	0	0.356491	0	0	0	0	0.33162	0	0	0	0	0	0.132648	0	0	0	0.182391	0	0
Otu0194	0.066324	0.0082905	0.016581	0	0.0248715	0.016581	0	0.1741	0	0	0.049743	0.016581	0.066324	0.082905	0.0082905	0.0248715	0.0082905	0.082905	0	0	0	0	0	0	0	0	0	0	0.0082905	0	0.0414525	0.464268	0.0082905	0.0248715	0.049743	0.149229	0.0746145	0	0	0	0	0.082905	0.016581	0	0.0082905	0	0.223843	0	0
Otu0195	0	0	0	0	0	0	0	0	0	0	0	0	0	0	0	0	0	0	0	0	0	0	0	0	0.729564	0	0	0	0	0	0	0	0	0	0	0	0	0	0	0	0	0	0	0	0	0	0	3.41569	0
Otu0196	0.0248715	0	0	0.016581	0.0082905	0.0082905	0	0	0.0414525	0.0082905	0	0	0	0	0.0082905	0	0	0	0	0	0	0	0	0	0	0	0	0.016581	0	0	0	0.0082905	0	0.0082905	0	0	0.198972	0.0082905	0.0248715	0.0082905	0	0	0	0	0	0	1.25187	0	0
Otu0197	0.049743	0.0580335	0.066324	0.066324	0	0.107776	0.066324	0.0414525	0.033162	0	0.033162	0.157519	0.0580335	0	0	0.082905	0.066324	0	0.0580335	0	0	0	0	0.0414525	0	0.0082905	0	0.0082905	0.0414525	0.099486	0.0248715	0.0248715	0.0248715	0.082905	0	0.016581	0.0248715	0	0.0414525	0.215553	0	0	0.132648	0.0746145	0.0746145	0.16581	0	0	0.0248715
Otu0198	0	0	0	0	0	0	0	0	0	0	3.94628	0	0	0	0	0	0	0	0	0	0	0	0	0	0	0	0	0	0	0	0	0	0	0	0	0	0	0	0	0	0.033162	0	0	0	0	0	0	0	0
Otu0199	0	0	0	0	0	0.1741	0.356491	0	0	0	0	0	0	0	0	0.099486	0	0	0	0	0	0	0	0.049743	0	0.223843	0	0	0.016581	0	0	0	0	0	0	0	0	0	0	0	0	0	0.298458	0	0	0	0	0	0.0746145
Otu0200	0	0	0	0	0	0	0	0	0	0	0	0	0	0	0	0	0	0	0	0	0	0	0	0.530592	0	0	0.033162	0	0	0	0	0	0	0	0	0.049743	0	0	0	0.124357	0	0	0	0	0	0	0	0	0
Otu0201	0	0	0	0	0	0.0082905	1.52545	0	0	0	0	0	0	0	0.033162	0.066324	0.207262	0	0	0	0	0	0	0.149229	0	0.248715	0	0	0.0580335	0	0	0	0	0.0082905	0	0	0	0	0	0	0	0	0.033162	0.0082905	0.0248715	0	0	0	0
Otu0202	0.132648	0.0248715	0.182391	0.215553	0.082905	0	0	0	0	0	0	0.0746145	0	0.107776	0	0	0.0082905	0.0082905	0.0082905	0.049743	0	0	0	0	0	0	0	0.0746145	0.066324	0.066324	0.049743	0.0746145	0.016581	0.381363	0	0	0.215553	0	0	0.033162	0.0911955	0.016581	0.016581	0.0248715	0.066324	0.132648	0	0	0
Otu0203	0	0	0.016581	0.0248715	0	0	0	0	0.116067	0.0248715	0.124357	0	0	0	0.033162	0	0	0	0.049743	0.016581	0	0.0082905	0.0082905	0.0580335	0.0911955	0.0248715	0	0.016581	0.0082905	0.049743	0	0.0082905	0.157519	0.016581	0	0.0082905	0	0.0746145	0	0.082905	0	0.0248715	0.0580335	0.0911955	0.016581	0.140938	0	0	0.0082905
Otu0204	0	0.0248715	0.0580335	0	0	0	0.0082905	0.016581	0	0	0	0	0	0	0	0	0	0	0	0	0	0.1741	0	0	0	0	0	0	0	0	0	0.0580335	0	0	0.0580335	0	0.0082905	0	0	0	0	0	0	0	0	0	1.93169	0	0
Otu0205	0.0746145	0.0580335	0.033162	0.0248715	0	0.132648	0.082905	0.0082905	0.099486	0.016581	0	0.0248715	0.0082905	0.0248715	0.0580335	0.049743	0.0580335	0.0414525	0.016581	0.016581	0.066324	0.016581	0.0580335	0.033162	0	0.016581	0	0.033162	0.0911955	0.0414525	0.0082905	0.066324	0.099486	0	0	0.0746145	0.132648	0.0248715	0.107776	0.082905	0.0248715	0.066324	0.049743	0.016581	0.049743	0.016581	0	0.132648	0.0414525
Otu0206	0.0082905	0	0	0.049743	0	0	0	0	0	0	0	0	0.082905	0.149229	0	0.0082905	0.016581	0	0.033162	0.149229	0	0	0	0	0	0	0	0.107776	0	0	0.182391	0	0	0.215553	0	0	0	0.0248715	0.016581	0.381363	0.207262	0	0	0.182391	0.572044	0	0	0.0082905	0
Otu0207	0	0	0	0.0082905	0	0.049743	0.0580335	0	0	0	0.016581	0	0	0	0.0248715	0.124357	0.0248715	0	0	0	0	0	0	0.099486	0	0	0	0.0082905	0.0248715	0	0.033162	0	0	0	0	0	0	0	0	0	0	0	0.016581	0	0	0	0	0	0
Otu0208	0	0	0	0	0	0	0	0.0082905	0.0248715	0	0	0	0	0	0.0082905	0	0	0	1.99801	0	0	0	0	0	0.0082905	0.0248715	0	0	0	0	0	0	0.082905	0.0911955	0	0	0	0	0	0	0	0	0.0082905	0	0.157519	0	0	0	0
Otu0209	0	0	0	0.0746145	0.0746145	0.0248715	0.0248715	0.0082905	0	0.099486	0.0082905	0.198972	0	0.140938	0.0580335	0.016581	0	0	0.0911955	0.033162	0	0	0.066324	0.0248715	0	0.033162	0.0248715	0	0.016581	0.0082905	0	0	0	0.0248715	0	0.198972	0.0082905	0.0580335	0	0.190681	0.082905	0	0.049743	0	0.248715	0.265296	0	0	0.0082905
Otu0210	0	0	0	0	0	0.0082905	0	0	0	0.0082905	0.116067	0	0	0	0	0	0	0	0	0	0	0.240424	0	0	0.033162	0	0	0	0.0082905	0	0	0	0	0	0	0	0	0	0	0	0	0	0	0	0	0	0	0.0248715	0
Otu0211	0.315039	0	0	0.049743	0.033162	0	0	0	0.215553	0.0746145	0	0	0.099486	0.232134	0.049743	0	0	0.049743	0.16581	0.124357	0	0	0	0	0	0	0.016581	0	0	0.099486	0.0911955	0	0.116067	0.0580335	0	0	0	0.0248715	0	0.0082905	0.049743	0.240424	0	0.389653	0.0248715	0	0	0	0
Otu0212	0	0	0	0	0	0.140938	0	0	0	0	0	0	0	0	0	0.066324	0.132648	0	0	0	0	0	0	0	0	0.538882	0	0	0.082905	0	0	0	0	0	0	0	0	0	0	0	0	0	1.0446	0	0	0	0	0	0.182391
Otu0213	0	0	0	0	0	0	0	0	0	0	0	0	0	0	0	0	0	0	0	0	0	0	0	0	0	0	0	0	0	0	0	0	0	0	0	0	0	0	0	0	0	0	0	0	0	0	0	0	0
Otu0214	0.0580335	0.016581	0.0082905	0.116067	0	0	0.016581	0.0248715	0.0414525	0	0.0248715	0.0248715	0.016581	0	0	0.107776	0.248715	0.116067	0.0082905	0	0.033162	0	0.016581	0	0.0082905	0	0	0.0082905	0.16581	0.182391	0.0082905	0.0248715	0.0082905	0.066324	0	0.0082905	0.049743	0	0.033162	0.016581	0	0	0	0.016581	0.016581	0	0.016581	0.016581	0.049743
Otu0215	0	0	0	0.0082905	0	0.240424	0.0580335	0	0.033162	0	0	0	0.0248715	0	0	0.140938	0	0	0	0	0	0.033162	0	0.0414525	0.0414525	0.265296	0.016581	0.0248715	0.149229	0.016581	0.049743	0	0	0.016581	0	0	0	0	0	0	0	0	0.016581	0	0	0	0	0.049743	0.0082905
Otu0216	0	0	0	0	0	0.232134	0	0	0	0	0	0	0	0	0	0.223843	0.0082905	0	0	0	0.0082905	0	0	0	0	0.182391	0	0	0.082905	0	0.0082905	0	0	0	0	0	0.273586	0	0	0	0	0	0	0	0	0	0	0	0.0580335
Otu0217	0.0082905	0.0746145	0	0	0	0	0	0	0	0	0.066324	0.016581	0	0.0248715	0	0	0	0.0248715	0.182391	0.033162	0	0.0580335	0	0	0.082905	0	0	0	0	0	0	0	0.0082905	0.033162	0	0	0	0	0	0	0	0.0082905	0	0	0.348201	0	0.0248715	0	0
Otu0218	0.016581	0	0.0082905	0.0082905	0.0248715	0	0.0082905	0.223843	0	0	0.0082905	0.0248715	0.049743	0	0.016581	0	0.0082905	0.066324	0.0082905	0.0082905	0.0082905	0	0.0082905	0	0	0.016581	0.0082905	0.0082905	0.132648	0	0	0.0248715	0	0	0.116067	0.0082905	0.0746145	0.033162	0	0.0082905	0	0.0082905	0	0.0580335	0.140938	0	0.066324	0	0
Otu0219	0	0	0.0746145	0.016581	0	0.016581	0.016581	0	0	0	0	0	0.0082905	0	0	0.016581	0.0580335	0.373072	0.0248715	0.0414525	0	0.049743	0	0	0	0.0248715	0.016581	0	0.016581	0	0.0082905	0.0248715	0	0.049743	0	0	0.0746145	0.0248715	0	0	0	0	0	0	0	0	0	0	0.0082905
Otu0220	0	0	0	0	0	0	0.0746145	0	0	0	0	0	0	0	0	0	0.049743	0	0	0	0	0	0	0	0	0	0	0	0	0	0	0.248715	0	0	0.016581	0	0.124357	0	0	0	0	0	0	0	0	0	0.107776	0	0
Otu0221	0	0.033162	0	0	0.0414525	0.414525	0	0	0.0082905	0	0	0	0	0.016581	0	0.016581	0	0	0.016581	0	0	0	0	0	0	0	0	0	0.0082905	0.016581	0	0	0.0580335	0	0.0082905	0	0	0.016581	0	0.016581	0	0	0.33162	0.0082905	0.016581	0	0	0	0
Otu0222	0	0	0	0	0	0	0	0	0	0	3.45714	0	0	0	0	0	0	0	0	0	0	0	0	0	0	0	0	0	0	0	0	0	0	0	0	0	0	0	0	0	0	0	0	0	0	0	0	0	0
Otu0223	0.223843	0.107776	0.066324	0.033162	0.0746145	0	0	0.016581	0.049743	0.0082905	0.0414525	0.0746145	0.107776	0.016581	0	0	0	0.0248715	0.0414525	0.033162	0	0	0.016581	0	0	0	0.0414525	0.016581	0	0.016581	0.0414525	0.016581	0.0082905	0.0082905	0	0.0911955	0.140938	0.033162	0.0580335	0.107776	0.033162	0.066324	0	0	0.0746145	0.0414525	0.082905	0	0
Otu0224	0	0	0	0	0	0.016581	0.356491	0	0	0	0	0	0	0	0	0.207262	0	0	0	0	0	0	0	0.033162	0.16581	0.116067	0	0	0.0082905	0	0	0	0	0	0	0	0	0	0	0	0	0	0.124357	0	0	0	0	0	0.116067
Otu0225	0	0	0	0	0	0	0	0.016581	0	0	0.0082905	0	0	0	0	0.0248715	0.0082905	0	0	0	0	0.0082905	0	0	0.223843	0.0082905	0	0	0	0	0	0	0	0	0	0	0	0	0	0	0	0	0	0.0248715	0	0	0	0	0
Otu0226	0.033162	0.0082905	0.0580335	0.0082905	0	0.082905	0.0414525	0.066324	0.016581	0.016581	0.0248715	0.049743	0.0082905	0.016581	0.033162	0	0	0.0082905	0.0082905	0.016581	0.066324	0.0082905	0.0082905	0.066324	0	0.016581	0.0082905	0	0	0.016581	0	0	0	0.0248715	0.0414525	0.0248715	0.049743	0	0.157519	0	0.0082905	0.0082905	0.099486	0.033162	0.0082905	0.0082905	0.099486	0.0248715	0.016581
Otu0227	0	0.016581	0	0.0082905	0.082905	0.066324	0.0580335	0.0248715	0	0	0.0082905	0	0.033162	0.0248715	0.0911955	0.049743	0.0414525	0	0.0414525	0.016581	0	0.0082905	0	0.099486	0	0.116067	0	0.082905	0.0082905	0.0911955	0.0746145	0.116067	0	0.149229	0	0	0.016581	0	0	0.0414525	0	0	0.248715	0	0.033162	0.0082905	0	0	0.0082905
Otu0228	0	0	0.0082905	0	0	0	0.0248715	0	0	0	0.140938	0.364782	0.016581	0	0	0	0.0414525	0.0082905	0.016581	0	0.107776	0	0	0	0.099486	0	0	0	0.0746145	0	0	0	0.0082905	0	0	0	0.198972	0	0	0	0	0.0082905	0	0.016581	0	0.0082905	0.016581	0	0
Otu0229	0	0	0	0	0	0.397944	0	0	0	0	0	0	0	0	0	0	0	0	0	0	0	0	0	0	0	0.953407	0	0.0082905	0	0	0	0	0	0	0	0	0	0	0	0	0	0	0	0	0	0	0	0	0
Otu0230	0.0746145	0	0	0.0580335	0	0	0.016581	0	0.0248715	0.0248715	0.033162	0	0.0911955	0.016581	0.0082905	0.0580335	0.240424	0	0.049743	0.0580335	0.0082905	0.0082905	0.0414525	0.0248715	0.0082905	0.0248715	0	0.0580335	0.298458	0.049743	0.0414525	0.0082905	0	0.066324	0	0	0.033162	0.033162	0.033162	0.049743	0.016581	0.0082905	0.016581	0	0.107776	0.016581	0	0.082905	0.198972
Otu0231	0.140938	0	0	0.364782	0.895374	0	0	0	0	0	0	0.0082905	0	0	0	0	0	0.066324	0	0	0	0	0	0	0	0	0	0.240424	0	0.016581	0.0248715	0	0	0	0	0	0.0082905	0.0082905	0	0.0580335	0	0.0082905	0	0	0.0746145	0.016581	0.016581	0	0
Otu0232	0.082905	0	0	0.0248715	0.0082905	0	0	0	0.099486	0.124357	0	0.016581	0.082905	0.16581	0.323329	0	0	0	0	0.182391	0.0082905	0.016581	0.082905	0	0.016581	0	0.0248715	0.107776	0	0	0.240424	0	0	0	0	0.1741	0	0.16581	0.0082905	0	0.240424	0.0911955	0	0	0	0	0	0	0
Otu0233	0	0	0	0.0082905	0	0	0.0082905	0.016581	0.016581	0.016581	0.033162	0.0082905	0.0082905	0.0082905	0.016581	0.0082905	0	0.016581	0.0248715	0	0.049743	0.149229	0.0082905	0	0.049743	0.0082905	0	0.0082905	0	0.016581	0	0	0	0	0	0.0082905	0.638368	0	0.0082905	0.0414525	0	0	0.016581	0	0.033162	0.0414525	0.0580335	0.033162	0
Otu0234	0	0	0	0	0	0	0	0.795888	0	0	0	0	0	0	0	0	0	0	0	0	0	0	0	0.0082905	0	0	0	0	0	0	0	0	0	0	0	0.522301	0	0	0	0.0248715	0	0	0	0	0	0.140938	0	0	0
Otu0235	0.0082905	0.0082905	0	0.0082905	0	0.207262	0.066324	0.033162	0.016581	0	0	0.0082905	0	0.0082905	0.016581	0.107776	0.082905	0	0.0082905	0.0082905	0.0248715	0	0.0248715	0.0746145	0	0.082905	0	0	0.149229	0.0082905	0	0.016581	0	0.0082905	0	0	0	0	0	0	0	0	0.240424	0.0082905	0.0248715	0	0.049743	0.0082905	0.0248715
Otu0236	0	0	0	0	0	0	0	0.0082905	0	0	0	0	0	0	0	0	0	0.812469	0	0	0	0	0	0	0	0	0	0	0	0	0	0	0	0	0	0	0	0	0	0	0	0	0	0	0	0	0	0	0
Otu0237	0.033162	0.066324	0	0.0248715	0.016581	0	0	0.016581	0.099486	0.0580335	0.033162	0.0082905	0.0248715	0.0248715	0.0248715	0	0	0	0.033162	0.016581	0.182391	0.082905	0.049743	0.0082905	0.099486	0	0.066324	0.0248715	0	0.016581	0.0248715	0.016581	0.016581	0.0248715	0	0.0580335	0.0414525	0.016581	0.0580335	0.0248715	0.016581	0.016581	0	0.049743	0.0580335	0.033162	0.0248715	0.207262	0
Otu0238	0	0	0	0	0	0.0414525	0	0	0	0	0	0	0	0	0	0.0248715	0.033162	0	0	0	0	0	0	0	0	0.0746145	0	0	0.0248715	0	0	0	0	0	0	0	0	0	0	0	0	0	0.530592	0	0	0	0	0	0
Otu0239	0	0	0	0.016581	0.0414525	0.107776	0.107776	0.0082905	0	0	0	0.049743	0.016581	0.0414525	0.033162	0.0082905	0.0082905	0	0	0	0	0.016581	0	0.0414525	0	0.082905	0	0.0082905	0.0746145	0.132648	0.0414525	0	0.0580335	0.0911955	0	0	0.016581	0.0082905	0	0.0082905	0	0.0082905	0.223843	0	0	0.190681	0	0	0
Otu0240	0	0	0	0.082905	0	0	0	0	0	0	0	0.1741	0.033162	0	0	0	0	0	0.257005	0	0	0	0	0	0.1741	0	0	0.0248715	0.0248715	0.066324	0.0082905	0.049743	0.049743	0.049743	0	0.0414525	0.0082905	0	0	0	0.0082905	0.016581	0.099486	0.099486	0	0.049743	0	0	0
Otu0241	0	0	0	0	0	0.223843	0	0	0	0	0	0	0	0	0	0.107776	0.124357	0	0	0	0	0	0	0	0	0.157519	0	0	0.082905	0	0	0	0	0	0	0	0	0	0	0	0	0	0	0	0	0	0	0	0.099486
Otu0242	0.223843	0	0.033162	0	0	0	0	0	0.0082905	0	0	0.016581	0.0082905	0.0082905	0.016581	0	0	0	0.0082905	0.0911955	0.0082905	0.0082905	0.0580335	0	0.0082905	0	0	0.066324	0	0	0.124357	0.016581	0	0	0.066324	0.1741	0	0.107776	0.082905	0	0.066324	0.455977	0	0	0	0	0	0.0082905	0
Otu0243	0.0082905	0.016581	0.0082905	0.0082905	0.0082905	0.0911955	0.132648	0	0.0082905	0	0	0	0	0	0	0.082905	0.0580335	0	0	0	0.0082905	0.0082905	0	0.082905	0	0.132648	0	0	0.082905	0	0	0.0082905	0	0.0082905	0	0	0.016581	0	0	0	0	0	0.140938	0	0.0082905	0.016581	0	0	0.0082905
Otu0244	0.082905	0.033162	0	0.082905	0.082905	0	0	0.0082905	0	0	0	0.066324	0.0414525	0.016581	0.016581	0	0	0	0.033162	0.0746145	0	0.016581	0	0	0.0082905	0	0	0.033162	0	0	0.0580335	0	0.0082905	0.033162	0	0.0580335	0	0.082905	0	0	0.0746145	0.273586	0	0.033162	0.0082905	0	0	0	0
Otu0245	0	0	0.099486	0	0	0	0	0.0248715	0	0	0.190681	0	0	0	0	0	0	0.016581	0	0	0.157519	0.0082905	0	0	0.066324	0	0	0	0	0	0	0.0414525	0.0082905	0	0.016581	0.0414525	0	0.0082905	0.0248715	0	0	0	0	0	0	0	0.016581	0.099486	0
Otu0246	0	0	0	0	0.0082905	0.082905	0.0248715	0.016581	0	0.066324	0.0082905	0.033162	0.0746145	0.049743	0	0.082905	0.0082905	0	0.0248715	0.0082905	0.0082905	0	0.016581	0.033162	0	0.049743	0	0.223843	0.0082905	0.016581	0.0580335	0	0	0.0580335	0.0414525	0	0.0082905	0	0	0	0.0082905	0.0248715	0.0746145	0.0082905	0.082905	0	0	0	0.0082905
Otu0247	0	0	0	0	0	0	0.49743	0	0	0	0	0	0	0	0	0.099486	0.033162	0	0	0	0	0	0	0.049743	0	0.116067	0	0	0.0248715	0	0	0	0	0	0	0	0	0	0	0	0	0	0.298458	0	0	0	0	0	0.0248715
Otu0248	0.049743	0	0	0	0	0	0	0.0082905	0	0	0.0082905	0	0	0.0082905	0	0	0	0	0	0	0.0082905	0.016581	0	0	0	0	1.31819	0	0	0	0	0	0.0082905	0	0	0.049743	0.0082905	0	0	0	0	0	0	0	0	0.0082905	0	0.016581	0
Otu0249	0	0	0	0	0	0	0	0.0746145	0	0	0	0	0	0	0	0	0	0	0	0	0.049743	0.049743	0	0	0.0082905	0	0	0	0	0	0	0	0	0	0	0	0.613497	0	0	0	0	0	0	0	0	0	1.25187	0.0414525	0
Otu0250	0	0	0	0	0	0	0	0	0	0	0	0	0	0	0	0	0	0	0	0	0	0	0	0	0	0	0	0	0	0	0	0	0	0	0	0	0	0	0	0	0	0	0	0	0	0	0	0	0
Otu0251	0	0	0.555463	0	0	0	0	0	0	0	0	0	0	0	0	0.0082905	0	0	0	0	0	0	0	0	0	0	0	0	0	0	0.406234	0.116067	0	0	0	0	0.298458	0	0	0	0	0	0	0	0	0	0	0	0
Otu0252	0.049743	0	0	0.016581	0.298458	0.0082905	0.082905	0	0.0248715	0	0	0	0.033162	0.198972	0	0	0	0	0	0	0	0	0	0	0	0.0248715	0.0082905	0	0	0	0.0580335	0	0	0	0	0	0	0.0414525	0	0.107776	0.016581	0.0248715	0	0	0	0	0	0	0
Otu0253	0	0.0082905	0	0	0	0.0082905	0.016581	0	0	0.016581	0	0.737854	0	0	0	0	0.0082905	0	0.082905	0	0	0	0	0	0	0.016581	0	0	0.0082905	0.082905	0	0	0.016581	0.0082905	0	0	0	0	0	0	0	0	0	0	0.016581	0	0	0	0.016581
Otu0254	0.198972	0.0082905	0	0.016581	0	0	0	0	0.033162	0	0	0	0.066324	0.0248715	0.0082905	0	0	0	0	0.0746145	0	0	0.0414525	0	0	0	0	0.0746145	0	0	0.107776	0	0	0	0.016581	0.232134	0	0.0414525	0.116067	0	0.0746145	0.547173	0	0	0	0	0	0	0
Otu0255	0	0	0.0082905	0.0082905	0	0.016581	0.0911955	0	0	0	0.0082905	0.016581	0.0082905	0.0082905	0.0082905	0.0248715	0.0082905	0.0082905	0	0	0.0082905	0	0.0248715	0.157519	0	0	0	0	0.016581	0	0	0	0	0.0082905	0	0.0580335	0.116067	0	0	0	0	0	0.1741	0	0.0082905	0.0248715	0	0	0.016581
Otu0256	0.0580335	0.033162	0	0.0911955	0.0414525	0	0	0	0.0082905	0	0	0.0580335	0.049743	0	0.033162	0	0	0	0.016581	0.049743	0	0	0.016581	0	0	0	0	0.016581	0	0	0.082905	0	0	0.066324	0	0.099486	0	0.049743	0	0	0.107776	0.190681	0	0.049743	0	0	0	0	0
Otu0257	0	0	0	0	0	0	0	1.09435	0	0	0	0	0	0	0	0	0.0082905	0	0	0	0	0	0	0.0082905	0	0	0	0	0	0	0	0	0	0	0	0	0	0	0	0	0	0	0.016581	0	0	0	0.099486	0	0
Otu0258	0.066324	0	0	0.082905	0.049743	0	0	0	0.0580335	0.033162	0	0.0580335	0	0.16581	0	0	0	0	0	0.066324	0	0	0.049743	0	0	0	0	0.16581	0	0.0580335	0.0746145	0	0.0414525	0.0248715	0	0.0580335	0.066324	0.0082905	0	0.033162	0	0.0580335	0	0.016581	0	0.033162	0	0	0
Otu0259	0	0.0414525	0.0082905	0	0	0	0	0	0	0	0	0	0	0	0	0	0	0	0.0082905	0	0	0	0	0	0	0	0	0	0	0	0	0	0	0.414525	0	0	0	0	0	0.431106	0	0	0	0	0	0	0	0	0
Otu0260	0	0.066324	0	0	0.0082905	0.116067	0	0	0	0	0	0	0	0.016581	0.0082905	0.0911955	0.149229	0	0.0082905	0	0	0	0	0	0	0.0746145	0	0	0.107776	0	0.016581	0	0	0	0	0	0	0	0	0	0.0248715	0	0	0	0.0414525	0	0	0	0.0248715
Otu0261	0	0	0	0	0	0	0.480849	0	0	0	0	0	0	0	0	0	0	0	0	0	0	0	0	0.215553	0	0.049743	0	0	0.0248715	0	0	0	0	0	0	0	0	0	0	0	0	0	0.0082905	0	0	0	0	0	0
Otu0262	0	0	0.016581	0	0	0	0.0082905	0	0	0	0	0	0	0	0	0	0	0.190681	0	0	0	0	0	0	0	0	0	0	0	0	0	0.066324	0	0	0	0	0.0082905	0	0	0	0	0	0	0	0.124357	0	0	0	0
Otu0263	0	0	0	0	0	0	0	0	0	0.0082905	0	0	0	0	0	0	0	0	0	0	0	2.18869	0	0	0	0	0	0	0	0	0	0	0	0	0	0	0	0	0	0	0	0	0	0	0	0	0	0	0
Otu0264	0	0	0	0	0	0.257005	0.0414525	0	0	0	0	0	0	0.016581	0	0.132648	0.0248715	0	0	0	0	0	0	0	0	0.099486	0	0	0.0248715	0	0	0	0	0	0	0	0	0	0	0	0	0.0082905	0.0580335	0	0.0082905	0	0	0	0.049743
Otu0265	0	0	0.082905	0	0	0.0414525	0	0	0	0	0.0414525	0	0	0	0	0.0414525	0	1.24357	0	0	0	0	0	0	0	0.049743	0	0	0.016581	0	0	0.0082905	0	0	0	0	0	0	0	0.016581	0	0	0	0	0	0	0	0	0.016581
Otu0266	0.016581	0.0082905	0	0	0.0746145	0	0	0	0	0.0248715	0	0.406234	0	0	0	0	0	0	0.016581	0	0	0	0.0082905	0	0	0	0.348201	0	0.0082905	0.0082905	0	0	0.0082905	0.140938	0	0	0	0	0	0	0.016581	0.082905	0	0.33162	0	0.0082905	0	0	0.016581
Otu0267	0	0	0	0	0	0.16581	0	0	0	0	0	0	0	0	0	0.182391	0.0248715	0	0	0	0.0248715	0	0	0	0.0082905	0.16581	0	0	0.132648	0	0	0	0	0	0	0	0	0	0	0	0	0	0	0	0	0	0	0	0.0911955
Otu0268	0	0	0.0248715	0	0	0.082905	0.0082905	0.33162	0	0.0082905	0.016581	0	0	0	0	0.082905	0.0414525	0	0	0	0	0	0	0.0746145	0	0.0746145	0	0	0.0248715	0	0	0	0	0	0	0.016581	0	0.0082905	0	0	0	0	0.049743	0	0	0	0.0414525	0	0.0911955
Otu0269	0.0414525	0.016581	0.0414525	0	0.016581	0.016581	0	0.0248715	0.016581	0.0082905	0.016581	0.0248715	0.016581	0.016581	0.0082905	0.016581	0.0082905	0.016581	0.0248715	0.016581	0.0911955	0	0	0.0082905	0	0.0082905	0	0	0	0	0.0248715	0.0414525	0.0082905	0.0082905	0.049743	0.033162	0.0082905	0	0.116067	0.0082905	0.0082905	0	0	0	0	0	0.033162	0	0.0082905
Otu0270	0	0	0	0	0	0	0	0	0	0	0.033162	0	0	0	0	0	0	0	0	0	0	0.66324	0	0	0	0	0	0	0	0	0	0	0	0	0	0	0	0	0	0	0	0	0	0	0	0	0	0	0
Otu0271	0	0	0	0.099486	0	0.0746145	0	0	0	0	0	0	0	0	0	0.016581	0.223843	0	0	0	0	0	0	0	0	0	0	0	0.016581	0.0414525	0	0	0.0746145	0	0	0	0	0	0	0	0	0	0	0	0.016581	0	0	0	0.0248715
Otu0272	0	0	0	0	0	0	0	0	0	0	0	0	0	0	0	0	0	0	0	0	0	0	0	0	0	0	0	0	0	0	0	0	0	0	0	0	0	0	0	0	0	0	0	0	0	0	0	0	0
Otu0273	0	0	0	0	0	0	0	0.306748	0	0	0.0414525	0	0	0	0	0.066324	0.016581	0	0	0	0	0	0	0.033162	0	0	0	0	0.0248715	0	0	0.033162	0	0	0	0	0.099486	0	0	0	0	0	0	0	0	0	0.0580335	0	0
Otu0274	0	0	0	0	0	0.016581	0	0	0	0	0	0	0	0	0	0	0	0.016581	0.016581	0	0	0	0	0	0.0082905	0	0	0	0	0	0	0	0	0	0	0	0.0248715	0	0	0	0	0	0.0082905	0	0	0	0.812469	0	0
Otu0275	0	0	0	0	0	0.099486	0.066324	0	0	0	0	0	0	0	0	0.0580335	0.0082905	0	0	0	0.0082905	0	0	0.082905	0.0248715	0.049743	0	0	0.0248715	0	0	0	0	0	0	0	0	0	0	0	0	0	0	0	0	0	0	0	0
Otu0276	0	0	0	0	0	0.107776	0.0414525	0	0	0	0	0	0	0	0	0.0248715	0.0248715	0	0	0	0	0	0	0.0580335	0	0.082905	0	0	0.0414525	0	0	0	0	0	0	0	0	0	0	0	0	0	0.1741	0	0	0.033162	0	0	0.033162
Otu0277	0	0	0.0248715	0	0	0	0	0	0	0	0	0	0	0	0.0082905	0	0.0414525	0.033162	0	0	0	0	0	0.0082905	0	0	0	0	0	0	0	0.0248715	0	0	0.0082905	0	0	0	0	0	0	0	0.016581	0	0	0	0.0082905	0	0
Otu0278	0	0.0082905	0	0	0	0	0.0248715	0.447687	0	0	0	0.033162	0	0	0	0.016581	0.0580335	0	0.0082905	0	0	0	0	0.0248715	0	0.0248715	0	0	0.033162	0	0	0	0.016581	0.082905	0	0	0	0	0	0.0082905	0	0	0.033162	0.0248715	0.016581	0	0	0	0.016581
Otu0279	0.016581	0	0.016581	0	0.0082905	0.016581	0.016581	0	0.0082905	0.0082905	0	0	0	0.0082905	0.0248715	0	0.0082905	0.0082905	0.033162	0.016581	0	0	0	0.0082905	0	0.0248715	0	0	0	0	0.016581	0.0082905	0.066324	0.116067	0.207262	0	0	0	0	0.049743	0.0082905	0.0082905	0.016581	0.066324	0.0248715	0	0	0	0
Otu0280	0.0082905	0	0	0.0082905	0	0.0248715	0	0	0	0	0	0	0.0082905	0.0082905	0	0.0082905	0.124357	0.0082905	0.0082905	0.0082905	0	0	0.016581	0.0082905	0	0	0.049743	0.0082905	0.033162	0.033162	0	0	0.0082905	0	0	0.0248715	0.0082905	0.0082905	0	0.0414525	0	0	0	0	0	0.049743	0.033162	0	0.033162
Otu0281	0	0	0.066324	0.066324	0	0	0	0.265296	0	0	0.107776	0	0	0	0	0	0	0.140938	0.0082905	0	0	0	0	0.0082905	0	0	0	0	0	0	0	0.116067	0	0	0	0	0.099486	0	0	0	0	0	0	0	0	0	0.0746145	0	0
Otu0282	0.0911955	0	0	0	0	0	0	0	0	0	0	0.016581	0	0	0	0	0	0.124357	0.0082905	0	0	0	0	0	0	0	0	0	0	0.0248715	0	0	0	0	0	0	0	0	0.049743	0	0	0.0082905	0	0.0082905	0	0	0	0	0
Otu0283	0.0414525	0.016581	0.0082905	0.0248715	0.082905	0	0	0.016581	0.0414525	0.0248715	0	0.033162	0.049743	0.116067	0.0414525	0	0	0	0.0414525	0.033162	0.0082905	0.082905	0.0911955	0	0	0	0	0.049743	0	0.0248715	0.0414525	0.016581	0.033162	0.0414525	0	0.066324	0.016581	0.0414525	0	0.0248715	0.0414525	0.0248715	0	0.033162	0.0082905	0.0414525	0.0082905	0	0
Otu0284	0.016581	0	0	0	0	0	0	0	0	0	0.016581	0.0082905	0	0	0	0	0	0.157519	0.0082905	0	0.0082905	0	0	0	0.033162	0	0	0.0082905	0	0	0	0	0.0580335	0.016581	0	0.016581	0	0	0	0.0082905	0.016581	0	0	0	0.0082905	0.0082905	0.16581	0	0
Otu0285	0	0	0	0	0	0	0	0	0	0	0	0	0	0	0	0	0	0	0	0	0	0	0	0	0.928536	0	0	0	0	0	0	0	0	0	0	0	0	0	0	0	0	0	0	0	0	0	0	0	0
Otu0286	0	0	0	0	0	0.265296	0	0	0	0	0.082905	0	0	0	0	0.140938	0	0	0	0	0	0	0	0	0.0414525	0.215553	0	0	0.033162	0	0	0	0	0	0	0	0.016581	0	0	0	0	0	0	0	0	0	0.0082905	0	0.0414525
Otu0287	0.0082905	0.0082905	0.0082905	0.0911955	0.066324	0	0	0	0.016581	0	0	0.0580335	0.016581	0.016581	0	0	0	0	0.0082905	0.033162	0	0	0.0082905	0	0	0	0	0.0082905	0	0	0.099486	0	0	0.0082905	0.0082905	0.0414525	0	0.049743	0.0082905	0	0	0.0746145	0	0.0414525	0	0	0	0	0
Otu0288	0.0414525	0	0	0.0580335	0.0414525	0	0	0	0.016581	0	0	0.0580335	0.033162	0	0	0	0	0	0.016581	0.016581	0	0	0.0082905	0	0	0	0	0	0	0.0082905	0.066324	0	0	0.0248715	0	0.033162	0.0082905	0.0082905	0	0	0.033162	0.116067	0	0.0248715	0.0082905	0	0	0	0
Otu0289	0	0	0	0	0	0.124357	0.049743	0	0	0	0	0	0	0	0	0.0911955	0.0248715	0	0	0	0	0	0	0	0	0.082905	0	0	0.0248715	0	0	0	0	0	0	0	0	0	0	0	0	0	0.107776	0	0	0	0	0	0.0248715
Otu0290	0	0	0	0	0	0.0746145	0.0248715	0	0	0	0	0	0	0	0	0.0248715	0	0	0	0	0	0	0	0	0	0.049743	0	0	0.0082905	0	0	0	0	0	0	0	0	0	0	0	0	0	0	0	0	0	0	0	0.049743
Otu0291	0	0	0	0	0	0.082905	0.033162	0	0	0	0.082905	0	0	0	0	0.0414525	0.099486	0	0.0082905	0	0	0	0	0.082905	0	0.066324	0	0	0.0248715	0	0	0	0	0	0	0	0	0	0	0	0	0	0.1741	0	0	0.033162	0	0	0.0248715
Otu0292	0	0	0	0.016581	0	0	0	0	0	0	0.0082905	0	0	0	0	0	0	0	0.033162	0	0.298458	0.298458	0	0	0.099486	0	0	0	0	0.016581	0	0	0.0082905	0.0248715	0	0	0.016581	0	0	0	0	0	0	0	0.0082905	0.0082905	0.033162	0.0082905	0
Otu0293	0	0.116067	0	0.066324	0.0082905	0	0	0	0	0	0	0.149229	0	0	0.0082905	0	0	0	0.0580335	0	0.0082905	0.0082905	0	0	0	0	0	0	0	0.0746145	0.0082905	0	0.0248715	0.0248715	0	0	0.0082905	0	0	0.0082905	0	0	0	0.149229	0.132648	0.0082905	0	0	0
Otu0294	0	0.0248715	0.016581	0	0.0580335	0	0	0.0414525	0	0.0082905	0	0	0.0248715	0.0414525	0.0248715	0	0.0082905	0.016581	0.0414525	0.0082905	0	0	0.016581	0.0248715	0	0	0	0	0	0	0	0	0.016581	0.0082905	0	0.016581	0.066324	0	0	0.033162	0	0	0.049743	0.016581	0	0.0911955	0.049743	0	0
Otu0295	0	0	0	0	0	0.016581	0	0	0	0.016581	0	0	0	0	0.082905	0.0082905	0	0	0.0082905	0	0	0	0.0580335	0	0	0	0	0	0.0082905	0.0746145	0	0	0.240424	0	0	0	0.0414525	0	0	0	0	0	0	0	0	0	0	0	0
Otu0296	0	0	0.016581	0	0	0	0	0	0	0	0	0	0	0	0	0	0	0	0	0	0	0.0082905	0	0	0.016581	0	0	0	0	0	0	0.082905	0	0	0	0	0.455977	0	0	0	0	0	0	0	0	0	0	0	0
Otu0297	0.016581	0	0	0	0.033162	0.066324	0.0082905	0	0.016581	0.0082905	0	0.016581	0.0082905	0	0	0.0082905	0	0	0.016581	0.0082905	0	0	0	0.0414525	0	0.016581	0	0	0.0248715	0.116067	0.0082905	0	0	0.0248715	0	0	0	0	0	0.0082905	0	0.0082905	0.016581	0.0746145	0.049743	0.0082905	0.0082905	0	0
Otu0298	0	0	0	0	0	0	0	0	0	0	0	0	0	0	0	0.0082905	0	0	0	0	0	0	0.0082905	0	0.0746145	0	0	0	0.0248715	0	0.0082905	0.082905	0	0	0	0	0.082905	0	0	0	0	0	0	0	0	0	0	0.414525	0
Otu0299	0	0	0	0	0	0.033162	0	0	0	0	0	0	0	0	0	0.107776	0.0414525	0	0	0	0	0	0	0	0	0.0911955	0	0	0.0082905	0	0	0	0	0	0	0	0	0	0	0	0	0	0	0	0	0	0	0	0.0580335
Otu0300	0.016581	0.0082905	0	0.016581	0.0082905	0.066324	0.0414525	0	0.016581	0	0.033162	0.0082905	0.016581	0.0248715	0.0082905	0.0414525	0.0580335	0	0.0248715	0.0082905	0.016581	0.0082905	0	0.0580335	0.0082905	0.0580335	0	0	0.049743	0.016581	0.0082905	0	0	0	0	0.0082905	0	0	0	0.016581	0.0248715	0	0.0082905	0	0	0.016581	0	0.0082905	0.0082905
Otu0301	0	0	0	0	0	0.099486	0	0	0	0	0	0	0	0	0	0.198972	0	0	0	0	0	0	0	0.016581	0	0.0248715	0	0	0.082905	0	0	0	0	0	0	0	0	0	0	0	0	0	0	0	0	0	0	0	0.124357
Otu0302	0.0414525	0	0	0	0	0.0082905	0	0	0	0	0	0	0	0	0	0	0	0	0	0	0	0	0	0	0	0	0	0.0911955	0	0	0.140938	0	0	0	0	0	0	0	0	0	0	0	0	0	0	0	0	0	0
Otu0303	0	0	0	0	0	0.0911955	0	0	0	0	0.207262	0	0	0	0	0	0.0082905	0	0	0	0	0	0	0	0	0.049743	0	0	0.0082905	0	0	0	0	0	0	0	0	0	0	0	0	0	0.016581	0	0	0	0	0	0.273586
Otu0304	0	0	0	0	0	0	0	0.389653	0	0	0	0	0	0	0	0	0	0	0	0	0	0	0	0.016581	0	0	0	0	0	0	0	0	0	0	0	0	0	0	0	0	0	0	0	0	0	0	0	0	0
Otu0305	0	0.016581	0	0	0.033162	0.0082905	0	0.033162	0.0580335	0.016581	0	0.0248715	0	0.033162	0.0248715	0.016581	0.082905	0.0082905	0.0082905	0	0	0	0.0082905	0.0082905	0	0.0082905	0.0082905	0.0248715	0.0248715	0.0248715	0	0	0.0082905	0	0.0082905	0.0082905	0.0082905	0	0.0082905	0.016581	0.0082905	0.049743	0	0.016581	0.0082905	0	0.0082905	0.0082905	0
Otu0306	0	0	0	0	0	0.0082905	0	0.0580335	0	0	0.0082905	0	0	0	0	0.033162	0.0911955	0.016581	0	0	0	0	0.016581	0	0	0.016581	0	0	0.0248715	0	0	0.0414525	0	0	0.082905	0	0	0	0	0	0.0082905	0	0.016581	0	0	0	0.0911955	0	0
Otu0307	0	0.033162	0.0248715	0.0082905	0	0.0248715	0.0248715	0.149229	0	0	0.0248715	0	0	0	0	0.0248715	0	0	0.0082905	0	0	0	0	0.016581	0	0.033162	0	0	0.0082905	0.0082905	0	0.016581	0.0082905	0.0082905	0	0	0.016581	0	0	0	0	0	0.016581	0	0.016581	0	0.0580335	0	0
Otu0308	0.016581	0	0	0	0	0	0	0	0	0	0	0	0	0	0	0	0	0	0	0	0	0	0	0	0	0	0	0	0	0	0	0.082905	0	0	0	0.0082905	0.49743	0	0	0.082905	0	0	0	0	0	0.0746145	0	0	0
Otu0309	0	0	0	0	0	0	0	0	0	0	0	0	0	0	0	0	0	0	0	0	0	0	0	0	0	0	0	0	0	0	0	0.480849	0	0	0	0	0	0	0	0	0	0	0	0	0	0	0.049743	0	0
Otu0310	0	0	0	0	0	0.0248715	0.0082905	0.016581	0	0	0	0	0	0	0	0.016581	0.066324	0	0	0	0	0	0	0.016581	0	0.0746145	0	0	0.0248715	0	0	0.016581	0	0	0.0082905	0	0	0	0	0	0	0	0	0	0	0	0.049743	0	0.0082905
Otu0311	0	0.0248715	0.0082905	0.033162	0	0.016581	0	0.0082905	0.0248715	0	0.0248715	0	0	0.0082905	0	0	0.0082905	0.0082905	0.016581	0	0.066324	0.0082905	0	0	0.0248715	0.0082905	0	0	0	0.049743	0	0	0	0.0082905	0	0.0082905	0.016581	0	0.016581	0.0580335	0.0082905	0	0.0248715	0.0082905	0.0414525	0	0	0.0248715	0.016581
Otu0312	0	0	0	0	0	0.016581	0	0	0	0	0	0	0.016581	0.0082905	0	0.0082905	0	0	0.0082905	0	0	0	0	0.107776	0	0.0580335	0	0	0	0.0082905	0	0	0	0	0	0	0	0	0.049743	0.066324	0	0	0	0	0	0	0	0	0.016581
Otu0313	0	0	0.1741	0	0	0	0	0	0	0	0	0	0	0	0	0	0	0	0	0	0.124357	0	0	0	0.082905	0	0	0	0	0	0	0.978279	0	0	0	0	0	0	0	0	0	0	0	0	0	0	0	0	0
Otu0314	0.0248715	0	0.082905	0.0580335	0.0082905	0.0580335	0	0	0	0	0	0.016581	0	0	0	0.0248715	0.066324	0	0	0.0082905	0	0	0	0.0082905	0	0.033162	0	0.0248715	0.033162	0	0.016581	0	0	0.016581	0	0	0.0082905	0	0	0.0248715	0	0	0.016581	0	0.033162	0.033162	0	0	0
Otu0315	0	0	0	0	0	0	0	0.132648	0	0	0.116067	0	0	0	0	0.0082905	0.0248715	0	0	0	0	0	0	0.0082905	0	0	0	0	0	0	0	0	0	0	0	0	0.248715	0	0	0	0	0	0	0	0	0	0.0082905	0	0
Otu0316	0	0.016581	0	0.16581	0	0	0	0	0	0	0	0.0746145	0	0.0248715	0	0	0.0414525	0	0	0	0	0	0	0	0	0	0	0	0	0.0082905	0	0.0082905	0.033162	0.0580335	0	0	0.0414525	0	0	0.099486	0	0	0	0.0082905	0.132648	0	0	0	0
Otu0317	0.0746145	0.0911955	0	0.0082905	0.016581	0.0082905	0	0	0	0	0.0082905	0.016581	0	0.016581	0	0	0	0	0	0.0082905	0.0082905	0	0	0.0082905	0.0082905	0.0082905	0	0.016581	0	0.0082905	0	0.0082905	0.016581	0.016581	0	0	0	0	0	0	0.0082905	0.0082905	0.0082905	0.182391	0.033162	0.016581	0.0082905	0	0
Otu0318	0	0	0	0	0	0.124357	0	0	0	0	0	0	0	0	0	0.0082905	0	0	0	0	0	0	0	0	0	0	0	0	0.0082905	0	0	0	0	0	0	0	0	0	0	0	0	0	0	0	0	0	0	0	0
Otu0319	0.0911955	0.0248715	0	0.0248715	0	0.033162	0	0	0.0248715	0	0.033162	0	0.016581	0	0.0414525	0.0082905	0	0.0082905	0.033162	0.0082905	0	0.033162	0.0082905	0.0248715	0.0082905	0.0082905	0	0	0	0.0414525	0.033162	0.0082905	0.0082905	0.0082905	0	0.0082905	0.0082905	0	0.0082905	0	0.0082905	0	0	0.016581	0.0082905	0	0.0082905	0.0414525	0.0082905
Otu0320	0	0	0	0	0	0	0	0	0	0	0	0	0	0	0	0	0	0	0	0	0	0	0	0	0	0	0	0	0	0	0	0	0	0	0	0	0	0	0	0	0	0	0	0	0	0	0	0	0
Otu0321	0	0	0.0082905	0.0082905	0.0082905	0	0	0	0	0.0082905	0	0.0248715	0	0.0082905	0	0	0	0	0.016581	0.0248715	0	0	0.033162	0	0	0	0	0.016581	0	0.049743	0.0082905	0	0.016581	0.0082905	0.016581	0	0.033162	0	0	0	0.0082905	0	0	0.0082905	0.0082905	0.0082905	0.0082905	0.016581	0.0082905
Otu0322	0	0.0082905	0	0	0	0.0248715	0.0580335	0.0248715	0	0	0	0	0	0	0	0.0082905	0.0082905	0	0	0	0	0.0082905	0.0082905	0.033162	0	0.0414525	0	0	0.0082905	0.0082905	0	0.0248715	0	0.016581	0	0	0.0082905	0	0	0	0	0	0.033162	0.049743	0.0082905	0	0	0.0082905	0.0580335
Otu0323	0.0248715	0	0.0248715	0	0.016581	0	0	0	0.016581	0	0	0	0	0.0746145	0.0746145	0	0	0	0	0.033162	0.049743	0.124357	0.0082905	0	0	0	0	0.049743	0	0	0.033162	0.016581	0	0	0.0248715	0.0248715	0.016581	0.049743	0.016581	0	0.049743	0.0414525	0	0	0	0	0	0.0082905	0
Otu0324	0	0.049743	0	0.0082905	0	0.0248715	0	0	0	0.0082905	0	0.0248715	0	0.033162	0	0	0	0	0.016581	0.0082905	0	0	0.0082905	0	0	0	0	0	0.016581	0.33162	0	0	0.0580335	0.0082905	0.0082905	0	0	0	0	0	0	0	0	0.033162	0	0.099486	0	0	0.0082905
Otu0325	0	0	0	0	0	0	0	0.0082905	0	0	0	0	0	0	0	0	0	0	0	0	0	0	0	0	0	0	0	0	0	0	0	0	0	0	0	0	0.0414525	0	0	0	0	0	0	0	0	0	0.016581	0	0
Otu0326	0.0746145	0.0414525	0.0082905	0	0.107776	0	0	0	0	0	0	0	0	0	0	0	0	0	0	0	0	0	0	0	0	0.049743	0	0	0.016581	0	0.0082905	0.0082905	0	0	0	0	0	0	0	0.0248715	0	0	0	0.182391	0.140938	0	0.016581	0	0
Otu0327	0	0.0082905	0	0	0	0	0	0	0	0	0	0	0	0	0	0	0	0	0	0.0082905	0.016581	0.605206	0.0082905	0	0.033162	0	0	0	0	0	0.016581	0	0.033162	0	0	0	0.0082905	0	0	0	0	0	0.0082905	0	0	0.0082905	0.016581	0.082905	0
Otu0328	0	0	0.033162	0	0	0	0	0	0	0	0.0082905	0	0	0	0	0	0	0.016581	0	0.016581	0.082905	0	0	0	0.0414525	0	0	0	0	0	0	0.0082905	0	0	0.0082905	0.0746145	0	0	0.0082905	0	0	0	0	0	0	0	0	0.099486	0
Otu0329	0	0	0.033162	0	0.0082905	0	0	0	0	0	0.124357	0	0	0	0	0	0	0.0248715	0	0	0.082905	0	0	0	0.016581	0	0	0	0	0	0	0.066324	0	0	0.0414525	0	0	0	0	0	0	0	0	0	0	0	0	0.0580335	0
Otu0330	0	0	0	0	0	0.0248715	0.0248715	0	0	0	0.049743	0	0	0	0	0	0	0.0082905	0	0	0.049743	0.0248715	0.016581	0.0082905	0	0	0	0	0.016581	0	0	0	0	0	0	0	0.033162	0.0082905	0	0	0	0.0082905	0	0	0	0	0.0082905	0.033162	0
Otu0331	0.0082905	0.0248715	0	0	0	0.016581	0.016581	0	0	0	0.0248715	0.016581	0	0.0082905	0	0	0	0	0.033162	0	0.0248715	0.0248715	0.0082905	0.016581	0.049743	0.016581	0	0	0	0	0	0	0.0082905	0	0	0.0082905	0	0.0082905	0	0.0082905	0	0	0.0248715	0.016581	0	0	0.0082905	0.016581	0
Otu0332	0	0	0.0248715	0	0.0082905	0	0	0	0	0	0.0248715	0	0	0	0.0248715	0.016581	0.0082905	0.0082905	0.0248715	0	0	0	0	0	0.016581	0	0	0.0082905	0	0.0082905	0	0.0082905	0.016581	0.0414525	0.033162	0.0082905	0.0746145	0	0	0	0	0	0	0	0	0.0248715	0.0082905	0.016581	0
Otu0333	0.124357	0	0	0	0	0	0	0	0	0	0	0	0	0	0	0.149229	0	0	0	0.066324	0	0	0	0.0082905	0	0	0	0.0082905	0.33991	0	0	0.0414525	0	0.0082905	0	0	0	0	0	0	0	0	0	0	0	0	0	0	0
Otu0334	0	0.0082905	0.0082905	0	0	0	0	0	0	0	0	0	0	0	0	0	0	0	0	0	0	0.099486	0	0	0	0	0	0	0	0	0	0.016581	0	0	0.0082905	0	0.0082905	0	0	0	0	0	0	0	0	0.0082905	0.414525	0	0
Otu0335	0	0	0	0.049743	0	0.033162	0.016581	0	0	0.0082905	0	0.0248715	0	0	0	0.049743	0.016581	0	0	0	0	0	0.0248715	0	0	0.0580335	0	0.0248715	0.0082905	0.0248715	0	0	0	0.0082905	0	0	0	0	0	0	0	0	0.049743	0	0	0.016581	0	0	0.0248715
Otu0336	0	0	0	0	0	0.016581	0.033162	0	0	0	0	0	0	0	0	0.0414525	0.0746145	0	0	0	0	0	0	0.0248715	0	0.0082905	0	0	0.0911955	0	0	0	0	0	0	0	0	0	0	0	0	0	0.0248715	0	0	0	0	0	0.0082905
Otu0337	0	0	0	0	0	0	0	0	0	0	0	0	0	0	0	0	0	0	0	0	0	0	0	0	0	0	0	0	0	0	0	0	0	0	0	0	0.016581	0	0	0	0	0	0	0	0	0	0.0082905	0	0
Otu0338	0.0580335	0.0248715	0.016581	0	0.0082905	0	0	0	0	0	0	0.149229	0.033162	0	0.033162	0	0	0.0082905	0.0248715	0.066324	0	0	0.0248715	0	0	0	0	0	0	0	0	0	0	0.0248715	0.0082905	0	0	0	0	0	0	0	0	0	0.016581	0.140938	0.0248715	0	0
Otu0339	0.530592	0	0	0.066324	0.016581	0	0	0.0248715	0.0082905	0	0	0	0	0	0	0	0	0	0	0.033162	0	0	0	0	0	0	0	0	0	0	0	0.049743	0	0	0.016581	0	0	0	0	0	0	0	0	0	0	0	0	0	0
Otu0340	0	0	0	0	0	0.0082905	0	0	0	0	0	0.0082905	0	0	0	0	0.016581	0	0	0	0	0	0	0	0	0.016581	0	0	0.0082905	0	0	0	0	0	0	0	0	0	0	0	0	0	0	0	0	0	0	0	0
Otu0341	0	0	0	0	0	0	0.0082905	0	0	0	0	0	0	0	0	0.0248715	0.0082905	0	0	0	0.0911955	0	0	0.124357	0	0.033162	0	0	0.016581	0	0	0	0	0	0	0	0	0	0	0	0	0	0.049743	0	0	0	0	0.016581	0.016581
Otu0342	0	0	0	0.0082905	0	0.0746145	0.049743	0	0	0	0	0	0	0	0	0.0414525	0.0082905	0	0	0	0	0	0	0.016581	0	0.033162	0	0	0.0082905	0	0	0	0	0	0	0	0.0082905	0	0	0.0248715	0	0	0.066324	0	0.0082905	0	0	0	0.033162
Otu0343	0	0	0	0	0	0	0	0	0	0	0	0	0	0	0	0	0	0	0	0	0	0.0082905	0	0	0	0.0082905	0	0	0	0	0	0	0	0	0	0	0	0	0	0	0	0	0	0	0	0	0	0.016581	0
Otu0344	0	0	0	0	0	0.049743	0.0082905	0	0	0	0	0	0	0	0	0	0	0	0	0	0	0	0	0	0	0	0	0	0	0	0	0	0	0	0	0.0082905	0	0	0	0	0	0	0	0	0	0	0	0.0082905	0.0082905
Otu0345	0	0	0	0	0	0	0	0.0248715	0	0.0082905	0	0.0248715	0.0082905	0.016581	0	0	0.066324	0.016581	0.016581	0.016581	0	0	0	0	0	0	0	0	0.0082905	0.0082905	0.016581	0	0	0.0248715	0	0	0.066324	0	0.016581	0	0	0	0	0.0082905	0.016581	0	0	0	0.0248715
Otu0346	0	0.0082905	0	0.0082905	0	0	0	0.066324	0	0.016581	0	0	0.016581	0.016581	0	0.0082905	0.016581	0.016581	0.016581	0	0	0	0	0	0	0	0	0.0082905	0	0.016581	0	0.0082905	0.0082905	0.0248715	0	0	0.0414525	0.0082905	0.0082905	0.0248715	0	0	0	0	0.0248715	0	0.016581	0	0.016581
Otu0347	0	0	0	0.016581	0	0.0082905	0.016581	0	0.0082905	0	0	0	0.0082905	0.016581	0	0.0082905	0.016581	0	0.016581	0	0	0	0.0082905	0.049743	0	0.0082905	0	0	0.016581	0	0	0	0	0	0	0	0	0	0	0.0082905	0	0.0248715	0	0	0	0	0	0	0
Otu0348	0.016581	0	0	0	0.0082905	0	0	0	0.0082905	0	0	0	0.0082905	0	0	0	0	0	0	0.0082905	0.0082905	0	0.0082905	0	0	0	0	0	0	0	0.0082905	0	0	0	0.099486	0.0082905	0	0	0.0248715	0	0	0.049743	0	0.0082905	0.0082905	0	0	0	0
Otu0349	0	0	0	0	0	0	0	0	0	0	0.223843	0	0	0	0	0	0	0	0	0	0	0	0	0.0082905	0	0.033162	0	0	0	0	0	0	0	0	0	0	0	0	0	0	0	0	0.0082905	0	0	0	0	0	0
Otu0350	0	0	0	0	0.315039	0	0	0	0	0	0	0	0	0	0	0	0	0	0	0	0	0	0	0	0	0	0	0	0	0	0	0	0	0	0	0	0	0	0	0	0	0	0	0	0	0	0	0	0
Otu0351	0.0082905	0	0.0248715	0	0.0248715	0	0	0	0	0	0	0	0	0	0	0	0	0.0082905	0.016581	0.0082905	0	0.0082905	0	0.016581	0.0248715	0	0	0	0	0	0	0	0.0082905	0.0082905	0	0	0.016581	0	0	0	0.0248715	0	0	0.0082905	0.0082905	0	0.0414525	0.033162	0
Otu0352	0	0	0	0	0	0	0	0	0	0	0	0.0082905	0	0	0	0	0	0	0	0	0	0	0	0	0	0	0	0	0	0	0	0	0	0	0	0	0	0	0	0	0	0	0	0	0	0	0	0	0
Otu0353	0.016581	0	0	0	0	0	0	0	0.0248715	0.049743	0	0	0.016581	0.0414525	0.066324	0	0	0	0	0.0082905	0	0	0.016581	0	0	0	0	0.033162	0	0	0.0580335	0	0	0	0	0.0580335	0	0.049743	0	0	0.0414525	0.0082905	0	0	0	0	0	0	0
Otu0354	0.066324	0	0.0414525	0	0.0414525	0	0	0	0.0248715	0	0	0	0.0248715	0	0	0	0	0	0	0.0248715	0	0	0.0082905	0	0	0	0	0	0	0	0.0082905	0	0	0.0082905	0	0.0248715	0	0.0414525	0.033162	0	0.0082905	0.066324	0	0	0	0	0.0082905	0.0248715	0
Otu0355	0.0082905	0.016581	0.0082905	0.0248715	0.016581	0	0	0	0	0	0	0	0	0.0082905	0	0	0	0	0	0	0	0.0082905	0	0	0	0	0	0	0	0	0	0.0248715	0.0414525	0.0082905	0	0.0082905	0.033162	0	0	0.0248715	0	0	0	0.016581	0	0.016581	0	0.0082905	0
Otu0356	0	0	0	0	0	0	0	0	0	0	0.0248715	0	0	0	0	0	0	0	0	0	0.0248715	0.0082905	0	0	0.315039	0	0	0	0	0	0	0	0	0	0	0	0.0082905	0	0	0	0	0	0	0	0	0	0.0082905	0.0911955	0
Otu0357	0	0	0	0	0	0	0	0	0	0	0	0	0	0	0	0	0	0.033162	0	0	0	0	0	0	0	0	0	0	0	0	0	0	0	0	0	0	0	0	0	0	0	0	0	0	0	0	0.0911955	0	0
Otu0358	0	0	0	0.066324	0	0.0082905	0	0	0	0	0.0580335	0	0	0	0	0	0	0	0	0	0.0082905	0	0	0	0	0	0	0.0082905	0	0	0	0	0	0	0	0	0	0	0	0	0	0	0	0	0.0911955	0	0	0	0
Otu0359	0.0414525	0	0	0.0082905	0.0248715	0	0	0	0.049743	0.016581	0	0	0.049743	0	0	0.0082905	0	0	0.0082905	0.0248715	0	0.0082905	0.0082905	0	0	0	0	0	0	0	0	0	0.016581	0.016581	0	0.0082905	0.016581	0.033162	0	0.0082905	0	0	0	0.0414525	0.0248715	0.0082905	0	0	0
Otu0360	0	0.0082905	0	0.0248715	0	0.033162	0	0	0	0	0	0.0248715	0	0	0	0	0	0	0	0	0	0	0	0	0	0	0	0.0414525	0	0	0.0082905	0	0	0	0	0	0	0	0	0	0.132648	0	0	0.033162	0	0	0	0	0
Otu0361	0	0	0	0	0	0.0580335	0.0082905	0	0	0	0	0	0	0	0	0.016581	0.0082905	0	0	0	0	0	0	0.0082905	0	0.066324	0	0	0	0	0	0	0	0	0	0	0	0	0	0	0	0	0.0580335	0	0	0.0082905	0	0	0
Otu0362	0	0	0	0	0	0.0414525	0.0082905	0	0	0	0	0	0	0	0	0.016581	0.0248715	0	0	0	0	0	0	0	0	0.066324	0	0	0.016581	0	0	0	0	0	0	0	0	0	0	0	0	0	0	0	0	0	0	0	0
Otu0363	0	0	0	0	0	0.0082905	0.0248715	0	0	0	0	0	0	0	0	0.033162	0.0248715	0	0	0	0	0	0	0.0082905	0	0.0580335	0	0	0.0082905	0	0	0	0	0	0	0	0	0	0	0	0	0	0.082905	0	0	0	0	0	0.033162
Otu0364	0	0.0248715	0.0082905	0.0082905	0.0746145	0	0	0	0	0	0	0.0082905	0	0	0	0	0	0	0.0082905	0	0.0248715	0.0082905	0	0	0	0	0	0	0	0	0	0.0082905	0	0	0	0.0082905	0	0	0.0082905	0	0	0	0	0.0082905	0.0082905	0	0	0.033162	0
Otu0365	0	0	0.0082905	0.0248715	0	0	0	0.0082905	0	0	0	0.016581	0	0	0	0	0.049743	0	0	0	0	0	0	0	0	0	0	0	0	0.0082905	0	0.016581	0.0248715	0.0082905	0	0.0082905	0	0.0082905	0.0082905	0.049743	0	0.0082905	0	0	0.016581	0	0	0	0
Otu0366	0.016581	0.016581	0	0.066324	0	0	0	0	0.0082905	0.0082905	0	0	0	0	0	0	0	0	0	0.0248715	0	0	0.0414525	0	0	0	0	0.0414525	0	0.0414525	0.0248715	0	0.0082905	0	0	0.033162	0	0	0	0	0.0248715	0.0082905	0	0.140938	0	0	0	0	0
Otu0367	0.016581	0	0	0	0	0	0	0	0	0	0	0	0	0	0	0	0	0	0	0	0	0	0	0	0	0	0	0	0	0	0	0.049743	0.381363	0	0	0	0	0	0	0	0	0	0	0	0	0	0	0	0
Otu0368	0	0	0	0	0	0.016581	0.0082905	0	0	0	0	0	0.0082905	0	0.0082905	0	0.0082905	0	0	0	0	0	0	0	0	0.033162	0	0	0	0	0	0	0	0	0.182391	0	0	0	0	0	0	0	0.033162	0	0	0	0	0	0
Otu0369	0	0	0	0	0	0.0248715	0.033162	0	0	0	0	0.016581	0	0	0	0.016581	0.0082905	0	0	0	0	0	0	0.0082905	0	0.049743	0	0	0	0	0	0	0	0	0	0	0	0	0	0	0	0	0.016581	0.0082905	0.0248715	0	0	0	0
Otu0370	0	0	0	0	0	0	0	0	0	0	0	0	0	0	0	0	0	0	0	0	0	0	0	0	0	0	0	0	0	0	0	0	0	0	0	0.356491	0	0	0	0	0	0	0	0	0.265296	0	0	0	0
Otu0371	0	0	0	0	0	0.1741	0	0	0	0	0	0	0	0	0	0	0	0.0082905	0	0	0	0	0	0	0	0.0414525	0	0	0	0	0	0	0	0	0	0	0.0082905	0	0	0	0	0	0.099486	0	0	0	0	0	0
Otu0372	0	0	0	0	0	0.0248715	0	0	0	0	0	0	0	0	0	0	0.033162	0	0	0	0	0	0	0	0	0	0	0	0.0248715	0	0	0	0	0	0	0	0	0	0	0	0	0	0	0	0	0	0	0	0
Otu0373	0	0	0	0	0	0	0.0746145	0	0	0	0	0	0	0	0	0.016581	0.0248715	0	0	0	0	0	0	0.0082905	0	0.0911955	0	0	0.016581	0	0	0	0	0	0	0	0.0414525	0	0	0	0	0	0.107776	0	0	0	0	0	0
Otu0374	0	0	0	0	0	0	0	0	0	0	0	0	0	0	0	0	0	0	0	0	0	0	0	0	0	0	0	0	0	0	0	0	0	0	0.082905	0	0	0	0	0	0	0	0	0	0	0	0	0	0
Otu0375	0.0082905	0.0082905	0	0	0	0.0082905	0	0	0	0	0.0082905	0.0082905	0.0082905	0	0	0.0082905	0	0	0.016581	0	0.016581	0	0	0	0	0.0082905	0	0.0082905	0.0580335	0	0	0	0	0	0	0	0	0	0	0	0	0.0082905	0	0.016581	0	0	0	0.0082905	0.0082905
Otu0376	0	0	0	0	0	0	0	0	0	0	0	0	0	0	0	0.016581	0.0414525	0	0	0	0	0	0	0.16581	0	0	0	0	0.016581	0	0	0	0	0	0	0	0	0	0	0	0	0	0	0	0	0	0	0	0
Otu0377	0.016581	0	0	0	0	0	0.0082905	0	0	0	0	0.0082905	0.016581	0.0082905	0.0082905	0	0.0248715	0.0082905	0	0.0082905	0.0082905	0	0	0	0.0082905	0.033162	0	0.0082905	0	0.0082905	0.016581	0	0.0082905	0	0	0.016581	0	0	0	0	0	0	0	0.0082905	0.016581	0.0082905	0	0.0082905	0.016581
Otu0378	0.049743	0	0	0	0	0	0	0	0.0082905	0	0	0	0.0082905	0.0082905	0	0	0	0	0	0.0248715	0	0	0.033162	0	0	0	0	0.0414525	0	0	0.033162	0	0	0	0.016581	0.0580335	0	0	0.033162	0	0.0082905	0.116067	0	0	0	0	0	0	0
Otu0379	0	0	0	0.049743	0	0	0	0	0.0248715	0.0082905	0	0	0	0.0082905	0	0	0	0	0	0	0	0	0.0082905	0	0	0	0	0	0	0	0	0	0.016581	0	0	0	0	0	0	0.124357	0	0	0	0	0	0.0248715	0	0	0
Otu0380	0.049743	0	0	0	0	0	0	0	0.0082905	0	0	0	0	0.0414525	0.033162	0	0	0	0	0.0248715	0.0082905	0	0.0248715	0	0	0	0	0.0248715	0	0	0.0248715	0	0	0	0.016581	0.0414525	0	0.0082905	0.0082905	0	0.0248715	0.116067	0	0	0	0	0	0	0
Otu0381	0	0	0.0082905	0	0	0.016581	0	0	0	0	0.0082905	0	0	0	0	0.0248715	0.0248715	0	0	0	0	0	0	0	0	0.033162	0	0	0	0	0	0.0082905	0	0	0	0	0	0	0	0	0	0	0	0	0	0	0	0	0.033162
Otu0382	0	0	0	0	0	0.033162	0	0	0	0	0	0	0	0	0	0.0248715	0.016581	0	0	0	0	0	0	0	0	0.016581	0	0	0	0	0	0	0	0	0	0	0	0	0	0	0	0	0	0	0	0	0	0	0.0414525
Otu0383	0.049743	0	0	0	0	0	0	0	0	0	0	0.0082905	0	0	0	0	0	0.0414525	0	0	0	0	0	0	0	0	0	0	0	0	0	0	0	0	0	0	0	0	0.0248715	0	0	0	0	0	0	0	0	0	0
Otu0384	0	0	0	0	0	0.0580335	0.049743	0	0	0	0	0	0	0	0	0.0082905	0	0	0	0	0.0082905	0	0.016581	0.0414525	0	0.049743	0	0	0	0	0	0	0	0.0082905	0	0.0082905	0	0	0	0	0	0	0.016581	0	0	0	0	0	0
Otu0385	0.0082905	0	0.0082905	0.0248715	0	0.016581	0	0	0	0	0	0	0	0	0	0.033162	0	0	0	0	0	0	0	0	0	0	0	0	0.0248715	0	0.016581	0.033162	0	0	0	0	0	0	0	0	0	0	0.033162	0	0.033162	0.0082905	0	0	0
Otu0386	0.0082905	0	0.0082905	0.0414525	0.016581	0	0	0	0	0	0.016581	0	0	0.0082905	0	0	0	0	0	0	0.016581	0	0	0	0.0082905	0	0.016581	0	0	0.016581	0	0.0082905	0	0	0	0.0082905	0	0.0082905	0	0	0	0	0	0.0082905	0	0	0	0.0082905	0
Otu0387	0	0	0	0	0	0	0	0.0414525	0	0	0	0	0	0	0	0	0	0.0082905	0	0	0	0	0	0	0	0	0	0	0	0	0	0	0	0	0	0	0	0	0.033162	0	0	0	0	0	0	0	0	0	0
Otu0388	0	0	0	0	0	0	0	0	0	0	0	0	0	0	0	0	0	0	0	0	0	0	0	0	0	0	0	0	0	0	0	0	0	0	0	0	0.0746145	0	0	0	0	0	0	0	0	0	0	0	0
Otu0389	0	0	0	0	0	0	0	0	0	0	0	0	0	0	0	0	0	0	0	0	0	0	0	0	0	0	0.049743	0	0	0	0	0	0	0	0	0	0	0	0	0	0	0	0	0	0	0	0	0	0
Otu0390	0	0	0	0	0	0	0	0	0	0	0.049743	0	0	0	0	0	0.016581	0	0	0	0.066324	0	0	0	0	0.033162	0	0	0	0	0	0	0	0	0	0	0	0	0	0	0	0	0	0	0	0	0	0.0082905	0
Otu0391	0	0.0082905	0	0.0082905	0.107776	0	0	0	0	0	0.0082905	0.0082905	0	0	0	0	0	0	0.0082905	0.0082905	0.0248715	0.016581	0	0	0.0082905	0	0	0	0	0.0082905	0	0	0	0.016581	0	0	0	0	0	0	0	0	0	0	0.0082905	0	0.0082905	0.0248715	0
Otu0392	0	0	0	0	0	0	0.016581	0	0	0	0	0	0	0	0	0.232134	0	0	0	0	0	0	0	0	0	0	0	0	0.049743	0	0	0	0	0	0	0	0	0	0	0	0	0	0	0	0	0	0	0	0
Otu0393	0.0248715	0.0248715	0	0	0	0	0	0	0.016581	0	0	0	0	0.0248715	0	0	0	0	0.0082905	0.0082905	0	0	0.0082905	0	0	0	0	0	0	0.0580335	0	0	0.0248715	0	0	0	0.0082905	0	0.0082905	0.0248715	0	0	0	0.0082905	0	0.0082905	0	0	0
Otu0394	0.0082905	0.016581	0	0.049743	0.016581	0	0	0	0	0	0	0.0082905	0.0082905	0	0	0	0	0	0	0.016581	0	0	0	0	0	0	0.0082905	0	0	0.0082905	0.049743	0	0	0.0082905	0	0.0082905	0.0082905	0	0	0	0.0082905	0	0	0	0	0	0.0082905	0	0
Otu0395	0.066324	0	0	0	0	0	0	0	0.0248715	0	0.0248715	0	0.0248715	0.049743	0	0	0	0.0082905	0	0.0414525	0.0082905	0	0.0082905	0	0	0	0	0.0248715	0	0	0.033162	0	0	0	0	0.0082905	0	0.0082905	0	0	0	0	0	0	0.0248715	0	0	0	0
Otu0396	0.016581	0.0082905	0	0.016581	0.0082905	0	0	0	0.0248715	0	0	0	0.0082905	0	0.0082905	0.0082905	0.0082905	0	0.0082905	0.0082905	0	0	0	0.0082905	0	0	0	0	0	0	0.033162	0	0.016581	0.016581	0	0	0	0	0.016581	0	0.0082905	0	0.016581	0.0248715	0.0082905	0	0	0	0
Otu0397	0	0	0	0.0082905	0	0.016581	0.0082905	0	0	0	0	0.0082905	0	0.0082905	0	0.0248715	0	0	0	0	0	0	0	0.0082905	0	0.016581	0	0.0082905	0.0082905	0	0	0	0	0	0	0	0.0082905	0	0	0	0	0	0.0082905	0	0	0	0	0.0248715	0
Otu0398	0	0	0	0	0	0	0	0	0	0	0	0	0	0	0	0	0	0	0	0	0	0	0	0	0	0	0	0	0	0	0	0	0	0	0	0	0	0	0	0	0	0	0	0	0	0	0	0	0
Otu0399	0	0	0	0	0.0082905	0.0082905	0.0248715	0	0	0	0	0	0	0	0	0.016581	0	0	0	0	0.0082905	0	0	0.0082905	0	0.033162	0	0	0.016581	0	0	0	0	0	0	0	0.0082905	0	0	0	0	0	0.0082905	0	0	0	0	0	0
Otu0400	0	0	0	0	0	0	0	0	0	0	0	0	0	0	0	0	0	0	0	0	0	0	0	0	0	0	0	0	0	0	0	0	0	0	0	0	0	0	0	0	0	0	0	0	0	0	0	0	0
Otu0401	0	0.049743	0.0248715	0	0.0248715	0	0	0	0	0	0	0.0414525	0.0082905	0	0	0	0	0.0082905	0.016581	0	0	0	0	0	0	0	0	0	0	0	0.0082905	0	0.016581	0.016581	0	0	0.016581	0	0	0.0082905	0	0	0	0.0414525	0	0	0.016581	0	0
Otu0402	0	0	0	0.0082905	0	0	0	0	0.0082905	0	0	0	0	0	0.0248715	0	0	0	0	0.033162	0	0	0	0	0	0	0.0082905	0	0	0	0.0082905	0	0	0.0082905	0	0.016581	0	0.016581	0	0	0	0	0	0	0	0	0	0	0
Otu0403	0	0	0	0	0	0.0911955	0	0	0	0	0	0	0	0	0	0	0.049743	0	0	0	0	0	0	0	0	0.033162	0	0	0	0	0	0	0	0	0	0	0	0	0	0	0	0	0.248715	0	0	0	0	0	0
Otu0404	0	0	0	0	0	0	0.0082905	0	0	0	0.016581	0	0	0	0	0.0248715	0.016581	0	0	0	0	0	0	0.0082905	0	0.0082905	0	0	0.0414525	0	0	0	0	0	0	0	0.016581	0	0	0	0	0	0.016581	0	0	0	0	0	0
Otu0405	0	0	0	0	0	0	0	0	0.0082905	0	0	0.0082905	0	0	0	0	0	0.0082905	0	0	0.016581	0	0	0	0	0	0	0	0	0	0	0.016581	0	0	0.0082905	0	0	0.0082905	0	0	0	0	0	0	0	0	0	0.0082905	0
Otu0406	0	0	0	0	0	0.033162	0.0082905	0.0580335	0	0	0	0	0	0.0082905	0	0.0248715	0	0	0	0.0082905	0	0	0	0.016581	0	0.0911955	0	0.0082905	0	0	0	0.0082905	0	0	0	0	0	0	0	0	0	0	0	0	0	0	0.0082905	0	0
Otu0407	0	0.0082905	0	0	0	0	0	0.016581	0	0	0	0	0	0.016581	0	0	0.0580335	0.0082905	0	0.0082905	0	0	0	0	0	0	0	0.0082905	0	0.0082905	0	0	0	0.0082905	0	0	0.0082905	0.0248715	0.0414525	0	0	0.016581	0	0	0.0248715	0	0	0	0.0248715
Otu0408	0	0	0	0	0	0	0	0	0	0	0	0	0	0	0	0	0	0	0	0	0	0	0	0	0	0	0	0	0	0	0	0.0082905	0	0	0	0	0	0	0	0	0	0	0	0	0	0	0.099486	0	0
Otu0409	0	0	0	0	0	0	0	0	0	0	0	0	0	0	0	0	0	0	0	0	0	0	0	0	0.0082905	0	0.132648	0	0	0	0	0	0	0	0	0.066324	0	0.0082905	0	0	0	0	0.0082905	0	0	0	0	0	0
Otu0410	0	0	0	0	0	0.016581	0.0082905	0	0	0	0	0.016581	0	0	0	0.0414525	0.0248715	0	0	0	0	0	0	0.0248715	0	0.0248715	0	0	0.0082905	0.0082905	0	0	0	0	0	0	0.0082905	0	0	0	0	0	0.016581	0	0.0082905	0	0.0082905	0	0.0082905
Otu0411	0	0	0	0	0	0	0	0.0082905	0.0082905	0	0	0.0082905	0	0	0	0	0.016581	0	0.0082905	0	0.0082905	0	0	0	0	0	0	0	0	0.0082905	0	0	0	0.0082905	0	0	0	0	0	0.016581	0	0	0	0.016581	0	0	0	0	0
Otu0412	0	0	0.0082905	0	0.0082905	0	0	0	0	0	0	0	0	0	0	0.0082905	0	0	0	0	0	0.0082905	0	0	0	0.0082905	0	0	0.0082905	0.0082905	0	0.016581	0.0248715	0.0082905	0.0082905	0	0.0082905	0.0082905	0.0082905	0	0	0.0082905	0.0082905	0	0	0	0	0	0
Otu0413	0	0	0	0	0	0.0082905	0.016581	0	0	0	0	0.016581	0	0	0	0	0	0	0	0	0	0	0	0	0	0.0082905	0	0	0.0082905	0	0	0	0	0	0	0	0.033162	0	0	0	0	0	0	0	0	0	0	0	0.0082905
Otu0414	0	0	0	0	0	0	0	0	0	0	0	0	0	0	0	0	0.016581	0	0	0.0248715	0	0	0	0	0	0.0082905	0	0	0.0082905	0	0	0.0082905	0	0	0.016581	0	0	0	0	0	0	0	0	0	0	0	0	0	0
Otu0415	0	0.0082905	0	0	0.0082905	0	0.016581	0.0082905	0	0	0	0	0	0	0.0082905	0	0.016581	0	0.0082905	0	0	0	0	0.0082905	0	0.0082905	0	0	0.0248715	0	0	0	0	0	0	0	0.016581	0	0	0	0	0	0.0082905	0	0	0	0	0.0082905	0.0248715
Otu0416	0.049743	0	0.0082905	0	0	0	0	0	0.0082905	0.0248715	0	0	0.016581	0.0082905	0	0	0	0	0	0.0248715	0	0	0	0	0	0	0	0.033162	0	0.016581	0.016581	0.0082905	0	0	0	0	0	0.016581	0.016581	0	0	0.016581	0	0	0	0	0	0	0
Otu0417	0	0	0	0	0	0	0	0	0	0	0	0	0	0	0	0	0	0	0	0	0	0	0	0	0	0	0	0	0	0	0	0	0	0	0	0	0	0	0	0	0	0	0	0	0	0	0	0	0
Otu0418	0	0	0	0	0	0	0	0	0	0	0.082905	0	0	0	0	0	0	0	0	0	0	0	0	0	0.033162	0	0	0	0	0	0	0	0	0	0	0	0	0	0	0	0	0	0	0	0	0	0	0	0
Otu0419	0	0	0	0	0.0580335	0.0082905	0.0082905	0	0	0.0082905	0.0082905	0	0	0.0082905	0.0082905	0.0082905	0	0	0	0	0	0	0	0	0	0	0.0082905	0	0.0082905	0	0	0	0.016581	0.0082905	0	0	0	0.0082905	0	0	0	0	0.0082905	0	0.016581	0.0082905	0	0	0
Otu0420	0.049743	0	0	0	0	0	0	0.0082905	0	0.016581	0.0082905	0	0	0.016581	0.0082905	0	0	0	0	0.0082905	0	0	0	0	0	0	0	0	0	0	0.0082905	0.0082905	0	0	0	0.016581	0	0	0.016581	0	0	0	0	0	0	0	0	0	0
Otu0421	0	0	0	0.016581	0.0082905	0	0	0.0082905	0	0.016581	0	0	0	0	0	0.0082905	0.0082905	0.016581	0.0248715	0.016581	0	0	0	0	0	0	0	0	0	0	0.033162	0.0082905	0	0.0082905	0	0	0	0	0	0	0	0	0	0	0	0	0	0	0
Otu0422	0.0414525	0	0	0	0	0	0	0	0.016581	0.033162	0	0	0.033162	0.0580335	0	0	0	0	0	0	0	0	0	0	0	0	0	0.116067	0	0	0.0082905	0	0	0	0	0	0	0.0248715	0	0	0	0.016581	0	0	0.0082905	0	0	0	0
Otu0423	0	0	0	0	0	0	0	0	0	0	0	0	0	0	0	0	0	0.0082905	0	0	0	0	0	0	0	0	0	0	0	0	0	0.033162	0	0	0	0.082905	0.0082905	0	0	0	0	0	0	0	0	0	0	0	0
Otu0424	0.0082905	0	0	0.0082905	0	0	0	0.033162	0	0	0	0	0.0082905	0.016581	0	0	0.016581	0.0082905	0	0.0082905	0	0	0	0.0082905	0	0	0	0.016581	0.0082905	0	0	0	0	0.016581	0	0	0	0	0	0.0082905	0	0.0082905	0	0	0.0248715	0	0	0	0.0414525
Otu0425	0	0	0	0	0	0	0	0	0	0	0	0	0	0	0.0082905	0.0580335	0	0	0	0	0.116067	0	0	0	0	0	0	0	0	0	0	0	0	0	0	0	0	0	0	0.0082905	0	0	0	0	0	0	0	0	0
Otu0426	0	0	0	0	0	0.016581	0	0	0	0	0	0	0	0	0	0.033162	0	0	0	0	0	0	0	0.0082905	0	0.033162	0	0	0.0082905	0	0	0	0	0	0	0	0	0	0	0	0	0	0	0	0	0	0	0	0
Otu0427	0.0082905	0	0	0	0	0.016581	0.016581	0	0	0	0	0	0	0	0	0	0.0082905	0	0	0	0	0	0	0	0	0.016581	0	0	0.033162	0	0	0	0.0082905	0	0	0	0	0	0	0	0	0	0.016581	0.0082905	0	0	0	0	0
Otu0428	0	0	0	0	0	0	0	0.116067	0	0	0	0	0	0	0	0	0	0	0	0	0	0	0	0	0	0	0	0	0	0	0	0	0	0	0	0	0.116067	0	0	0	0	0	0	0	0	0	0	0	0
Otu0429	0.0248715	0	0	0	0	0	0	0	0.0082905	0	0	0	0	0	0	0	0	0.0082905	0	0.0248715	0	0	0	0	0	0	0	0	0	0	0.033162	0	0	0	0.0082905	0.066324	0	0.0082905	0	0	0.0248715	0	0	0	0	0	0	0	0
Otu0430	0	0	0.0082905	0	0.049743	0	0	0	0	0	0	0.016581	0	0	0	0	0	0	0.066324	0	0	0.0082905	0	0	0	0	0	0	0	0	0	0	0.0082905	0.0248715	0.0082905	0	0.0082905	0	0	0	0	0	0	0	0.0082905	0	0	0	0
Otu0431	0.0082905	0	0	0	0	0	0.0082905	0	0	0	0.016581	0	0	0	0	0.0082905	0	0	0	0	0.049743	0	0	0.0414525	0	0.016581	0	0	0.016581	0	0.0248715	0	0	0	0	0	0	0	0	0	0	0	0	0	0.0082905	0	0	0	0
Otu0432	0.016581	0	0.0414525	0.016581	0	0	0	0.016581	0	0	0	0	0	0	0	0	0	0.0082905	0	0	0	0	0	0	0	0	0	0.0248715	0	0	0	0	0	0.016581	0	0	0	0	0	0	0	0	0	0	0	0	0	0	0
Otu0433	0.0248715	0	0	0	0	0	0	0	0.033162	0.0082905	0	0	0	0.033162	0.0248715	0	0	0.0082905	0	0	0	0	0.0082905	0	0	0	0	0.0248715	0	0	0.0082905	0	0	0	0	0.016581	0	0.0082905	0	0	0.0248715	0.0082905	0	0	0.0082905	0	0	0	0
Otu0434	0.0580335	0	0	0.0082905	0	0	0	0	0	0	0	0.0082905	0	0	0	0	0	0	0.016581	0	0	0	0	0	0.0082905	0	0	0	0	0	0.033162	0.016581	0	0.016581	0	0	0	0	0	0	0	0	0	0	0	0	0	0	0
Otu0435	0	0	0.0082905	0	0	0	0	0	0	0	0	0	0	0	0	0	0	0	0	0	0	0	0	0	0	0	0	0	0	0	0	0	0	0	0.0746145	0	0	0	0	0	0	0	0	0	0	0	0	0	0
Otu0436	0	0.0082905	0	0	0	0.016581	0	0	0	0	0	0	0	0	0	0.0248715	0.033162	0	0	0	0	0	0	0	0	0.016581	0	0	0.0082905	0.016581	0	0	0.0082905	0.0082905	0	0	0	0	0	0.0082905	0	0	0	0.0082905	0.0082905	0	0	0	0
Otu0437	0	0	0	0	0	0	0.0082905	0.0082905	0	0	0	0	0	0	0.0082905	0	0	0	0	0	0	0	0	0	0	0	0	0.0082905	0	0	0	0.0248715	0	0	0.016581	0	0.0082905	0	0	0	0.0082905	0	0	0	0	0	0.016581	0	0
Otu0438	0	0	0	0	0	0.0082905	0	0	0	0	0	0.016581	0.0082905	0.0082905	0	0.0414525	0.0248715	0.0082905	0	0	0	0	0	0	0	0.0082905	0	0	0.049743	0	0	0	0	0	0.016581	0	0	0	0	0	0	0.016581	0	0	0	0	0.0082905	0	0
Otu0439	0	0	0	0	0	0	0	0	0.016581	0.0082905	0	0	0.0248715	0.0082905	0.016581	0	0.033162	0	0	0	0	0	0.033162	0	0	0	0	0	0	0	0	0	0	0	0	0.0414525	0	0	0	0	0	0.0082905	0.033162	0	0	0.016581	0	0	0
Otu0440	0	0	0	0	0	0	0	0.016581	0	0	0	0	0	0.0082905	0.0082905	0	0	0.0082905	0	0	0	0	0	0	0	0	0	0	0	0	0.0082905	0	0	0	0.0414525	0	0	0	0	0	0	0	0	0	0	0	0.0414525	0	0
Otu0441	0	0	0	0.0082905	0.0082905	0	0	0	0	0	0.0082905	0.016581	0.0082905	0	0	0	0	0.0082905	0	0	0	0	0	0	0	0	0	0	0	0.0082905	0	0	0.033162	0.0082905	0	0	0.016581	0.0082905	0	0.0082905	0	0	0	0.016581	0	0	0	0	0
Otu0442	0	0	0	0	0	0	0	0	0	0	0	0	0	0	0	0	0	0	0	0	0	0	0	0	0	0	0	0	0	0	0	0	0	0	0.16581	0	0	0	0	0	0	0	0	0	0	0	0	0	0
Otu0443	0	0	0	0	0	0	0	0	0	0	0	0	0	0	0	0	0	0.348201	0.0082905	0	0	0	0	0	0	0	0	0	0	0	0	0	0	0	0	0	0	0	0	0	0	0	0	0	0	0	0	0	0
Otu0444	0	0	0	0	0	0	0	0.016581	0	0.016581	0.0082905	0	0	0	0	0.016581	0.016581	0	0.0082905	0	0	0	0	0	0	0	0	0	0.082905	0	0	0	0	0	0	0	0	0	0	0	0.0082905	0	0	0	0	0	0	0	0
Otu0445	0	0	0	0	0	0	0	0	0	0	0.049743	0	0	0	0	0	0	0	0	0	0	0	0	0	0	0	0	0	0	0	0	0.0082905	0	0	0	0	0	0	0	0	0	0	0	0	0	0	0	0	0
Otu0446	0	0.0082905	0.016581	0.016581	0.0082905	0	0	0	0	0	0.0082905	0	0	0	0	0	0	0.0082905	0	0.016581	0	0.0082905	0	0	0	0	0.016581	0	0	0	0	0.0082905	0	0	0	0.0248715	0	0	0	0.0082905	0	0	0	0	0	0	0	0.016581	0
Otu0447	0	0	0	0.0082905	0	0	0	0	0	0	0	0	0.0082905	0	0	0	0.0414525	0	0	0.0082905	0	0	0	0.0082905	0	0	0	0	0.016581	0	0.0082905	0	0	0	0	0.0082905	0	0	0	0	0	0	0	0	0.0082905	0	0	0	0.0911955
Otu0448	0	0	0	0.0248715	0	0	0	0	0	0	0	0	0.0082905	0	0.0082905	0	0	0.016581	0	0	0	0	0	0	0	0	0	0.0082905	0	0	0.0082905	0	0	0	0	0	0	0	0.132648	0.016581	0	0	0	0.0082905	0	0.0414525	0	0	0
Otu0449	0	0	0	0	0	0	0	0	0.0082905	0	0	0	0.016581	0.0248715	0.0414525	0	0	0.0082905	0	0.0082905	0	0	0	0	0	0	0	0.0082905	0	0	0	0	0	0	0	0.0082905	0	0.0414525	0.0414525	0	0.016581	0.0082905	0	0	0	0	0	0	0
Otu0450	0	0	0.0082905	0	0	0.0248715	0	0	0	0	0	0	0	0	0	0	0	0	0.0082905	0	0	0	0	0	0.0082905	0	0	0	0	0	0	0	0	0.016581	0.016581	0	0.016581	0	0	0	0	0	0	0	0	0	0	0	0.0082905
Otu0451	0.0082905	0	0	0	0	0	0	0	0	0	0	0	0.0248715	0	0	0.0082905	0	0.016581	0	0	0	0	0	0	0	0	0	0.0082905	0.0248715	0	0	0	0	0	0	0	0	0	0	0	0	0	0	0	0	0	0	0	0.0911955
Otu0452	0	0	0	0	0.0082905	0	0	0	0.016581	0	0	0	0.0082905	0	0	0	0	0	0.0082905	0	0	0	0	0.016581	0	0	0	0	0	0	0	0	0.0082905	0	0	0.0082905	0.0082905	0	0	0.016581	0	0	0	0	0	0	0	0	0
Otu0453	0	0	0	0.0082905	0	0	0.0082905	0	0	0	0.0082905	0	0	0	0	0	0	0	0.016581	0	0	0	0	0	0	0	0	0	0.0082905	0	0	0	0.0082905	0	0	0	0.0082905	0	0	0	0	0	0.0082905	0	0	0.016581	0	0.0082905	0
Otu0454	0	0	0	0.0082905	0	0	0	0	0	0.0248715	0	0	0.0414525	0	0	0	0	0	0.0082905	0.016581	0	0	0	0	0	0	0	0.0414525	0	0.0082905	0.016581	0	0	0.0082905	0	0	0	0.033162	0	0	0	0.016581	0	0	0	0	0	0	0
Otu0455	0	0.0082905	0	0	0.0082905	0	0	0.0082905	0	0	0.0082905	0	0	0	0	0	0	0	0	0	0	0.0580335	0	0	0.0082905	0	0	0	0	0	0	0.016581	0	0	0	0	0	0	0	0	0	0	0	0	0	0	0	0.0580335	0
Otu0456	0	0	0	0	0	0.0082905	0	0	0	0	0	0	0	0	0	0.016581	0.0082905	0	0	0	0	0	0	0	0	0	0	0	0	0	0	0	0	0	0	0	0	0	0	0	0	0	0	0	0	0	0	0	0
Otu0457	0	0	0	0	0	0	0	0.0082905	0	0	0	0	0	0	0	0	0	0	0	0	0	0	0	0	0	0	0	0	0	0	0	0	0	0	0	0	0	0	0	0	0.0082905	0	0	0	0	0	0	0	0
Otu0458	0	0	0	0	0	0.016581	0	0	0	0	0	0	0	0	0	0.0082905	0	0	0	0	0	0	0	0.0414525	0	0.0082905	0	0	0	0	0	0	0	0	0	0	0	0	0	0	0	0	0	0	0	0	0	0	0
Otu0459	0	0	0	0	0	0	0	0	0	0	0	0	0	0	0	0	0	0	0	0	0	0	0	0.0082905	0	0.0082905	0	0	0	0	0	0	0	0	0	0	0	0	0	0	0	0.0082905	0.107776	0	0	0	0	0	0
Otu0460	0	0.016581	0	0	0.0082905	0	0	0	0	0.0082905	0	0	0	0	0	0	0.016581	0	0	0.0082905	0	0	0	0	0	0	0	0.0082905	0	0	0	0	0	0	0	0	0	0	0	0	0	0	0	0	0	0	0	0	0
Otu0461	0	0	0	0.016581	0.0082905	0	0	0	0.0082905	0	0	0.033162	0.0082905	0	0.0082905	0	0	0.0082905	0.0082905	0.033162	0	0	0	0	0	0	0	0	0	0	0.0248715	0	0	0	0	0.0082905	0.0082905	0.0082905	0	0	0	0	0	0	0	0	0	0	0
Otu0462	0	0	0	0	0	0	0	0	0.0082905	0.0082905	0	0.0082905	0	0	0.0082905	0	0	0	0	0.0082905	0	0	0.0082905	0	0	0	0.0082905	0.0082905	0	0.016581	0	0	0	0.0082905	0	0	0	0	0	0	0.0082905	0.0082905	0	0.0082905	0.0082905	0	0	0.0082905	0
Otu0463	0	0	0.016581	0	0.016581	0	0	0	0	0	0	0.0082905	0.0082905	0	0	0	0	0.0580335	0	0.0082905	0	0	0	0	0	0	0	0	0	0	0	0	0.016581	0.016581	0	0	0	0	0	0	0	0	0	0.016581	0	0.0082905	0	0	0
Otu0464	0	0	0	0	0.0082905	0	0	0	0	0	0	0	0.0082905	0.016581	0	0	0.0082905	0	0	0.016581	0	0	0	0	0	0	0	0.0082905	0	0	0.0082905	0	0	0.0082905	0	0	0.0082905	0	0	0	0	0	0	0	0.0082905	0	0	0	0.0414525
Otu0465	0	0	0.0082905	0	0	0.0082905	0.0082905	0.0082905	0.016581	0	0	0	0	0	0	0.016581	0	0	0	0	0	0	0	0.0082905	0	0.016581	0	0	0.0082905	0.016581	0	0	0	0	0	0	0	0	0.033162	0	0	0	0	0	0	0	0	0.0082905	0
Otu0466	0	0	0	0	0	0	0	0	0	0	0	0	0	0.0414525	0.0248715	0	0	0	0	0.0082905	0	0	0.0082905	0	0	0	0	0.0082905	0	0	0.0082905	0	0	0	0	0.0248715	0	0.049743	0	0	0.016581	0	0	0	0	0	0	0	0
Otu0467	0	0	0	0.016581	0	0	0	0	0	0	0	0	0	0	0	0	0	0	0	0	0	0	0	0	0	0	0	0	0	0	0	0	0	0	0	0	0	0	0	0	0	0	0	0	0	0.0082905	0	0	0.0082905
Otu0468	0.033162	0	0	0	0	0	0	0	0	0	0	0	0	0	0	0	0	0	0	0.016581	0.0082905	0	0.0082905	0	0	0	0	0	0	0	0	0	0	0	0	0.0248715	0	0	0	0	0.0082905	0.049743	0	0	0	0	0	0	0
Otu0469	0.0082905	0	0	0	0	0	0	0	0.0082905	0	0	0	0.016581	0.016581	0	0	0	0	0	0.0082905	0.0414525	0.0082905	0	0	0	0	0	0	0	0	0	0	0	0	0	0	0	0	0	0	0.0082905	0	0	0	0.0082905	0	0	0	0
Otu0470	0	0	0.0248715	0	0	0	0	0	0	0	0	0	0	0	0	0	0	0	0	0.0082905	0	0	0	0	0	0	0	0	0	0	0	0	0	0	0	0.0082905	0	0	0	0	0	0	0	0	0	0	0.0082905	0	0
Otu0471	0	0	0	0	0	0.0248715	0	0	0	0	0	0	0	0	0	0	0	0.0248715	0	0	0	0	0	0	0	0.0082905	0	0	0.016581	0	0	0	0	0	0	0	0	0	0	0	0	0	0	0	0	0	0	0	0.0248715
Otu0472	0	0	0	0	0	0	0	0.0580335	0	0	0	0	0	0	0	0.0082905	0	0	0	0	0	0	0	0	0	0	0	0	0.0082905	0	0	0.0082905	0	0	0	0	0.0414525	0.0082905	0	0.0082905	0	0	0	0	0.016581	0	0.0082905	0	0.016581
Otu0473	0	0	0	0	0	0.0082905	0	0	0	0.0082905	0.0082905	0	0	0.0082905	0	0.0082905	0.0082905	0.0082905	0	0	0	0.0082905	0	0	0	0	0	0	0	0	0.0082905	0.0082905	0	0	0	0.0082905	0	0.0082905	0	0	0	0.0082905	0	0	0	0	0.0248715	0	0
Otu0474	0	0	0	0	0	0	0.0248715	0.0082905	0	0	0	0	0	0	0	0	0	0	0	0	0	0	0	0.0082905	0	0	0	0	0.0082905	0	0	0.0082905	0	0	0	0	0.033162	0	0	0	0	0	0	0	0	0	0.016581	0	0.0082905
Otu0475	0	0	0	0	0	0	0	0	0	0	0	0	0	0	0	0	0	0	0	0	0	0	0	0	0	0	0	0	0	0	0	0	0	0	0	0	0	0	0	0	0	0	0	0	0	0	0	0	0
Otu0476	0	0	0	0	0	0	0	0	0	0	0	0	0	0	0	0	0	0	0	0	0	0	0	0	0	0	0	0	0	0	0	0	0	0	0	0	0	0	0	0	0	0	0	0	0	0	0	0	0
Otu0477	0	0.0082905	0	0	0	0	0	0	0	0	0	0	0.0082905	0	0	0	0	0	0.016581	0.0082905	0	0	0	0	0	0	0	0	0	0	0	0	0.0082905	0.016581	0	0	0.016581	0	0	0	0	0	0	0	0	0	0	0	0
Otu0478	0	0	0	0.016581	0	0	0	0	0	0	0	0.0248715	0.033162	0	0.016581	0	0	0	0.0082905	0.016581	0	0	0	0	0	0	0	0	0	0	0	0	0	0.0082905	0	0	0	0.0082905	0	0.016581	0	0	0	0.0082905	0	0	0	0	0
Otu0479	0	0	0	0	0	0	0	0	0	0	0	0.016581	0	0	0	0	0	0.0414525	0	0	0	0	0	0	0	0	0	0	0	0.0082905	0	0.016581	0.016581	0	0	0	0.0082905	0.0082905	0	0.0082905	0	0	0	0.0082905	0	0	0	0	0
Otu0480	0	0	0	0	0.0082905	0	0	0.0082905	0	0	0	0	0	0	0	0	0	0	0	0	0.0082905	0.0082905	0	0.0082905	0	0	0	0	0	0	0	0	0	0	0.0082905	0	0	0.0082905	0	0.0248715	0	0	0	0	0	0	0.0082905	0	0
Otu0481	0	0.0082905	0	0	0	0	0	0	0	0	0	0	0	0	0	0	0	0	0	0	0	0	0	0	0	0	0	0	0	0	0	0	0	0	0	0	0	0	0	0.016581	0	0	0	0	0.049743	0	0	0	0
Otu0482	0	0	0	0.0082905	0	0	0	0	0.0082905	0	0	0	0	0	0	0	0	0	0	0	0	0	0	0	0	0	0	0	0	0	0	0	0	0	0	0	0	0	0	0.0746145	0.0082905	0	0	0.016581	0	0.0082905	0	0	0
Otu0483	0.0082905	0.0082905	0	0	0.049743	0	0	0	0	0	0	0.0082905	0	0	0	0	0	0	0	0	0	0	0	0	0	0	0	0.0082905	0	0	0.0082905	0	0	0.016581	0	0	0	0	0	0	0	0.0082905	0	0.0082905	0	0	0	0	0
Otu0484	0	0	0	0	0	0.0082905	0	0	0.0082905	0	0	0	0	0.0082905	0	0	0.016581	0	0	0	0	0	0	0	0	0	0	0	0	0	0	0	0	0	0	0	0	0.0082905	0	0	0	0	0	0	0.0082905	0	0	0	0
Otu0485	0	0	0	0	0	0	0	0	0	0	0	0.0082905	0	0	0.0082905	0	0	0	0	0	0	0	0	0	0	0	0	0	0	0	0	0	0.0082905	0	0	0.0082905	0	0.0082905	0	0.0082905	0.0082905	0	0	0	0.0082905	0	0	0	0
Otu0486	0	0	0.0082905	0	0	0	0	0	0	0	0.0580335	0	0	0	0	0	0	0	0	0	0	0	0	0	0	0	0	0	0	0	0	0	0	0	0	0	0	0	0	0	0	0	0	0	0	0	0	0	0
Otu0487	0.0082905	0	0.0082905	0	0	0	0	0	0	0	0	0.016581	0.0248715	0	0	0	0	0	0	0.0082905	0	0	0	0	0	0	0.016581	0.0082905	0	0	0	0	0	0	0	0	0	0	0	0	0	0	0	0.0082905	0	0	0	0	0
Otu0488	0	0	0	0	0	0	0	0	0	0	0	0	0	0	0	0.033162	0	0	0	0	0	0	0	0.0082905	0	0.0082905	0	0	0.049743	0	0	0	0	0	0	0	0	0	0	0	0	0	0	0	0	0	0	0	0.0082905
Otu0489	0	0	0	0	0	0	0	0	0	0.016581	0	0	0.016581	0	0	0.016581	0.0082905	0	0.016581	0	0	0	0	0	0	0	0	0	0.049743	0	0	0	0	0	0	0	0	0	0	0	0	0	0	0	0	0	0	0	0.0082905
Otu0490	0	0	0.016581	0	0	0	0	0	0	0	0.033162	0	0	0	0	0	0	0	0	0	0.0248715	0	0	0	0.016581	0	0	0	0	0	0	0	0	0	0	0	0.0082905	0	0	0	0	0	0	0	0	0	0	0	0
Otu0491	0	0	0	0	0	0	0	0	0	0	0	0	0	0	0	0.016581	0.033162	0	0	0	0	0	0	0	0	0	0	0	0.0248715	0	0	0	0	0	0	0	0	0	0	0	0	0	0.0082905	0	0	0	0	0	0
Otu0492	0	0	0	0	0	0	0	0	0	0	0.0580335	0	0	0	0	0	0	0	0	0	0.016581	0	0	0	0	0	0	0	0	0	0	0	0	0	0	0	0	0	0	0	0	0	0	0	0	0	0	0	0
Otu0493	0	0.0082905	0	0	0.0414525	0	0	0.016581	0	0	0	0	0	0	0	0	0	0	0	0	0	0.033162	0	0	0.016581	0	0	0	0	0.016581	0	0	0	0	0	0	0	0	0	0	0	0	0	0	0	0	0	0.016581	0
Otu0494	0	0	0	0	0	0	0	0	0	0	0	0.0082905	0	0.0082905	0	0	0	0	0	0	0	0	0	0	0	0	0.033162	0.0082905	0	0	0	0	0	0	0	0.016581	0	0.0248715	0	0	0.0248715	0	0	0.0082905	0	0	0	0	0
Otu0495	0.0082905	0	0.0082905	0	0	0	0	0	0.016581	0.0082905	0	0	0	0.0082905	0	0	0	0	0	0	0	0	0.033162	0	0	0	0	0.016581	0	0	0	0.0082905	0	0	0	0	0	0	0.0082905	0	0	0	0	0	0	0	0	0	0
Otu0496	0	0	0.0082905	0	0	0	0	0	0	0	0	0	0	0	0	0	0	0	0	0	0.016581	0.0248715	0	0	0.016581	0	0	0	0	0	0	0.016581	0	0	0	0	0	0	0	0	0	0	0	0	0	0	0	0.0082905	0
Otu0497	0.016581	0	0.0082905	0	0	0	0	0	0	0.0082905	0	0	0.0082905	0	0.016581	0	0	0.016581	0.0082905	0.016581	0	0	0	0	0	0	0	0	0	0	0	0	0	0.0248715	0	0	0	0	0	0	0	0	0	0.016581	0	0.0082905	0	0	0
Otu0498	0	0	0	0.0082905	0	0	0	0	0	0	0	0.016581	0.0082905	0.0082905	0	0	0	0	0	0.0082905	0	0	0	0	0	0	0	0.0082905	0	0	0	0	0	0.0082905	0	0.0082905	0	0	0	0.0082905	0	0	0	0	0	0	0	0.0082905	0
Otu0499	0	0	0	0	0	0.033162	0.0082905	0	0	0	0	0	0	0	0.0082905	0	0	0.0082905	0	0	0.0082905	0	0.0082905	0	0	0	0	0	0.0082905	0	0	0.0082905	0	0	0	0	0	0	0.0082905	0	0	0.0082905	0.0082905	0	0	0	0.0082905	0	0
Otu0500	0	0	0	0	0	0	0	0	0	0	0	0	0	0	0	0	0	0	0	0	0.049743	0.0082905	0	0	0.016581	0	0	0	0	0	0	0.0082905	0	0.0082905	0	0	0.0082905	0	0	0	0	0	0	0	0	0	0	0.0082905	0
Otu0501	0	0	0	0	0	0	0	0	0	0	0	0	0	0	0	0	0	0	0	0	0	0	0	0	0	0	0	0	0	0	0	0	0	0	0	0	0	0	0	0	0	0	0	0	0	0	0	0	0
Otu0502	0	0	0	0	0	0.016581	0	0	0	0	0	0.016581	0.016581	0	0	0.016581	0.0082905	0	0	0	0	0	0	0	0	0	0	0.0082905	0	0.0082905	0	0	0.0082905	0.0082905	0	0	0	0	0	0	0	0	0	0	0	0	0	0	0
Otu0503	0.033162	0	0	0	0	0	0	0	0.0082905	0	0	0	0	0	0.0082905	0	0	0	0	0.0082905	0	0	0.0082905	0	0	0	0	0.033162	0	0	0	0	0	0	0	0	0	0	0.0248715	0	0.0082905	0.0414525	0	0	0	0	0	0	0
Otu0504	0	0	0	0.016581	0	0	0	0	0	0	0	0	0	0	0	0	0	0	0	0	0	0	0	0	0	0	0	0	0	0	0.0082905	0	0.140938	0	0	0	0	0	0	0.033162	0	0	0	0	0	0	0	0	0
Otu0505	0	0.016581	0	0	0.016581	0	0	0	0	0.0082905	0	0.016581	0.0082905	0.0082905	0.016581	0	0	0	0.0082905	0.016581	0	0	0	0	0	0	0	0.0082905	0	0	0.016581	0	0	0.0082905	0	0.0082905	0	0	0	0	0	0	0	0	0	0	0	0	0
Otu0506	0	0	0.016581	0	0	0	0	0	0	0.0082905	0	0	0	0.0082905	0.0414525	0	0	0	0	0.0082905	0	0	0	0	0	0	0	0	0	0	0	0.0082905	0	0	0.0082905	0.0082905	0	0	0	0	0	0	0	0	0	0	0	0	0
Otu0507	0	0	0	0	0	0	0	0	0	0	0	0	0	0	0.0082905	0	0	0	0	0	0.0082905	0	0	0	0	0	0	0	0	0	0	0.0082905	0	0	0.016581	0	0	0	0	0	0	0	0	0.0082905	0	0	0	0	0
Otu0508	0	0.0082905	0.0082905	0	0.0082905	0	0	0	0	0	0.0082905	0	0	0	0	0	0	0	0	0	0.049743	0.0082905	0	0	0.0082905	0	0	0	0	0	0	0	0	0	0	0	0	0	0	0	0	0	0	0	0	0	0	0.0082905	0
Otu0509	0	0	0	0	0	0	0.0414525	0	0	0	0	0.0248715	0	0	0	0	0	0	0.0082905	0	0.0082905	0	0	0	0	0.0082905	0	0	0	0	0	0	0	0	0	0	0	0	0.016581	0	0.0082905	0	0.016581	0	0	0	0	0	0
Otu0510	0	0	0	0	0	0	0	0	0	0	0.0414525	0	0	0	0	0	0	0	0	0	0	0	0	0	0.0248715	0	0	0	0	0	0	0	0	0	0	0	0	0	0	0	0	0	0	0	0	0	0	0.0082905	0
Otu0511	0	0	0	0	0	0	0	0	0	0	0	0	0	0	0	0	0	0	0	0	0	0	0	0	0	0	0	0	0	0	0.016581	0	0.0082905	0	0	0.0082905	0	0.0082905	0	0	0.0082905	0.0248715	0.0082905	0	0.0082905	0	0	0	0
Otu0512	0	0	0	0	0	0	0	0	0.0082905	0	0	0.0082905	0	0	0	0	0	0	0.016581	0	0	0	0	0.0248715	0	0.0082905	0	0.0082905	0.0082905	0.016581	0	0	0.016581	0	0	0	0	0	0	0.0082905	0.0082905	0	0	0	0	0	0	0	0
Otu0513	0	0.033162	0	0	0.0580335	0	0	0	0	0	0	0	0	0	0	0	0	0	0.0082905	0	0	0	0	0	0	0	0	0	0	0	0	0	0	0.0082905	0	0	0	0	0	0	0	0	0	0	0	0	0	0.0082905	0
Otu0514	0	0	0	0	0	0	0	0	0	0	0.0248715	0	0	0	0	0	0	0	0	0	0.0580335	0.033162	0	0	0.0248715	0	0	0	0	0	0	0	0	0	0	0	0	0	0	0	0	0	0	0	0	0	0	0	0
Otu0515	0	0.016581	0	0	0	0	0	0	0	0	0	0	0	0	0	0	0	0	0	0	0	0	0	0	0	0	0	0	0	0	0	0.0082905	0.049743	0	0	0	0	0	0	0	0	0	0	0	0.0248715	0	0	0	0
Otu0516	0	0	0	0	0.0248715	0	0	0	0	0	0	0	0	0	0	0	0	0	0.0580335	0	0	0	0	0	0	0	0	0	0	0	0.0082905	0	0.0082905	0.0082905	0	0	0	0	0	0	0	0	0	0.016581	0	0	0	0	0
Otu0517	0	0	0	0	0	0.0082905	0	0	0	0	0	0	0	0	0	0	0	0	0	0	0	0	0	0	0	0	0	0	0	0	0	0	0	0	0	0	0	0	0	0	0	0	0	0	0.016581	0	0	0	0
Otu0518	0.0082905	0	0	0.016581	0	0	0	0	0	0.0414525	0	0	0.0082905	0	0	0	0	0	0	0	0	0	0	0	0	0	0	0.0414525	0	0	0	0	0	0.016581	0	0.0082905	0	0	0	0	0.0082905	0.0082905	0	0	0	0	0	0	0
Otu0519	0	0	0	0	0	0	0	0	0.0082905	0	0	0.033162	0.0082905	0	0	0	0	0	0	0.0082905	0	0	0	0	0	0	0	0	0	0.0082905	0.0082905	0	0	0	0	0	0.0082905	0.0248715	0	0.0248715	0	0	0	0	0.0082905	0	0	0	0
Otu0520	0	0.0082905	0	0.0082905	0	0	0.016581	0	0	0	0	0	0	0	0	0.0082905	0	0	0	0	0	0	0	0	0	0.016581	0	0	0	0	0	0	0	0	0	0.0082905	0	0	0	0	0	0	0.0082905	0	0	0	0	0	0
Otu0521	0	0.0082905	0	0	0.016581	0	0	0	0	0	0	0	0.0082905	0	0	0	0	0	0	0.0082905	0	0	0	0	0	0	0	0	0	0	0	0	0.0082905	0	0	0	0	0	0	0	0	0.0082905	0	0.0082905	0	0	0	0	0
Otu0522	0	0	0	0	0	0	0	0	0	0	0	0	0	0	0	0	0	0	0	0	0	0	0	0	0	0	0	0	0	0	0	0	0	0	0	0	0.0414525	0	0	0	0	0	0	0	0	0	0.082905	0	0
Otu0523	0.0082905	0	0	0	0.0082905	0	0	0	0	0	0	0	0.0082905	0.0082905	0	0	0.0082905	0	0	0.033162	0.0082905	0	0	0	0	0	0	0	0	0	0	0	0	0	0	0.0248715	0	0.0082905	0.0082905	0	0.0248715	0.0082905	0	0	0	0	0	0	0
Otu0524	0.0580335	0	0	0	0	0	0	0	0.0082905	0	0	0	0.0082905	0	0	0	0	0.0248715	0	0	0	0	0	0.0082905	0	0	0	0.0082905	0	0	0.0082905	0	0	0	0	0.0082905	0	0	0	0	0	0.0082905	0	0	0	0	0	0	0
Otu0525	0	0	0	0.0082905	0	0	0	0	0	0.0082905	0	0	0	0	0	0	0	0	0	0.0082905	0	0	0	0	0	0	0	0	0	0	0.0082905	0.0082905	0	0	0	0.0082905	0	0	0	0	0	0	0	0	0	0	0	0	0
Otu0526	0	0	0	0	0	0.0082905	0.0082905	0	0	0	0	0	0	0	0	0	0	0.0082905	0	0	0	0	0	0.0248715	0	0	0	0.0082905	0.0248715	0	0	0	0	0	0	0	0	0	0	0	0	0	0.0082905	0	0	0	0	0	0
Otu0527	0	0	0	0	0	0.0082905	0	0	0	0	0	0	0	0	0	0	0	0	0	0	0	0	0	0	0	0	0	0	0	0.0082905	0	0	0	0	0	0	0	0	0	0	0	0	0	0	0	0	0.049743	0	0
Otu0528	0	0.016581	0.0414525	0	0	0	0	0	0	0	0	0	0	0	0	0	0	0.016581	0	0	0	0	0	0	0	0	0	0	0.016581	0	0	0.016581	0	0	0	0	0.0082905	0	0	0	0	0	0	0	0	0	0.016581	0.0248715	0
Otu0529	0.0414525	0	0	0	0	0	0	0	0.016581	0.033162	0	0	0.0082905	0	0.0082905	0	0	0	0	0.033162	0	0	0	0	0	0	0	0	0	0	0	0	0	0	0	0	0	0.016581	0	0	0	0.0248715	0	0	0	0	0	0	0
Otu0530	0	0	0	0	0	0	0	0	0	0	0	0	0.0082905	0.0082905	0	0.0082905	0.016581	0.016581	0	0	0	0	0	0	0	0	0	0	0.016581	0	0	0.0082905	0	0.016581	0	0	0	0	0	0	0	0	0	0	0	0	0	0	0.082905
Otu0531	0.0082905	0.0082905	0	0.0082905	0.0248715	0	0	0	0	0	0	0.016581	0	0.0082905	0.0082905	0	0	0.0082905	0	0	0	0	0	0	0	0	0	0.0082905	0	0	0.0248715	0	0	0.016581	0	0.0082905	0	0	0	0	0	0	0	0.0082905	0	0	0.0082905	0	0
Otu0532	0	0	0	0	0	0.0082905	0.016581	0.0248715	0	0	0	0	0	0.0082905	0	0	0.0082905	0	0	0	0	0	0	0	0	0	0	0	0.0248715	0	0	0.0082905	0	0	0	0	0	0	0	0	0	0	0.0082905	0	0	0	0	0	0
Otu0533	0	0	0	0	0	0	0	0	0	0	0	0	0	0	0	0	0	0	0	0	0	0	0	0	0	0	0	0	0	0	0	0	0	0	0.0082905	0	0	0	0	0	0	0	0	0	0	0	0	0	0
Otu0534	0	0	0	0	0	0	0	0	0	0	0	0	0	0	0	0	0	0	0	0	0	0	0	0	0	0	0	0	0	0	0	0	0	0	0	0	0	0	0	0	0	0	0	0	0	0	0	0.016581	0
Otu0535	0	0	0	0	0	0	0	0	0	0	0	0	0	0	0	0	0	0	0	0	0	0	0	0	0	0	0	0	0	0	0	0	0	0	0	0	0	0	0	0	0	0	0	0	0	0	0.190681	0	0
Otu0536	0	0	0	0	0	0	0	0	0	0	0	0	0	0	0	0	0	0	0	0	0.0082905	0.016581	0	0	0.0082905	0	0.0082905	0	0	0.0082905	0	0	0	0	0	0.0082905	0.0082905	0	0	0	0	0	0	0	0.0082905	0	0	0.0248715	0
Otu0537	0	0.0082905	0	0	0	0	0	0	0	0	0	0	0	0.016581	0	0.0082905	0	0	0	0	0	0	0.0082905	0	0	0	0	0	0	0	0	0	0	0	0.0082905	0	0	0	0	0	0	0	0.0082905	0	0.0082905	0.0082905	0	0	0
Otu0538	0	0	0	0	0	0	0	0	0	0	0	0	0	0	0	0	0.0082905	0	0	0	0	0	0	0	0	0	0	0	0.0082905	0	0	0	0	0	0.0082905	0	0	0	0	0	0	0	0	0	0	0	0	0	0.0082905
Otu0539	0	0	0	0	0	0	0	0	0	0	0	0	0	0	0	0	0	0	0	0	0.016581	0	0	0	0.0082905	0	0	0	0	0	0	0	0	0	0.016581	0	0	0	0	0	0	0	0	0	0	0.0082905	0	0	0
Otu0540	0	0	0	0	0	0	0	0	0	0	0	0	0	0	0	0	0	0	0.0082905	0	0	0	0	0	0	0	0	0	0	0	0	0	0	0	0	0	0	0	0	0	0	0	0	0	0	0	0	0	0
Otu0541	0.016581	0	0.0082905	0	0	0	0	0	0.0248715	0.0082905	0	0	0	0.0082905	0.016581	0	0	0.0082905	0	0	0	0	0.016581	0	0	0	0	0.0082905	0	0	0	0	0	0	0.0082905	0.0082905	0	0	0	0	0	0	0	0	0	0	0	0.016581	0
Otu0542	0	0	0	0.0082905	0	0	0	0	0.0082905	0.0082905	0	0	0	0.0082905	0.0082905	0	0	0	0.0082905	0.016581	0	0	0	0	0	0	0	0.0082905	0	0.0082905	0	0	0	0	0	0.0082905	0.0082905	0.0082905	0	0	0	0	0	0	0	0	0	0	0
Otu0543	0.0082905	0	0.0082905	0	0	0	0	0	0	0	0	0	0	0.0082905	0	0	0	0	0	0	0	0	0	0	0	0	0	0.0082905	0	0	0.016581	0	0	0	0	0	0	0	0.0082905	0	0	0.0082905	0	0	0	0	0	0	0
Otu0544	0	0	0	0	0	0	0	0	0.0082905	0	0.016581	0	0	0	0	0.0082905	0	0	0	0	0	0	0	0.0082905	0	0.0248715	0	0	0	0	0	0	0	0	0	0	0	0	0	0.0082905	0	0.0082905	0	0	0.0082905	0	0.0082905	0.0082905	0
Otu0545	0.016581	0	0	0	0	0	0	0	0.0248715	0	0	0	0.0082905	0.016581	0.0082905	0	0	0	0	0.0082905	0	0	0	0	0	0	0	0.049743	0	0	0.016581	0	0	0	0	0	0	0.016581	0	0	0.016581	0	0	0	0	0	0	0	0
Otu0546	0	0	0	0	0	0	0	0	0	0	0	0	0	0	0	0	0	0	0	0	0	0	0	0	0	0	0	0	0	0	0	0.016581	0	0	0	0	0	0	0	0	0	0	0	0	0	0	0	0	0
Otu0547	0	0.0248715	0	0.0082905	0.016581	0	0	0	0	0	0	0	0	0	0	0	0	0	0	0	0	0	0	0	0	0	0	0.016581	0	0.0082905	0	0.033162	0.0082905	0	0	0	0	0.0082905	0	0	0	0	0	0.016581	0	0	0	0	0
Otu0548	0	0.016581	0	0.0082905	0.0082905	0.016581	0	0.0082905	0	0	0	0	0	0	0	0	0	0	0	0	0	0	0	0	0	0	0	0	0	0	0	0	0	0.0082905	0	0	0	0	0	0.0414525	0	0	0	0	0	0	0	0	0
Otu0549	0	0	0	0	0	0	0	0	0	0	0	0	0	0	0	0	0	0	0	0	0	0	0	0	0	0	0	0	0	0	0	0	0	0	0.016581	0	0	0	0	0	0	0	0	0	0	0	0	0	0
Otu0550	0	0	0	0	0	0	0	0	0	0	0	0	0	0	0	0	0	0	0	0	0	0	0	0.0248715	0	0	0	0	0	0	0	0	0	0	0	0	0	0	0	0.0082905	0	0	0	0	0	0.0248715	0	0	0
Otu0551	0	0	0	0.0082905	0	0	0	0	0.033162	0	0	0	0	0.033162	0	0	0	0	0	0.0082905	0	0	0.016581	0	0	0	0	0	0	0	0	0	0	0	0	0	0	0	0	0	0	0	0	0	0	0	0	0	0
Otu0552	0	0	0	0.0082905	0.0082905	0	0	0	0	0	0	0.016581	0	0	0	0	0	0	0.0414525	0	0	0	0	0	0	0	0	0	0	0	0	0	0.0082905	0.0082905	0	0	0	0	0	0	0	0	0	0	0	0	0	0	0
Otu0553	0	0	0	0	0	0	0	0	0	0	0	0	0	0	0	0	0	0	0	0	0.066324	0	0	0	0.016581	0	0	0	0	0	0	0	0	0	0	0	0	0	0	0	0	0	0	0	0	0	0	0	0
Otu0554	0	0.0082905	0	0	0	0	0	0	0.0082905	0	0	0.016581	0.0082905	0	0.0082905	0	0	0	0	0	0	0	0	0	0	0	0	0	0	0	0	0	0.016581	0	0	0	0	0	0	0	0	0	0	0	0.0082905	0	0	0	0
Otu0555	0.0082905	0	0	0	0	0	0	0	0	0	0	0	0	0	0	0	0	0	0.0082905	0	0	0.0082905	0	0	0	0	0	0	0	0	0	0	0.0248715	0	0	0	0	0	0	0	0.0082905	0	0	0.0082905	0	0	0	0	0
Otu0556	0	0.016581	0	0	0	0	0	0	0	0	0	0	0	0	0	0	0	0.0082905	0	0	0	0	0	0	0	0	0	0	0	0	0	0.0082905	0	0.0248715	0	0	0.0248715	0	0	0	0	0	0	0	0	0	0	0	0
Otu0557	0	0	0	0	0	0	0	0	0	0	0.0082905	0	0	0	0	0	0	0	0	0	0.033162	0.0082905	0	0	0	0	0	0	0	0	0	0	0	0	0	0	0	0	0	0	0	0	0	0	0	0	0	0	0
Otu0558	0	0	0	0	0	0	0	0	0	0	0.016581	0	0	0	0	0	0	0	0	0	0	0	0	0	0.0248715	0	0	0	0	0	0	0	0	0	0	0	0	0	0	0	0	0	0	0	0	0	0.0082905	0	0
Otu0559	0.0082905	0	0	0	0.0082905	0	0	0	0	0	0	0.0082905	0	0	0	0	0	0	0.0082905	0.016581	0	0	0	0	0	0	0	0.016581	0	0	0	0	0	0.016581	0	0	0	0.0082905	0	0	0	0.033162	0	0	0.0082905	0	0	0	0
Otu0560	0	0.0082905	0	0	0	0	0	0	0	0.0248715	0	0	0.0082905	0	0	0	0	0	0	0.0082905	0	0	0	0	0	0	0	0.016581	0	0	0.0082905	0	0	0	0	0	0.0082905	0.0082905	0	0	0	0	0	0	0	0	0	0	0
Otu0561	0	0	0	0	0	0	0	0	0	0	0	0	0	0	0	0	0.0082905	0	0	0	0	0	0	0.016581	0	0	0	0	0.016581	0	0	0	0	0	0	0	0	0	0	0	0	0	0	0	0	0	0	0	0
Otu0562	0	0	0	0	0	0	0	0	0	0	0	0	0	0	0	0	0	0	0	0	0	0	0	0	0	0	0	0	0	0	0	0.0082905	0	0	0	0	0	0	0	0	0	0	0	0	0	0	0	0	0
Otu0563	0.0082905	0	0	0	0	0	0	0	0	0	0	0.0082905	0	0.016581	0	0.0082905	0	0	0	0	0	0	0	0	0	0	0	0	0.0414525	0	0	0	0	0.016581	0	0	0	0	0	0	0	0	0	0	0	0	0.0082905	0	0
Otu0564	0	0	0	0	0	0	0	0	0	0	0	0	0	0	0	0	0.016581	0.016581	0	0	0	0	0	0	0	0	0	0	0.016581	0	0	0	0	0	0	0	0	0	0	0	0	0	0	0	0	0	0	0	0.099486
Otu0565	0.016581	0	0	0	0	0	0	0	0.0082905	0	0	0	0.0082905	0	0.016581	0	0	0	0	0	0	0	0.0082905	0	0	0	0	0.0082905	0	0	0.0082905	0	0	0	0	0.0082905	0	0	0	0	0	0.016581	0	0	0	0	0	0	0
Otu0566	0	0	0.0082905	0	0	0	0	0	0	0	0	0	0	0.0082905	0	0	0	0	0	0.0082905	0	0	0.0082905	0	0	0	0	0	0	0	0	0	0	0	0	0.0082905	0	0	0	0	0.0082905	0.0580335	0	0	0	0	0	0.0082905	0
Otu0567	0	0	0.016581	0	0	0	0	0	0	0	0	0	0.0082905	0	0	0	0	0	0	0.0082905	0	0	0	0	0	0	0	0.016581	0	0	0	0	0	0	0	0.0082905	0	0	0	0	0	0	0	0	0	0	0	0	0
Otu0568	0	0	0	0	0.0082905	0	0	0	0	0.0082905	0	0	0.049743	0	0.0082905	0	0	0	0	0	0	0	0	0	0	0	0	0	0	0	0	0.0082905	0	0.0082905	0	0	0	0	0	0	0	0	0	0	0	0	0	0	0
Otu0569	0	0	0	0	0	0	0	0.0082905	0	0	0	0	0	0	0	0	0	0	0	0	0	0	0	0	0	0	0	0	0	0	0	0	0	0	0	0	0	0	0	0	0	0	0	0	0	0	0	0	0
Otu0570	0	0	0	0	0	0	0	0	0	0	0	0	0	0	0	0	0	0	0	0	0	0	0	0	0	0	0	0	0	0	0	0	0	0	0	0	0	0	0	0	0	0	0	0	0	0	0	0	0
Otu0571	0	0	0	0	0	0.0082905	0.0082905	0	0	0	0.0082905	0	0	0	0	0	0	0.0082905	0	0	0.016581	0	0	0	0	0	0	0	0	0	0	0	0	0	0	0	0.0082905	0	0	0	0	0	0	0	0	0	0	0	0.0082905
Otu0572	0	0	0	0	0	0	0	0	0	0	0	0	0	0	0	0	0	0	0.0082905	0	0	0	0	0	0	0	0	0	0	0	0	0.016581	0	0.0248715	0	0	0	0.0248715	0	0	0	0	0	0.033162	0	0	0	0	0
Otu0573	0.0082905	0.0082905	0	0	0.033162	0	0	0	0	0	0	0.0082905	0	0	0	0	0	0	0.016581	0	0	0	0	0	0	0	0	0	0	0	0	0	0	0.0082905	0	0	0	0	0	0	0	0.016581	0	0.0082905	0	0	0	0	0
Otu0574	0.0082905	0	0	0	0	0	0	0	0.0082905	0	0	0	0.0082905	0.0082905	0.0082905	0	0	0	0	0.0248715	0	0	0	0	0	0	0	0.0082905	0	0	0.016581	0	0	0	0.016581	0.0082905	0	0	0	0	0.0082905	0	0	0	0	0	0	0	0
Otu0575	0	0	0	0.016581	0	0	0	0	0.0082905	0.0082905	0	0	0.0082905	0	0.0082905	0	0	0	0	0	0	0	0	0	0	0	0	0.033162	0	0	0	0	0	0	0	0.0082905	0	0.0082905	0	0	0.0082905	0.016581	0	0.0082905	0	0	0	0.016581	0
Otu0576	0	0.0082905	0.0082905	0.0082905	0	0	0	0	0	0	0	0	0	0	0.0082905	0	0	0.016581	0	0	0	0	0	0	0	0	0	0	0	0.0082905	0	0	0	0.0082905	0	0.0082905	0	0	0.0082905	0	0	0	0	0.0082905	0	0	0	0.0082905	0
Otu0577	0	0.0082905	0	0	0	0	0	0	0	0.016581	0	0	0	0	0.0082905	0	0	0	0	0.0082905	0	0	0	0	0	0	0	0.016581	0	0.0082905	0	0	0	0	0	0	0	0	0	0	0.0082905	0	0	0	0	0	0	0	0
Otu0578	0	0	0	0	0	0	0.0082905	0	0	0	0	0	0	0	0	0.0082905	0	0	0	0	0	0	0	0	0	0.016581	0	0	0	0	0	0	0	0	0	0	0	0	0	0	0	0	0	0	0	0	0	0	0.016581
Otu0579	0	0	0	0	0	0	0	0	0	0	0	0	0	0	0	0	0	0	0	0	0	0	0	0	0	0	0	0	0	0	0	0	0	0	0	0	0	0	0	0	0	0	0	0	0	0	0	0	0
Otu0580	0.0248715	0	0	0	0	0	0	0	0.0082905	0.0082905	0	0	0.016581	0	0.0082905	0	0	0.0082905	0	0.0082905	0	0	0	0	0	0	0	0.0082905	0	0	0.049743	0	0	0	0	0.0082905	0	0	0	0	0	0	0	0	0	0	0	0	0
Otu0581	0	0	0	0	0	0	0	0	0	0	0	0	0	0	0	0	0	0.0082905	0	0.016581	0	0	0	0	0	0	0	0	0	0	0	0	0	0.0082905	0	0	0.0082905	0	0	0	0	0	0	0	0	0	0	0	0
Otu0582	0	0	0	0	0	0	0.0248715	0	0	0	0	0	0	0	0	0	0	0	0	0	0	0	0	0.0082905	0	0.016581	0	0	0	0	0	0	0	0	0	0	0	0	0	0	0	0	0	0	0	0	0	0	0
Otu0583	0	0	0	0.0082905	0	0	0	0	0	0	0	0	0	0	0	0	0.016581	0	0	0	0	0	0	0.0082905	0	0	0	0	0.0082905	0	0	0.0082905	0	0	0	0	0	0	0	0.016581	0	0	0	0	0.0082905	0	0	0	0
Otu0584	0	0	0	0	0.0082905	0	0	0	0	0	0	0	0	0	0	0	0	0	0.0082905	0	0	0	0	0	0	0	0	0	0	0	0	0	0	0	0.016581	0.0082905	0	0.0082905	0	0	0	0	0	0	0	0	0	0	0
Otu0585	0	0	0	0	0	0	0	0	0	0	0	0	0.016581	0	0	0.0082905	0.016581	0.0082905	0	0	0	0	0	0	0	0	0	0.0082905	0	0	0	0	0	0	0	0.0082905	0	0	0.0082905	0	0	0	0	0	0	0	0	0	0.0248715
Otu0586	0	0	0	0	0	0	0	0.0082905	0	0	0	0	0	0	0	0	0	0	0	0	0	0	0	0	0	0	0	0	0	0	0	0	0	0	0	0	0	0	0	0	0	0	0	0	0	0	0.0082905	0	0
Otu0587	0	0	0	0	0	0	0	0	0	0	0.157519	0	0	0	0	0	0	0	0	0	0	0	0	0	0	0	0	0	0	0	0	0	0	0	0	0	0	0	0	0	0	0	0	0	0	0	0	0	0
Otu0588	0	0	0	0	0	0	0	0	0	0	0	0	0	0	0	0	0	0	0	0	0.049743	0.0580335	0	0	0	0	0	0	0	0	0	0	0	0	0	0	0	0	0	0	0	0	0	0	0	0	0	0	0
Otu0589	0.0082905	0	0	0	0	0	0	0	0.0248715	0	0	0	0	0	0	0	0	0	0	0	0	0	0.0082905	0	0	0	0	0	0	0	0	0	0	0	0	0	0	0	0.0082905	0	0.0082905	0	0	0	0	0	0	0	0
Otu0590	0.0082905	0.0248715	0.0082905	0	0.016581	0	0	0	0	0	0	0.0082905	0	0	0	0	0	0	0	0.0082905	0	0	0	0	0	0	0	0	0	0	0	0.0082905	0.0082905	0	0	0	0	0	0	0	0	0	0	0.016581	0	0	0	0	0
Otu0591	0.0082905	0	0	0	0	0	0	0	0	0	0	0	0	0.0082905	0.033162	0	0	0	0	0	0	0	0.0082905	0	0	0	0	0.0248715	0	0	0	0	0	0	0.0082905	0	0	0	0.0082905	0	0.016581	0.0082905	0	0	0	0	0	0	0
Otu0592	0	0	0	0.016581	0	0	0	0	0	0.0082905	0	0.0082905	0.0082905	0	0.0082905	0	0	0	0	0	0	0	0	0	0	0	0	0	0	0.0082905	0	0	0	0	0	0	0	0	0	0	0.016581	0.0082905	0	0	0	0	0	0	0
Otu0593	0	0	0	0.016581	0	0	0	0	0	0.0082905	0	0	0	0	0.0248715	0	0	0	0	0	0	0	0	0	0	0	0	0.0082905	0	0	0.0082905	0	0	0	0	0.0082905	0	0.0082905	0	0	0	0	0	0.016581	0	0	0	0	0
Otu0594	0	0	0	0	0	0	0	0	0	0	0	0	0	0	0	0	0	0	0	0	0	0	0	0	0	0	0	0	0	0	0	0	0	0	0	0	0	0	0	0	0	0	0	0	0	0	0	0	0
Otu0595	0	0	0	0	0	0	0	0	0	0	0	0	0.0082905	0	0	0	0.016581	0.0248715	0	0	0	0	0	0	0	0	0	0	0	0	0.0082905	0.0082905	0	0	0	0	0	0	0	0	0	0	0	0	0	0	0	0	0
Otu0596	0	0	0	0.0082905	0	0	0	0	0	0	0	0	0	0.0248715	0	0	0	0	0	0	0	0	0	0	0	0	0.0082905	0	0	0	0.0082905	0	0	0	0	0	0	0	0	0	0.0082905	0	0	0.0248715	0	0	0	0	0
Otu0597	0	0	0	0	0	0	0	0	0	0	0	0	0	0	0	0	0	0.0082905	0	0	0	0	0	0	0	0	0	0	0	0	0	0.0082905	0	0	0.033162	0	0	0	0	0.0082905	0	0	0	0	0	0	0	0	0
Otu0598	0.0082905	0	0	0	0.0082905	0	0	0	0	0.0248715	0	0	0	0	0	0	0	0	0	0	0	0	0	0	0	0	0	0	0	0	0	0.0082905	0	0	0.016581	0.0082905	0	0	0	0	0	0	0	0	0	0	0	0	0
Otu0599	0	0	0	0	0	0	0	0	0.0082905	0	0	0	0	0.0082905	0	0	0	0	0	0	0	0	0	0	0	0	0.016581	0	0	0	0.0082905	0	0	0	0	0	0	0	0	0	0.0082905	0	0	0	0	0	0	0	0
Otu0600	0	0	0	0.0082905	0.0082905	0	0	0	0	0.0082905	0	0.016581	0	0	0	0	0	0	0	0	0	0	0	0	0	0	0	0	0	0	0	0.0082905	0	0.0082905	0	0.0082905	0	0	0	0.0082905	0.0082905	0	0	0	0	0.0082905	0	0	0
Otu0601	0	0	0.0082905	0	0	0	0	0.0082905	0	0	0	0	0	0	0	0	0	0	0	0	0.0248715	0	0	0	0	0	0	0	0	0	0	0	0	0	0	0	0	0	0	0	0	0	0	0	0	0	0.0082905	0	0
Otu0602	0	0	0	0	0	0	0	0	0	0	0	0	0.033162	0	0	0	0	0	0	0	0	0	0	0	0	0	0	0	0	0	0	0	0	0	0	0	0	0	0.0082905	0	0	0.0082905	0	0	0	0	0.0082905	0	0
Otu0603	0	0	0.016581	0	0	0	0	0	0.016581	0	0	0	0.0082905	0	0	0	0	0	0	0	0.0248715	0	0	0	0	0	0	0	0	0	0.0082905	0.0082905	0	0	0.016581	0.0082905	0	0	0	0	0	0	0	0	0	0	0	0	0
Otu0604	0	0	0	0	0	0	0	0	0	0	0	0	0.016581	0	0	0	0	0	0	0	0.0082905	0.0082905	0.0082905	0	0	0	0	0.0082905	0	0	0	0	0	0	0	0	0.0082905	0	0	0	0	0	0	0	0	0	0	0.0248715	0
Otu0605	0.0082905	0	0	0	0	0	0	0	0	0	0	0	0	0	0.0082905	0	0	0	0.016581	0.0082905	0	0	0	0	0	0	0	0	0	0	0.0082905	0	0	0.016581	0	0.016581	0	0.0082905	0	0	0.0082905	0	0	0.0082905	0	0	0	0	0
Otu0606	0	0	0	0	0	0	0	0	0	0	0	0	0	0	0	0	0	0	0	0	0	0	0	0	0	0	0	0	0	0	0	0	0	0	0.016581	0	0	0	0	0	0	0	0	0	0	0	0	0	0
Otu0607	0.0082905	0	0	0.016581	0	0	0	0	0.0082905	0	0	0	0.0082905	0.0082905	0	0	0	0	0	0	0	0	0	0	0	0	0	0	0	0	0.016581	0	0	0.0082905	0	0	0	0	0.0082905	0	0.0082905	0	0	0.0082905	0.0082905	0	0	0	0
Otu0608	0	0	0	0.0082905	0	0	0	0	0	0	0	0	0	0	0	0	0	0	0	0	0	0	0	0	0	0	0	0	0	0	0	0	0	0	0	0	0	0	0	0.0580335	0	0	0	0	0	0	0	0	0
Otu0609	0	0	0	0	0	0	0	0	0	0	0	0	0.0082905	0	0	0	0	0	0	0	0	0	0	0	0	0	0	0	0	0	0	0	0	0	0	0	0	0.0082905	0	0	0.0082905	0.0082905	0	0	0	0	0	0	0
Otu0610	0	0	0	0	0	0	0	0	0	0	0	0	0.0082905	0.0082905	0	0	0.033162	0	0.0082905	0	0	0	0	0	0	0	0	0	0	0.0082905	0	0	0	0.0082905	0	0	0.0082905	0	0	0	0	0	0	0	0.016581	0	0	0	0
Otu0611	0.0082905	0	0	0.0082905	0	0	0	0	0	0.016581	0	0	0	0	0	0	0	0	0	0.016581	0	0	0	0	0	0	0	0.0082905	0	0	0.0082905	0	0	0	0	0	0	0.0082905	0	0	0	0.0082905	0	0	0	0	0	0	0
Otu0612	0.016581	0	0	0	0	0	0	0	0	0.0082905	0	0	0.0082905	0.016581	0.0082905	0	0	0	0	0.0082905	0	0	0	0	0	0	0	0.0082905	0	0	0.016581	0	0	0.0082905	0	0	0	0.0082905	0.0082905	0	0	0	0	0	0	0	0	0	0
Otu0613	0	0	0.0082905	0.016581	0	0	0	0	0	0	0	0	0	0	0	0	0	0	0	0	0	0	0	0	0	0	0	0	0.0082905	0	0.0082905	0	0	0	0	0	0.0082905	0	0	0	0	0	0	0	0	0.016581	0	0	0
Otu0614	0	0	0	0	0	0	0	0	0	0	0	0	0	0	0	0	0	0	0	0	0	0	0.0082905	0	0	0	0	0	0	0	0	0	0.0082905	0	0	0	0	0	0	0.066324	0	0	0	0	0	0	0	0	0
Otu0615	0.016581	0	0	0	0.0082905	0	0	0	0	0	0	0	0.0082905	0	0	0	0	0	0.0248715	0	0	0	0	0	0	0	0	0	0	0	0	0	0.0082905	0.016581	0	0	0	0	0	0	0	0.0082905	0	0	0.0082905	0	0	0	0
Otu0616	0	0	0	0	0	0	0	0	0	0	0	0	0	0	0	0	0	0	0	0.0082905	0	0	0.0082905	0	0	0	0	0.016581	0	0	0	0	0	0	0.0082905	0	0	0	0	0	0.0082905	0.0082905	0	0	0	0	0	0.033162	0
Otu0617	0.0082905	0	0	0	0.0248715	0	0	0	0	0	0	0	0	0	0	0	0	0	0	0.0082905	0	0	0	0	0	0	0	0	0	0	0	0	0.0082905	0.0248715	0	0	0	0	0	0	0	0	0	0	0	0.016581	0	0	0
Otu0618	0	0	0	0	0	0.033162	0	0	0	0	0	0	0	0	0	0	0	0	0	0	0	0	0	0.0082905	0	0.0082905	0	0	0.0082905	0	0	0	0	0	0	0	0	0	0	0	0	0	0.016581	0	0	0	0	0	0
Otu0619	0	0	0	0	0	0	0	0	0	0	0	0	0	0	0	0	0	0	0	0	0	0	0	0	0	0	0	0	0	0	0	0	0	0	0	0	0.016581	0	0	0	0	0	0	0	0	0	0	0	0
Otu0620	0	0	0.0248715	0.0082905	0.0082905	0	0	0.0082905	0	0	0.0082905	0	0	0	0	0	0	0.0082905	0	0	0	0	0	0	0	0	0	0	0	0	0	0	0	0.0082905	0	0	0	0	0	0	0	0	0	0	0	0.0082905	0	0	0
Otu0621	0	0	0	0	0	0	0	0	0	0	0	0	0	0	0	0	0	0	0	0	0	0	0	0	0	0	0	0	0	0	0	0	0	0	0	0	0	0	0	0	0	0	0	0	0	0	0	0	0
Otu0622	0	0	0	0.0082905	0	0	0	0	0	0	0	0	0.0082905	0.0082905	0	0	0	0	0	0	0	0	0	0	0	0	0.016581	0	0	0	0.0082905	0	0	0.0082905	0	0	0	0.0082905	0	0	0	0	0	0	0	0	0	0	0
Otu0623	0	0	0	0	0	0	0	0	0	0.0082905	0	0	0	0	0	0	0	0	0	0	0	0	0	0	0	0	0	0.0414525	0	0	0	0	0	0	0	0	0.0082905	0.0082905	0.0082905	0	0	0	0	0	0	0	0.0082905	0	0
Otu0624	0.0082905	0	0	0	0	0	0	0	0.0082905	0	0	0	0	0.016581	0	0	0	0	0	0	0	0	0	0	0	0	0	0.0082905	0	0	0.0414525	0	0	0	0	0	0	0	0	0	0.0082905	0.016581	0	0	0	0	0	0	0
Otu0625	0	0	0	0	0	0.0082905	0	0	0	0	0	0	0	0	0	0	0	0	0	0	0.0082905	0	0	0	0	0	0	0	0	0	0	0	0	0	0	0	0	0	0	0.0082905	0.0082905	0	0	0	0	0	0	0.0082905	0
Otu0626	0	0	0	0	0	0	0	0	0	0	0	0	0	0	0	0	0	0	0	0	0.016581	0.033162	0	0	0	0	0	0	0	0	0	0.0082905	0	0	0	0	0	0.016581	0	0	0	0	0	0	0	0	0	0	0
Otu0627	0	0	0	0	0	0	0	0	0	0	0	0	0	0.0082905	0.0082905	0	0	0	0	0.0414525	0	0	0	0	0	0	0	0	0	0	0.0082905	0	0	0	0	0.0248715	0	0	0	0	0	0	0	0	0	0	0	0	0
Otu0628	0	0	0	0	0	0	0	0	0	0	0	0	0	0	0	0.0082905	0.0082905	0.0082905	0	0	0	0	0	0	0	0	0	0	0	0	0	0	0	0	0	0	0	0	0	0	0	0	0	0	0	0	0	0	0
Otu0629	0	0	0	0	0	0	0.0082905	0.0082905	0	0	0	0	0	0	0	0	0	0	0	0	0	0	0	0	0	0	0	0	0	0	0	0	0	0	0	0	0	0	0	0	0	0	0	0	0	0	0.0082905	0	0
Otu0630	0	0	0	0	0	0.0082905	0	0	0	0	0	0	0	0	0	0	0	0	0	0	0	0	0	0	0	0	0	0	0	0	0	0	0	0	0	0	0	0	0	0	0	0	0.066324	0	0	0	0	0	0
Otu0631	0.016581	0	0	0	0	0	0	0	0.0248715	0.0248715	0	0	0	0.0082905	0	0	0	0	0	0	0	0	0	0	0	0	0	0.016581	0	0	0	0	0	0	0	0	0	0	0.0082905	0	0	0.016581	0	0	0	0	0	0	0
Otu0632	0	0.0082905	0	0	0	0	0	0	0	0	0.0082905	0	0	0	0	0	0	0	0	0	0.0082905	0	0	0	0.016581	0	0.016581	0	0	0	0	0	0	0	0	0	0	0	0	0	0	0	0	0	0	0	0	0.0082905	0
Otu0633	0.016581	0	0	0	0	0	0	0	0	0	0	0	0	0.016581	0.0082905	0	0	0	0	0.0082905	0	0	0	0	0	0	0	0.0082905	0	0	0	0	0	0	0	0.0082905	0	0	0	0	0.016581	0.0082905	0	0	0	0	0	0	0
Otu0634	0	0	0	0	0	0	0	0	0	0	0	0	0	0	0	0	0	0	0	0	0	0	0	0.0248715	0	0	0	0	0.049743	0	0	0	0	0	0	0	0	0	0	0	0	0	0	0	0	0	0	0	0
Otu0635	0	0	0	0	0	0	0.0082905	0	0	0	0	0	0	0	0	0.016581	0	0.0082905	0	0	0	0	0	0	0	0	0	0	0	0	0	0	0.016581	0.0082905	0	0.016581	0	0	0	0	0	0	0	0	0	0	0	0	0
Otu0636	0	0	0	0	0	0	0	0	0	0	0	0	0.016581	0.049743	0	0	0	0	0.016581	0.016581	0	0	0	0	0	0	0	0	0	0	0	0	0	0	0	0	0	0	0	0.0082905	0	0	0	0	0	0	0	0	0
Otu0637	0	0	0	0	0	0	0	0	0	0	0	0	0	0	0	0	0	0	0	0	0.0414525	0.0082905	0	0	0	0	0	0	0	0	0	0	0	0	0	0	0	0	0	0	0	0	0	0	0	0	0	0	0
Otu0638	0	0	0	0	0	0	0	0	0	0	0	0.016581	0.016581	0	0	0	0	0	0	0.0082905	0	0	0	0	0	0	0	0	0	0	0	0	0.0082905	0	0	0	0	0	0	0.0082905	0	0	0	0.0082905	0	0	0	0	0
Otu0639	0	0	0	0	0	0	0	0	0	0	0	0	0	0	0	0	0	0	0	0	0	0	0	0	0.0082905	0	0	0	0	0	0	0	0	0	0	0	0	0	0	0	0	0	0	0	0	0	0	0	0
Otu0640	0	0	0	0	0	0	0.0082905	0	0	0	0	0	0	0	0	0	0	0	0	0	0	0	0.0082905	0	0	0	0	0	0.0082905	0	0	0	0	0	0	0	0	0	0	0	0	0	0.0082905	0	0	0	0	0	0
Otu0641	0.0082905	0	0	0	0	0	0	0	0.0082905	0.016581	0	0	0.0082905	0.0082905	0.0082905	0	0	0	0	0	0	0	0	0	0	0	0	0.0082905	0	0	0.0082905	0	0	0	0	0.0082905	0	0.0082905	0	0	0	0.016581	0	0	0	0	0	0	0
Otu0642	0	0	0	0	0	0	0	0	0	0	0	0	0	0	0	0	0	0	0	0	0	0	0	0	0	0	0	0	0	0	0	0	0	0	0	0	0	0	0	0	0	0	0	0	0	0	0	0	0
Otu0643	0	0	0	0	0	0	0	0	0	0	0	0	0.0082905	0.0082905	0.016581	0	0	0	0	0.0082905	0	0	0	0	0	0	0	0	0	0	0.0082905	0	0	0	0	0.0082905	0	0.016581	0.0082905	0	0.0414525	0	0	0	0	0	0	0	0
Otu0644	0	0	0	0	0	0	0	0	0	0	0	0	0	0	0	0	0	0	0.016581	0	0	0	0	0	0	0	0	0	0	0	0	0	0	0	0	0	0	0	0	0	0	0	0	0	0	0	0.0082905	0	0
Otu0645	0	0	0	0	0	0	0	0	0	0	0	0	0	0	0	0	0	0	0	0	0.0248715	0	0	0	0	0	0	0	0	0	0	0	0	0	0	0	0	0	0	0	0	0	0	0	0	0	0	0	0
Otu0646	0.0082905	0	0	0	0.016581	0	0	0	0	0	0	0.0082905	0.0082905	0	0	0	0	0	0	0.0082905	0	0	0	0	0	0	0	0	0	0	0	0	0	0	0	0	0	0	0	0	0	0	0	0	0	0	0	0	0
Otu0647	0.0082905	0	0.0082905	0	0.0082905	0	0	0	0	0	0.0082905	0	0	0	0	0	0	0	0	0	0.0082905	0	0	0	0	0	0	0.0082905	0	0	0	0.0082905	0	0	0	0	0	0.0082905	0	0	0	0	0	0	0	0	0	0	0
Otu0648	0	0	0	0	0	0	0	0	0	0	0	0	0	0	0	0	0	0	0.0082905	0	0	0	0	0	0	0	0	0	0	0.016581	0	0	0	0.0082905	0	0	0	0	0	0	0	0	0	0	0	0	0	0	0
Otu0649	0	0	0	0	0	0	0	0	0	0	0	0	0	0	0	0	0	0	0	0	0	0	0	0	0	0	0	0	0	0	0	0	0	0	0	0	0	0	0	0	0	0	0	0	0	0	0	0	0
Otu0650	0	0	0.0082905	0	0.0082905	0	0	0	0	0	0	0	0	0	0	0	0	0.0082905	0	0	0	0	0	0	0	0	0	0	0	0	0	0	0	0	0	0	0	0	0	0	0	0	0	0	0	0	0	0	0
Otu0651	0	0	0	0	0	0	0	0	0.016581	0.0082905	0	0	0	0.016581	0	0	0	0	0	0	0	0	0.0248715	0	0	0	0	0	0	0	0	0	0	0	0	0	0	0	0	0	0.0082905	0	0	0	0	0	0	0	0
Otu0652	0	0	0	0	0	0	0	0	0	0	0	0	0	0	0	0.0082905	0	0.0082905	0	0	0	0	0	0	0	0.0082905	0	0	0	0	0	0	0	0.0082905	0	0	0.0082905	0	0	0	0	0	0	0	0	0	0.0082905	0	0
Otu0653	0	0.0082905	0	0	0.033162	0	0	0	0	0	0	0	0	0	0	0	0	0	0	0	0.0082905	0.0082905	0	0	0	0	0	0	0	0	0	0.0082905	0	0	0	0	0	0	0	0	0	0	0	0	0	0	0	0	0
Otu0654	0	0	0	0	0	0	0	0	0	0	0	0	0	0	0	0	0	0	0	0	0	0	0	0	0	0.016581	0	0	0	0	0	0	0	0	0	0	0	0	0	0	0	0	0.0414525	0	0	0	0	0	0
Otu0655	0	0	0	0	0.033162	0	0	0	0	0.016581	0	0.016581	0	0	0	0	0	0	0.0082905	0	0	0	0	0	0	0	0	0	0	0	0	0	0	0	0	0	0	0	0	0	0	0	0	0.016581	0	0	0	0	0
Otu0656	0.0082905	0	0	0	0	0	0	0	0	0	0	0	0	0	0	0	0	0	0.0082905	0	0	0	0	0	0	0	0	0	0	0	0	0	0	0	0	0	0	0	0	0	0	0	0	0	0	0.0082905	0	0	0
Otu0657	0.016581	0	0	0	0.0082905	0	0	0	0	0	0	0	0	0	0	0	0	0	0	0	0	0	0	0	0.0082905	0	0	0	0	0	0	0	0.0082905	0.016581	0	0.0082905	0	0.0082905	0	0	0	0	0	0	0	0	0	0	0
Otu0658	0	0	0	0	0	0	0	0	0	0	0	0	0	0	0	0	0	0	0	0	0	0	0	0	0	0	0	0	0	0	0	0	0	0	0	0	0	0	0	0	0	0	0	0	0	0	0	0	0
Otu0659	0	0	0	0	0	0	0	0	0	0	0	0	0	0	0	0	0	0	0	0	0.0082905	0	0	0	0	0	0	0	0	0	0	0	0	0	0	0	0.0082905	0	0	0	0	0	0	0	0	0	0	0	0
Otu0660	0	0	0	0	0	0.0082905	0.016581	0	0	0	0	0	0	0	0	0	0	0	0	0	0	0	0	0	0	0.0082905	0	0	0	0	0	0	0	0	0	0	0	0	0	0	0	0	0	0	0	0	0	0.0082905	0
Otu0661	0	0	0	0	0	0	0.0082905	0.016581	0	0	0	0	0	0	0	0	0	0	0	0	0	0	0	0	0	0.016581	0	0	0	0	0	0	0	0	0	0	0	0	0	0	0	0	0	0	0	0	0	0	0
Otu0662	0	0	0	0	0	0	0	0	0	0	0	0	0	0	0	0	0	0	0	0	0	0	0	0	0	0	0	0	0	0	0	0	0	0	0	0	0	0	0	0	0	0	0	0	0	0	0	0	0
Otu0663	0	0	0	0	0	0	0	0	0	0	0	0	0	0	0	0	0	0	0	0	0	0	0	0	0	0	0	0	0	0	0	0	0	0	0.0248715	0	0	0	0	0	0	0	0	0	0	0	0	0	0
Otu0664	0	0	0	0	0	0	0	0	0	0	0	0	0	0	0	0	0	0.016581	0	0	0	0	0	0	0.0082905	0	0	0	0	0	0	0	0.0082905	0	0	0	0	0	0	0.0082905	0	0	0	0	0	0	0	0	0
Otu0665	0	0.0082905	0.0082905	0	0.016581	0	0	0	0	0	0	0	0	0	0	0	0	0	0	0	0.016581	0	0	0	0	0	0	0	0	0	0	0.0082905	0	0	0	0	0	0	0	0	0	0	0	0	0	0	0	0.0082905	0
Otu0666	0	0	0	0	0	0	0	0	0	0	0	0	0	0	0	0.0082905	0	0	0	0	0	0	0	0	0	0	0	0	0	0	0	0	0	0	0	0	0	0	0	0	0	0	0	0	0	0	0	0	0
Otu0667	0	0	0	0	0	0	0	0	0	0	0	0	0	0	0	0	0	0	0	0	0	0	0	0	0	0	0	0	0	0	0	0	0.0082905	0	0	0	0	0	0	0	0.0082905	0	0	0.033162	0.0082905	0	0	0	0
Otu0668	0	0	0.0082905	0	0	0	0	0	0	0	0	0	0	0	0	0	0	0	0	0	0	0	0	0	0	0	0	0	0	0	0	0	0	0	0.016581	0	0	0	0	0	0	0	0	0	0	0	0	0	0
Otu0669	0	0	0	0	0	0	0	0	0	0	0	0	0	0	0	0.0082905	0	0	0	0	0	0	0	0.0082905	0	0	0	0	0	0	0	0	0	0	0	0.0082905	0	0	0	0	0.0082905	0	0	0	0	0	0	0	0
Otu0670	0	0	0	0	0	0	0	0	0	0	0.016581	0	0	0	0	0	0	0	0	0	0	0	0	0	0	0	0	0	0	0	0	0	0	0	0	0	0	0	0	0	0	0	0	0	0	0	0	0	0
Otu0671	0.0082905	0	0	0	0.016581	0	0	0	0	0	0	0.0082905	0.0082905	0.0082905	0	0	0	0.016581	0	0	0	0	0	0	0	0	0	0	0	0	0	0	0	0	0	0	0	0	0	0	0	0	0	0	0	0	0	0	0
Otu0672	0	0	0.0248715	0	0	0	0	0	0	0	0	0	0	0	0	0	0	0	0	0	0	0	0	0	0	0	0	0	0	0	0	0.049743	0	0.016581	0	0	0	0	0	0	0	0	0	0	0	0	0	0	0
Otu0673	0.0082905	0	0	0	0	0	0	0	0	0	0	0	0	0	0	0	0	0	0	0	0	0	0	0	0	0	0	0	0	0	0.0082905	0	0	0	0	0	0	0	0.0082905	0	0	0.0082905	0	0	0	0	0	0	0
Otu0674	0.0248715	0	0	0	0	0	0	0	0	0	0	0	0	0	0	0	0	0	0	0	0	0	0	0	0	0	0	0	0	0	0	0.0082905	0	0	0	0.0248715	0	0	0	0	0	0	0	0	0	0	0	0	0
Otu0675	0.0082905	0	0	0	0.0248715	0	0	0	0	0	0	0	0	0	0	0	0	0	0	0	0	0	0	0	0	0	0	0	0	0	0	0	0.0082905	0	0	0	0.0082905	0	0	0.0082905	0	0	0	0	0	0	0	0	0
Otu0676	0	0	0	0	0	0	0	0	0	0	0	0	0	0.0082905	0	0	0	0	0	0.016581	0	0	0.0082905	0	0	0	0	0.0082905	0	0	0	0	0	0	0	0	0	0.016581	0	0	0.0082905	0	0	0	0	0	0	0	0
Otu0677	0	0	0	0	0	0	0	0	0	0	0.0082905	0	0	0	0	0	0	0	0	0	0	0.0082905	0	0	0	0	0	0	0	0	0	0	0	0	0	0	0	0	0	0	0	0	0	0	0	0	0	0.016581	0
Otu0678	0	0	0	0	0	0	0	0	0	0	0	0	0.0082905	0.016581	0.0082905	0	0	0	0	0.0082905	0	0	0	0	0	0	0	0.0082905	0	0	0.0082905	0	0	0	0	0.0082905	0	0.0082905	0	0	0	0.0082905	0	0	0	0	0	0	0
Otu0679	0	0	0	0	0	0.0082905	0	0	0	0	0	0	0	0	0.0082905	0	0	0	0.0082905	0	0	0	0.0082905	0	0	0	0	0.0082905	0	0	0	0.0248715	0	0	0	0	0	0	0	0	0	0	0	0	0	0	0	0	0
Otu0680	0	0	0	0	0	0	0	0	0	0	0	0	0	0	0	0	0	0	0	0	0	0	0	0	0	0	0	0	0	0	0	0	0	0	0	0	0	0	0	0	0	0	0	0	0	0	0.0082905	0.0082905	0
Otu0681	0	0	0	0	0	0	0	0	0	0.0082905	0	0	0	0	0	0	0	0	0	0	0	0	0	0	0	0	0	0	0	0	0	0	0	0	0.016581	0.016581	0	0	0.0082905	0	0	0	0	0	0	0	0	0	0
Otu0682	0	0	0	0	0	0	0	0	0	0	0	0	0	0	0	0	0	0	0	0	0	0	0	0	0	0	0	0	0	0	0	0	0	0	0	0	0	0	0	0	0	0	0	0	0	0	0	0	0
Otu0683	0	0	0	0	0	0	0.0082905	0	0	0	0	0	0.0082905	0	0	0	0	0	0	0	0	0	0	0	0	0	0	0	0.0082905	0	0.0082905	0.0082905	0	0	0	0	0	0	0	0	0	0	0	0	0.016581	0	0	0	0
Otu0684	0	0	0	0	0	0	0.0911955	0	0	0	0	0	0	0	0	0	0	0	0	0	0	0	0	0	0	0	0	0	0	0	0	0	0	0	0	0	0	0	0	0	0	0	0	0	0	0	0	0	0
Otu0685	0	0	0	0	0	0	0	0	0	0	0	0	0	0	0.0248715	0	0	0	0	0.0082905	0	0	0	0	0	0	0	0	0	0	0	0	0	0	0	0	0	0.0082905	0	0	0.0082905	0	0	0	0.0082905	0	0	0	0
Otu0686	0	0	0	0	0	0	0	0	0	0	0	0	0	0	0	0	0	0	0	0	0	0	0	0	0	0	0	0	0	0	0	0	0	0	0	0	0	0	0	0	0	0	0	0	0	0	0	0	0
Otu0687	0	0	0	0	0	0	0	0	0	0	0	0	0	0	0	0	0	0	0	0	0	0	0	0	0	0	0	0	0	0	0	0.0082905	0	0	0	0	0	0	0	0	0	0	0	0	0	0	0	0	0
Otu0688	0	0	0	0.0082905	0.0082905	0	0	0	0	0	0	0	0	0	0	0	0	0	0	0	0	0	0	0	0	0	0	0	0	0	0	0	0	0	0	0	0	0	0	0	0	0	0	0.016581	0	0	0	0	0
Otu0689	0	0	0.033162	0	0	0.0082905	0	0	0	0	0	0	0	0	0	0.0082905	0	0	0	0	0	0	0	0	0	0	0	0	0	0	0	0.0082905	0	0	0.016581	0	0	0	0	0	0	0	0	0	0	0	0	0	0
Otu0690	0	0	0	0	0	0	0	0	0	0	0	0	0	0	0	0	0	0	0	0	0	0	0	0	0	0	0	0	0	0	0	0	0	0	0	0	0	0	0	0	0	0	0	0	0	0	0	0	0
Otu0691	0	0	0	0.0082905	0	0	0	0	0	0	0	0.0082905	0.0082905	0.0082905	0	0	0	0	0	0.0082905	0	0	0	0	0	0	0	0	0	0	0.0082905	0.0082905	0	0	0	0	0	0	0	0	0	0	0	0	0.0082905	0	0.0082905	0	0
Otu0692	0	0	0	0.0082905	0	0.0082905	0.016581	0	0	0	0	0	0	0	0	0.016581	0	0	0	0.0082905	0	0	0	0	0	0	0	0	0	0	0	0	0	0	0	0	0	0	0	0	0	0	0	0	0	0	0	0	0
Otu0693	0	0	0	0	0	0	0	0	0	0	0.016581	0	0	0	0	0	0	0	0	0	0	0	0	0	0	0	0	0	0	0	0	0	0	0	0	0	0	0	0	0	0	0	0	0	0	0	0	0	0
Otu0694	0	0	0	0	0	0	0	0	0	0	0	0	0	0	0	0	0	0	0	0	0	0	0	0	0	0	0	0	0	0	0	0	0	0.016581	0	0.0082905	0	0	0	0	0	0.0082905	0	0	0	0	0	0.0082905	0
Otu0695	0	0	0	0.0082905	0	0	0	0	0	0	0	0	0.0082905	0	0	0	0.0082905	0	0	0	0.033162	0	0	0	0	0	0	0	0	0	0	0	0.0082905	0	0	0	0	0	0	0	0	0	0	0	0	0	0	0.0248715	0
Otu0696	0.0082905	0.0082905	0	0	0.0082905	0	0	0	0	0	0	0	0	0	0	0	0	0	0	0	0	0	0	0	0	0	0	0	0	0	0	0	0	0	0	0.0082905	0.0082905	0	0	0	0	0.0082905	0	0.0082905	0	0	0	0	0
Otu0697	0	0	0	0	0	0	0	0	0	0.016581	0	0	0	0	0	0	0	0	0	0	0	0	0	0	0	0	0	0	0	0	0	0	0	0	0.016581	0.0082905	0	0	0	0	0	0	0	0	0	0	0	0	0
Otu0698	0	0	0	0	0	0	0	0	0.0082905	0.0082905	0	0	0.0082905	0	0	0	0	0	0	0	0.016581	0	0.0082905	0	0	0	0	0	0	0	0	0	0	0	0	0.016581	0	0	0	0	0	0	0	0	0	0	0	0	0
Otu0699	0	0	0	0.016581	0	0	0	0	0.0082905	0	0	0	0	0	0	0	0	0	0	0.0082905	0	0	0	0	0	0	0.0082905	0	0	0	0	0	0	0	0	0	0	0	0	0.0082905	0	0	0	0.0082905	0	0	0	0	0
Otu0700	0	0	0	0	0	0	0	0	0	0	0	0	0	0	0	0	0	0	0	0	0	0	0	0	0	0	0	0	0	0	0	0	0	0	0	0	0	0	0	0	0	0	0	0	0	0	0	0	0
Otu0701	0	0	0	0	0.0082905	0	0	0	0	0	0	0	0	0	0	0	0	0	0	0	0.016581	0	0	0	0.0248715	0	0	0	0	0	0	0	0	0	0	0	0	0	0	0	0	0	0	0	0	0	0	0	0
Otu0702	0.0082905	0	0	0	0.016581	0	0	0	0	0	0	0	0	0	0	0	0	0.0082905	0	0	0	0	0	0	0	0	0	0	0	0	0	0	0	0	0	0	0	0	0	0	0	0	0	0.0082905	0	0	0.0082905	0	0
Otu0703	0.0082905	0	0	0	0	0	0	0	0	0	0.0082905	0	0	0	0	0	0	0	0	0	0	0	0	0	0	0	0	0	0	0	0.0082905	0	0	0	0	0	0	0	0.016581	0	0	0	0	0	0	0	0	0	0
Otu0704	0	0	0	0	0	0	0	0	0	0	0	0	0	0	0	0	0	0	0	0	0	0	0	0	0	0	0	0	0	0	0	0	0	0	0	0	0	0	0	0	0	0	0	0	0	0	0	0.0082905	0
Otu0705	0	0	0	0	0	0	0	0	0	0	0	0	0	0	0	0	0	0	0	0	0	0	0	0	0	0	0	0	0	0	0	0	0	0	0	0	0	0	0	0	0	0	0	0	0	0	0	0	0
Otu0706	0	0	0	0	0	0	0	0	0	0	0	0	0	0	0	0	0	0	0	0	0	0	0	0	0	0	0	0	0	0	0	0	0	0	0.016581	0	0	0	0.0082905	0	0	0	0	0	0	0	0	0	0
Otu0707	0	0	0	0	0	0	0	0	0	0	0	0	0	0	0	0	0.0082905	0.0082905	0	0	0	0	0	0	0	0	0	0	0	0	0	0	0	0	0	0	0	0	0	0	0	0	0	0	0	0	0	0	0
Otu0708	0	0	0.0082905	0	0	0	0	0	0	0	0.0082905	0	0	0	0	0	0	0	0	0	0	0	0	0	0.0082905	0	0	0	0	0	0	0	0	0	0	0	0	0	0	0	0	0	0	0	0	0	0	0	0
Otu0709	0	0	0	0	0.0082905	0	0	0	0	0	0	0	0	0	0	0	0	0	0	0	0	0	0	0	0	0	0	0	0	0	0.0082905	0	0	0.0082905	0	0.0248715	0	0	0	0	0	0	0	0	0	0	0	0	0
Otu0710	0	0	0	0	0	0	0	0	0	0.0082905	0	0	0	0	0	0	0	0	0	0	0	0	0	0	0	0	0	0	0	0	0	0	0	0	0	0.016581	0	0	0	0	0	0	0	0	0	0	0	0	0
Otu0711	0	0	0	0	0	0	0	0	0	0	0.0082905	0	0	0	0	0	0	0	0	0	0	0	0.016581	0	0.0082905	0	0	0	0	0	0	0	0	0	0	0	0	0	0.0082905	0	0	0	0	0	0	0	0	0	0
Otu0712	0	0	0	0.0082905	0	0	0	0	0.0082905	0	0	0	0.0082905	0	0.0082905	0	0	0	0	0	0	0	0	0	0	0	0	0	0	0	0	0	0	0.0082905	0	0	0	0	0	0	0	0.0082905	0	0	0	0	0	0	0
Otu0713	0	0	0	0	0	0	0	0	0	0	0	0	0	0	0	0	0	0	0	0	0	0.033162	0	0	0	0	0	0	0	0	0	0	0	0	0.0082905	0	0	0	0	0	0	0	0	0	0	0	0	0	0
Otu0714	0	0	0	0	0	0	0	0	0	0	0	0	0	0	0	0	0	0	0	0	0	0	0	0	0	0	0	0	0	0	0	0	0	0	0	0	0	0	0	0	0	0	0	0	0	0	0	0	0
Otu0715	0	0.0082905	0.0248715	0	0.0082905	0	0	0	0	0	0	0.0248715	0	0	0	0	0	0	0	0	0	0	0	0	0	0	0	0	0	0	0	0	0	0	0	0	0	0	0	0	0	0	0	0	0	0	0	0	0
Otu0716	0	0	0	0	0	0	0	0	0.0248715	0	0	0	0	0	0	0	0	0	0	0.0414525	0	0	0	0	0	0	0	0	0	0	0.0082905	0	0	0	0	0	0	0	0.0082905	0	0	0	0	0	0	0	0	0	0
Otu0717	0	0	0.0082905	0	0	0	0	0	0	0	0	0	0	0.0082905	0	0	0	0.0082905	0	0	0	0	0	0	0	0	0	0	0	0	0	0	0	0	0	0	0	0	0	0	0	0	0	0	0	0	0	0	0
Otu0718	0	0.0082905	0	0	0.016581	0	0	0	0	0	0	0	0	0	0	0	0.0082905	0	0	0	0	0	0	0	0	0	0	0	0	0	0	0	0	0	0	0	0	0	0	0	0	0	0	0	0	0	0	0	0
Otu0719	0	0.0082905	0	0	0.0414525	0	0	0	0	0	0	0	0.0082905	0	0	0	0	0	0	0	0	0	0	0	0	0	0	0	0	0.0082905	0	0	0	0	0	0	0	0	0	0	0	0	0	0	0	0	0	0	0
Otu0720	0	0	0	0	0	0	0	0	0	0	0	0	0	0	0	0	0	0	0	0	0	0	0	0	0	0	0	0	0	0	0	0.0082905	0	0	0	0	0.0082905	0	0	0	0	0	0	0	0	0	0	0	0
Otu0721	0	0	0	0	0	0	0	0.0911955	0	0	0	0	0	0	0	0	0	0	0	0	0	0	0	0	0	0	0	0	0	0	0	0	0	0	0	0	0	0	0	0	0	0	0	0	0	0	0	0	0
Otu0722	0	0	0	0.0082905	0	0	0	0	0	0	0	0	0.0082905	0	0	0	0	0	0	0	0	0	0	0	0	0	0	0.016581	0	0	0	0	0	0.0082905	0	0	0	0.0082905	0	0	0.0082905	0	0	0	0	0	0	0	0
Otu0723	0	0	0	0	0	0	0	0	0	0	0	0	0	0	0	0	0	0	0	0.0082905	0	0	0	0	0	0	0	0	0	0	0	0	0	0	0.0082905	0	0	0	0.016581	0	0	0	0	0	0	0	0.0082905	0	0
Otu0724	0	0.016581	0	0.0082905	0.0082905	0	0	0	0	0	0	0	0	0	0	0	0	0	0	0	0	0	0	0	0	0	0	0.0082905	0	0	0	0	0.0082905	0	0	0	0	0	0	0	0	0	0	0	0	0	0	0	0
Otu0725	0	0	0	0	0	0	0	0	0	0	0	0	0	0	0	0	0	0	0	0	0	0	0	0	0	0	0	0	0	0	0	0.0082905	0	0	0	0	0.016581	0	0	0	0	0	0	0	0	0	0	0	0
Otu0726	0	0	0.0082905	0.0082905	0	0	0	0	0	0	0	0	0	0	0	0	0	0	0	0	0	0	0	0	0	0	0	0	0	0	0	0	0	0	0	0	0	0	0	0	0	0	0.0082905	0	0.0248715	0	0	0	0
Otu0727	0.016581	0	0	0	0	0	0	0	0.0082905	0	0	0.0082905	0.0082905	0	0	0	0	0.0082905	0	0	0	0	0	0	0	0	0	0	0	0	0.0082905	0	0	0	0	0	0	0	0	0	0	0.0082905	0	0	0	0	0	0	0
Otu0728	0.0082905	0	0	0	0	0	0	0	0.016581	0	0	0	0	0	0	0	0	0	0	0.0082905	0	0	0	0	0	0	0	0.0082905	0	0	0.016581	0	0	0	0	0	0	0.0082905	0	0	0	0	0	0	0	0	0	0	0
Otu0729	0	0	0	0.0082905	0.0082905	0	0	0	0	0	0	0	0	0	0	0	0	0	0	0	0	0	0	0	0	0	0	0	0	0	0	0	0	0	0	0.016581	0	0	0	0	0	0	0	0	0	0	0	0	0
Otu0730	0	0	0	0	0	0	0	0	0	0	0	0	0	0	0	0	0	0.049743	0	0	0	0	0	0	0	0	0	0	0	0	0	0	0	0	0	0	0	0	0	0	0	0	0	0	0	0	0	0	0
Otu0731	0	0	0	0	0	0	0	0	0	0	0	0	0	0	0	0	0	0	0	0	0	0	0	0	0	0	0	0	0	0	0	0	0	0	0	0.0082905	0	0	0	0	0	0	0	0	0	0	0	0	0
Otu0732	0.0082905	0	0	0.0082905	0	0	0	0	0	0	0	0	0	0.0082905	0.0082905	0	0	0	0	0	0	0	0	0	0	0	0	0	0	0	0.016581	0	0	0	0	0	0	0	0	0	0	0	0	0	0.0082905	0	0	0	0
Otu0733	0	0	0.0082905	0	0	0	0	0	0	0	0	0	0.0082905	0	0	0	0	0	0	0	0	0	0	0	0	0	0	0	0	0	0	0	0	0	0	0	0	0	0.0082905	0	0	0	0	0	0	0	0	0	0
Otu0734	0	0	0	0	0	0	0	0	0	0	0	0	0	0	0	0	0	0	0	0	0	0	0	0	0	0	0	0	0	0	0	0	0	0	0	0	0	0	0	0.0414525	0	0	0	0	0	0.0082905	0	0	0
Otu0735	0	0	0.016581	0	0.0082905	0.016581	0	0	0	0	0	0	0	0	0	0	0	0	0	0	0	0	0	0	0	0	0	0	0	0	0	0	0	0	0	0	0	0	0	0	0	0	0	0	0	0	0	0	0
Otu0736	0	0	0	0	0	0	0	0	0	0	0	0	0	0	0	0	0.0082905	0	0	0	0	0	0	0	0	0	0	0	0.016581	0	0	0	0	0	0	0	0	0	0	0	0	0	0	0	0	0	0	0	0
Otu0737	0	0	0	0	0	0	0	0	0.0082905	0	0	0	0	0	0	0	0	0	0	0	0.016581	0	0	0	0.0082905	0	0	0	0	0	0	0	0	0	0	0.0082905	0	0	0	0	0	0	0	0	0	0	0.0082905	0	0
Otu0738	0	0	0	0	0	0	0	0	0	0	0.016581	0	0	0	0	0	0	0	0	0	0	0	0	0	0	0	0	0	0	0	0	0	0	0	0	0	0	0	0	0	0	0	0	0	0	0	0	0.0082905	0
Otu0739	0.0082905	0	0	0	0	0	0	0	0	0	0	0	0	0.0082905	0	0	0	0	0	0.0082905	0	0	0.0082905	0	0	0	0	0.0082905	0	0	0	0	0	0	0	0	0	0	0	0	0.0082905	0.016581	0	0	0	0	0	0	0
Otu0740	0	0	0	0	0.0248715	0	0	0	0	0	0	0	0	0	0	0	0	0	0	0	0	0	0	0	0	0	0	0	0	0	0	0	0	0	0	0	0	0	0	0	0	0	0	0	0	0	0	0	0
Otu0741	0	0	0	0	0	0	0	0	0.016581	0	0	0	0	0.016581	0	0	0	0	0	0	0	0	0.0082905	0	0	0	0	0	0	0	0	0	0	0	0	0	0	0	0	0	0.0248715	0	0	0	0	0	0	0	0
Otu0742	0	0	0	0	0	0	0	0	0	0.0082905	0	0	0	0	0	0	0	0	0	0	0	0	0	0	0	0	0	0	0	0	0	0	0	0	0	0.0082905	0	0.0082905	0	0	0	0	0	0	0	0	0	0	0
Otu0743	0	0	0	0	0	0	0	0	0.016581	0	0	0	0	0.0082905	0.016581	0	0	0	0	0	0	0	0.0082905	0	0	0	0	0	0	0	0	0	0	0	0	0	0	0	0	0	0.016581	0	0	0	0	0	0	0	0
Otu0744	0	0	0	0	0	0	0	0	0	0	0	0	0	0	0	0	0	0	0	0	0	0	0	0	0	0	0	0	0	0	0	0	0	0	0	0	0.016581	0	0	0	0	0	0	0	0	0	0	0	0
Otu0745	0	0	0	0	0	0	0	0	0	0	0	0	0	0	0	0	0	0	0	0	0.0248715	0	0	0	0	0	0	0	0	0	0	0	0	0	0	0	0	0	0	0	0	0	0	0	0	0	0	0	0
Otu0746	0	0	0	0	0	0	0	0	0	0	0	0	0	0	0	0	0.0248715	0	0	0	0	0	0	0	0	0	0	0	0	0	0	0	0	0.0082905	0.0082905	0	0.016581	0	0	0	0	0	0	0	0.0082905	0	0	0	0
Otu0747	0.0248715	0.0082905	0	0	0	0	0	0	0	0	0	0	0	0	0	0	0	0	0	0	0	0	0	0	0	0	0	0	0	0.0082905	0.016581	0	0	0	0	0	0	0	0	0	0	0	0	0	0	0	0	0	0
Otu0748	0	0	0	0	0	0	0	0.0248715	0	0	0	0	0	0	0	0	0	0	0	0	0	0	0	0	0	0	0	0	0	0	0	0	0	0	0	0	0	0	0	0	0	0	0	0	0	0	0.0082905	0	0
Otu0749	0	0	0	0	0	0	0	0	0	0	0	0	0	0	0	0	0	0.0082905	0	0	0	0	0	0	0.0082905	0	0	0	0	0	0	0	0	0	0	0	0	0	0	0	0	0	0	0	0	0	0	0	0
Otu0750	0	0	0	0	0	0	0	0	0	0	0	0	0	0	0	0	0	0	0.016581	0	0	0	0	0	0	0	0	0	0	0	0.0082905	0	0	0.0082905	0	0.0082905	0	0	0	0	0	0	0	0	0	0	0	0	0
Otu0751	0	0	0	0	0	0	0	0	0	0	0	0	0	0	0	0	0	0	0	0	0	0	0	0	0	0	0	0	0	0	0	0	0	0	0	0	0	0	0	0	0	0	0	0	0	0	0	0	0
Otu0752	0	0	0	0	0	0	0	0	0	0	0	0	0	0	0	0	0	0	0	0	0	0	0	0	0	0	0	0	0	0	0	0	0	0	0	0	0	0	0	0	0	0	0	0	0.016581	0	0	0	0
Otu0753	0	0	0	0	0	0	0	0	0	0	0	0	0	0	0	0.0414525	0.0082905	0	0	0.0082905	0	0	0	0	0	0	0	0	0	0	0	0	0	0	0	0	0	0	0	0	0	0	0	0	0	0	0	0	0
Otu0754	0	0.0082905	0	0	0	0.0082905	0	0	0.0082905	0	0	0	0	0	0	0	0	0	0	0	0	0	0	0	0	0	0	0	0	0	0	0	0	0	0	0	0	0	0	0	0	0	0	0	0	0	0	0	0
Otu0755	0	0	0	0	0	0	0	0	0	0	0	0	0	0	0.0082905	0	0	0	0	0	0	0	0	0	0	0	0	0	0	0	0	0	0	0	0	0	0	0	0	0	0	0.0082905	0	0	0	0	0	0	0
Otu0756	0	0	0	0	0.0082905	0	0	0	0	0	0	0	0	0	0	0	0	0	0	0	0	0	0	0	0	0	0	0.016581	0	0	0	0	0	0.0082905	0	0	0	0	0	0	0	0	0	0	0	0	0	0	0
Otu0757	0	0	0	0	0	0	0	0	0	0	0	0	0	0	0	0	0	0	0	0	0	0	0	0	0	0	0	0	0	0	0	0	0	0	0	0	0	0	0	0	0	0	0	0	0	0	0	0.0082905	0
Otu0758	0	0.016581	0	0.0082905	0	0	0	0	0	0	0	0	0	0	0	0	0	0	0	0	0	0	0	0	0	0	0	0	0	0	0	0	0	0.0082905	0	0	0	0	0	0	0	0	0	0.0082905	0	0	0	0	0
Otu0759	0	0	0	0	0	0	0	0	0	0	0	0	0	0	0	0	0	0	0	0	0	0	0	0	0	0	0	0	0	0	0	0	0	0	0	0	0	0	0	0	0	0	0	0	0	0	0	0	0
Otu0760	0	0	0	0	0	0	0	0	0	0	0.0082905	0	0	0	0	0	0	0	0	0	0.0082905	0	0	0	0	0	0	0	0	0	0	0.016581	0	0	0	0	0.0082905	0	0	0	0	0	0	0	0	0	0	0	0
Otu0761	0	0.0082905	0.0082905	0	0	0	0	0	0	0	0	0.0082905	0	0	0	0	0	0	0	0	0	0	0	0	0	0	0	0	0	0	0	0	0.016581	0	0	0	0	0	0	0	0	0	0	0	0	0	0	0	0
Otu0762	0	0	0	0	0	0	0	0	0	0	0	0	0	0	0	0	0	0	0	0	0	0	0	0	0	0	0	0	0	0	0	0	0	0	0	0	0	0	0	0	0	0	0	0	0	0	0.0082905	0	0
Otu0763	0	0	0	0	0	0	0	0	0	0	0	0	0	0	0	0	0	0	0	0	0	0	0	0	0	0	0	0	0	0	0	0	0	0	0	0	0	0	0	0	0	0	0	0	0	0	0	0	0
Otu0764	0	0	0	0	0	0	0	0	0	0	0	0	0	0	0	0	0	0	0	0	0	0	0	0	0.0082905	0	0	0	0	0	0	0	0	0	0	0	0	0	0	0	0	0	0	0	0	0	0	0	0
Otu0765	0	0.0082905	0	0.0082905	0	0	0	0	0	0	0	0	0.0082905	0	0.0082905	0	0	0	0.0082905	0	0	0	0	0	0	0	0	0	0	0	0.0082905	0	0	0	0	0	0	0	0	0	0	0	0	0	0	0	0	0	0
Otu0766	0	0	0	0	0	0	0	0	0	0	0	0	0	0	0	0	0	0	0	0	0	0	0	0	0	0	0	0	0	0	0	0	0	0	0	0	0	0	0	0	0	0	0	0	0	0	0	0	0
Otu0767	0	0	0	0	0	0	0	0	0	0	0	0	0	0.0082905	0	0	0	0	0	0	0	0	0	0	0	0	0	0	0	0	0	0	0	0	0.0082905	0	0.0082905	0	0	0	0	0	0	0	0.0082905	0	0	0	0
Otu0768	0	0	0	0	0	0	0	0	0	0	0	0	0	0	0	0	0	0	0	0	0	0	0	0	0	0	0	0	0	0	0	0	0	0	0.016581	0	0	0	0	0	0	0	0	0	0	0	0.0082905	0	0
Otu0769	0	0	0	0	0	0	0	0	0	0	0	0	0	0	0	0	0	0	0	0	0	0	0	0	0	0	0	0	0	0	0	0	0	0	0	0	0	0	0	0	0	0	0	0	0	0	0	0	0
Otu0770	0	0	0	0	0	0	0	0	0	0	0	0	0	0	0	0	0	0	0	0	0	0	0	0	0	0	0.0248715	0	0	0	0	0	0	0	0	0.0082905	0	0	0	0	0.0082905	0	0	0	0	0	0	0	0
Otu0771	0	0	0	0	0	0	0	0	0.0082905	0.0082905	0	0	0.0082905	0	0.0082905	0	0	0	0	0	0.0082905	0	0	0	0	0	0	0	0	0	0	0	0	0	0	0	0	0	0.0082905	0	0	0.0082905	0	0	0	0	0	0.0082905	0
Otu0772	0	0	0	0	0	0	0	0	0	0	0	0	0	0	0	0	0	0	0	0	0	0	0	0	0	0	0	0	0	0	0	0	0	0	0	0	0	0	0	0	0	0	0	0	0	0	0	0	0
Otu0773	0	0	0	0	0	0	0	0	0.0082905	0	0	0	0	0	0	0	0	0	0	0	0	0	0	0	0	0	0.0082905	0	0	0	0	0	0	0	0	0	0	0	0	0	0	0	0	0	0	0.0082905	0	0	0
Otu0774	0	0	0	0	0	0	0	0	0	0	0	0	0	0.0082905	0	0	0	0	0	0	0	0	0	0	0	0	0	0	0	0	0	0	0.0082905	0	0	0	0	0	0	0.0414525	0	0	0	0	0	0	0	0	0
Otu0775	0	0	0	0	0	0	0	0	0	0	0.0746145	0	0	0	0	0	0	0	0	0	0	0	0	0	0	0	0	0	0	0	0	0	0	0	0	0	0	0	0	0	0	0	0	0	0	0	0	0	0
Otu0776	0	0	0	0	0	0	0	0	0	0	0	0	0	0	0	0	0	0	0	0	0	0	0	0	0	0	0	0	0	0	0	0	0	0	0	0	0	0	0	0	0	0	0	0	0	0	0	0	0
Otu0777	0	0	0	0.0082905	0	0	0	0	0	0	0	0	0	0	0	0	0	0	0	0	0	0	0	0	0	0	0	0	0	0.0248715	0.0082905	0	0	0	0	0	0	0	0	0	0	0	0	0	0	0	0	0	0
Otu0778	0	0	0	0	0	0	0	0	0	0	0	0	0	0	0	0	0	0	0	0	0	0	0	0	0	0	0	0	0	0	0	0	0	0	0.0248715	0	0	0	0	0	0	0	0	0	0	0	0	0	0
Otu0779	0	0	0	0	0	0.016581	0	0	0	0	0	0	0	0	0	0	0	0	0	0	0	0	0	0	0	0.016581	0	0	0.0082905	0	0	0	0	0	0	0	0	0	0	0	0	0	0	0	0	0	0	0	0
Otu0780	0	0	0	0	0	0	0	0	0	0	0	0	0	0	0	0.0082905	0	0.0082905	0	0	0	0	0	0	0	0	0	0	0	0	0	0	0	0	0	0	0	0	0	0	0	0	0	0	0	0	0	0	0
Otu0781	0	0	0.0082905	0	0	0	0	0	0	0	0	0	0.0082905	0	0	0	0	0.0248715	0	0	0	0	0	0	0	0	0	0.0082905	0	0	0	0	0	0	0	0	0	0	0	0	0	0	0	0	0	0	0	0	0
Otu0782	0	0	0	0	0	0	0	0	0	0	0	0	0	0	0	0	0	0	0	0	0	0	0	0	0	0	0	0	0	0	0	0	0	0	0	0	0	0	0	0	0	0	0	0	0	0	0.0082905	0	0
Otu0783	0	0	0	0	0	0.0082905	0	0	0	0	0	0	0	0	0	0	0.0082905	0	0	0	0	0	0	0	0	0	0	0	0.0248715	0	0	0	0	0	0	0	0	0	0	0	0	0	0	0	0	0	0	0	0.0082905
Otu0784	0	0	0	0	0	0	0	0	0	0	0	0	0	0	0	0	0	0	0	0	0	0	0	0	0	0	0	0	0	0	0	0	0	0	0	0	0	0.0082905	0	0	0	0	0	0	0	0	0	0	0
Otu0785	0	0	0	0	0	0	0	0	0	0	0	0	0	0	0	0	0	0	0	0	0	0	0	0	0	0	0	0	0	0	0	0	0	0	0	0	0	0	0	0	0	0	0	0	0	0	0	0	0
Otu0786	0	0	0	0	0	0	0	0	0	0	0	0	0	0	0	0	0	0	0	0	0	0	0	0	0	0	0	0	0	0	0	0	0	0	0	0	0	0	0.0082905	0	0	0	0	0	0	0	0	0	0
Otu0787	0	0	0	0	0	0	0	0	0	0	0	0	0.0082905	0	0	0	0	0	0	0	0	0	0	0	0	0	0	0	0	0	0.0082905	0	0	0	0	0	0	0	0	0	0	0	0	0	0	0	0	0	0
Otu0788	0	0	0	0.0082905	0.0082905	0	0	0	0	0	0	0	0	0	0.0248715	0	0	0	0	0.016581	0	0	0	0	0	0	0	0	0	0	0	0	0	0	0	0	0	0	0	0	0	0	0	0	0	0	0.0082905	0	0
Otu0789	0	0	0	0.016581	0	0	0	0	0	0	0	0	0.0082905	0.0082905	0	0	0	0	0	0	0	0	0	0	0	0	0.0082905	0	0	0	0	0	0	0	0	0	0	0	0	0	0	0	0	0	0	0	0	0	0
Otu0790	0	0	0	0	0	0	0	0	0	0	0	0	0	0	0	0	0.0082905	0	0	0	0	0	0	0	0	0	0	0	0	0	0	0	0	0	0	0	0	0	0	0	0	0	0	0	0	0	0	0	0
Otu0791	0	0	0	0	0	0	0	0	0	0.0082905	0	0.0082905	0	0	0	0	0	0	0	0	0	0	0	0	0	0	0	0	0	0	0	0	0	0	0	0	0	0	0	0	0.0082905	0	0	0	0	0	0	0	0
Otu0792	0	0	0	0	0	0	0.0082905	0	0	0	0	0.0082905	0	0	0	0	0	0	0	0	0	0	0	0	0	0	0	0	0	0	0	0	0	0	0	0	0.0082905	0	0	0	0	0	0	0	0	0	0	0	0
Otu0793	0	0	0	0	0	0	0	0	0	0.0082905	0	0	0	0	0	0	0.016581	0	0	0	0	0	0	0	0	0	0	0	0.0082905	0	0	0.0082905	0	0	0	0	0	0	0	0	0	0	0	0	0	0	0	0	0.0082905
Otu0794	0	0	0	0	0	0	0	0	0.016581	0	0	0	0.0082905	0	0.016581	0	0	0	0	0	0	0	0.0082905	0	0	0	0	0	0	0	0	0	0	0	0	0.0082905	0	0	0	0	0	0	0	0	0	0	0	0	0
Otu0795	0	0	0	0	0	0	0	0	0	0	0.016581	0	0	0	0	0	0	0.0082905	0	0	0	0	0	0	0	0	0	0	0	0	0	0	0	0	0	0.0082905	0	0	0	0	0	0	0	0	0	0	0	0	0
Otu0796	0	0	0	0.016581	0	0	0	0	0	0	0	0.0082905	0	0	0	0	0	0	0	0	0	0	0	0	0	0	0	0	0	0	0	0	0	0.0082905	0	0	0	0	0	0	0	0	0	0	0	0	0	0	0
Otu0797	0	0	0	0	0	0	0	0.0082905	0	0	0	0	0	0	0	0	0.016581	0	0	0	0	0	0	0	0	0	0	0	0	0	0.0082905	0	0	0	0	0	0.0082905	0	0	0	0	0	0	0	0	0	0	0	0
Otu0798	0	0	0	0	0	0	0	0	0	0	0	0	0	0	0	0	0	0.0082905	0	0	0	0	0	0	0	0	0	0	0	0	0	0	0	0	0	0	0	0	0	0	0	0	0	0	0	0	0	0	0
Otu0799	0.0082905	0	0	0	0.033162	0	0	0	0	0	0	0	0	0	0	0	0	0	0	0	0	0	0	0	0	0	0	0	0	0	0	0	0	0	0	0	0	0	0	0	0	0	0	0	0	0	0.0082905	0	0
Otu0800	0	0	0	0	0	0	0	0	0	0	0	0	0	0	0	0	0	0	0	0	0.0082905	0	0	0	0	0	0	0	0	0	0	0	0	0	0	0	0	0	0	0	0	0	0	0	0	0	0	0	0
Otu0801	0	0	0	0	0	0	0	0	0	0	0	0	0	0.0082905	0	0	0	0.0082905	0	0	0	0	0	0	0	0	0	0	0	0	0	0	0	0	0	0	0	0.0082905	0	0	0	0	0	0	0	0	0	0	0
Otu0802	0	0	0	0	0	0	0	0	0	0	0.0082905	0	0	0	0	0	0	0	0	0	0	0	0	0	0	0	0	0	0	0	0	0	0	0	0	0	0	0	0	0	0	0	0	0	0	0	0	0	0
Otu0803	0	0	0	0	0	0	0	0	0	0	0	0	0	0	0	0	0	0	0.0082905	0	0	0	0	0	0	0	0	0	0	0.0082905	0	0	0	0.0082905	0	0.0082905	0	0	0	0	0	0	0	0	0	0	0	0	0
Otu0804	0	0	0	0	0	0	0	0	0	0	0	0	0	0	0	0	0	0	0	0	0	0	0	0	0	0	0	0	0	0	0	0	0	0.0082905	0	0	0	0	0	0	0.0082905	0	0	0	0	0	0	0	0
Otu0805	0	0	0	0.0082905	0	0	0	0	0	0	0	0	0.016581	0.0082905	0	0	0	0	0	0	0	0	0	0	0	0	0	0	0	0	0	0	0	0	0	0.0082905	0	0	0	0	0	0	0	0	0	0	0	0	0
Otu0806	0	0	0	0	0	0	0	0	0	0	0	0	0	0	0	0	0	0	0	0	0	0	0.0082905	0	0	0	0.0082905	0.0082905	0	0	0	0	0	0	0	0	0	0	0	0	0.0082905	0	0	0	0	0	0	0	0
Otu0807	0	0	0	0	0.016581	0	0	0	0	0	0	0.0082905	0	0	0	0	0	0	0	0	0	0	0.0082905	0	0	0	0	0	0	0	0	0	0	0	0	0	0	0	0	0	0	0	0	0	0	0	0	0	0
Otu0808	0	0	0	0	0	0	0.0082905	0	0	0	0	0	0	0	0	0	0	0	0	0	0	0	0	0	0	0.0082905	0	0	0	0	0	0	0	0	0	0	0	0	0	0	0	0.0082905	0.0082905	0	0.0082905	0	0	0	0
Otu0809	0	0	0	0	0	0	0	0	0	0	0	0	0	0	0	0.0082905	0	0	0	0	0	0	0	0.0082905	0	0	0	0	0.016581	0	0	0	0	0	0	0	0	0	0	0	0	0	0	0	0	0	0	0	0
Otu0810	0	0	0.0082905	0	0	0	0	0	0	0	0	0	0	0	0	0	0.0082905	0	0	0	0	0	0	0	0	0	0	0	0	0	0	0	0	0	0	0	0	0	0	0	0	0	0	0	0	0	0	0	0
Otu0811	0	0.0082905	0	0	0	0	0	0	0	0	0	0	0.0082905	0	0	0	0	0.0082905	0	0	0	0	0	0	0	0	0	0	0	0	0	0.0082905	0	0	0	0	0	0	0	0	0	0	0	0	0	0	0	0	0
Otu0812	0	0	0	0	0	0	0	0	0	0.0082905	0	0	0	0.0082905	0	0	0	0	0	0	0	0	0	0	0	0	0	0	0	0	0	0	0	0	0	0.0082905	0	0	0	0	0.016581	0	0	0	0	0	0	0	0
Otu0813	0	0	0	0	0	0	0	0	0	0	0	0	0	0	0	0	0	0	0	0	0	0	0	0	0	0	0	0	0	0	0	0	0	0	0.0082905	0.0082905	0	0.016581	0	0	0	0	0	0	0	0	0	0	0
Otu0814	0.0082905	0	0.0082905	0	0	0	0	0	0	0	0	0	0	0.016581	0	0	0	0	0	0	0	0	0	0	0	0	0	0	0	0	0	0	0	0	0	0	0	0	0	0	0	0	0	0	0.0082905	0	0	0	0
Otu0815	0	0	0.0248715	0	0	0	0	0	0	0	0	0	0	0	0	0	0	0	0	0	0	0	0	0	0	0	0	0	0	0	0	0	0	0	0.0414525	0	0	0	0	0	0	0	0	0	0	0	0	0	0
Otu0816	0	0	0	0	0	0	0	0	0	0.0082905	0	0	0.0082905	0	0	0	0	0	0	0.0082905	0	0	0	0	0	0	0	0	0	0	0	0	0.0082905	0	0	0	0.0082905	0.0082905	0	0	0	0	0	0	0	0	0	0	0
Otu0817	0.0082905	0	0	0	0	0	0	0	0	0	0	0	0	0	0	0	0	0	0	0.0082905	0	0	0	0	0	0	0	0	0	0	0	0	0	0.0082905	0	0	0	0	0.0082905	0	0	0	0	0	0	0	0	0	0
Otu0818	0	0.016581	0	0	0	0	0	0	0	0	0	0	0	0	0	0	0	0	0	0	0	0	0	0	0	0	0	0	0	0	0	0	0	0	0	0	0	0	0	0	0	0	0	0	0	0	0	0	0
Otu0819	0	0	0	0	0	0	0	0.016581	0	0	0	0	0	0	0	0	0	0	0	0	0	0	0	0	0	0	0	0	0	0	0	0	0	0	0	0	0	0	0	0	0	0	0	0	0	0	0	0	0
Otu0820	0	0	0	0	0.0082905	0	0	0	0	0	0	0.0082905	0	0	0	0	0	0	0	0	0	0	0	0	0	0	0	0	0	0	0	0	0	0	0	0	0.0082905	0	0	0	0	0	0	0	0	0	0	0	0
Otu0821	0	0	0	0	0	0	0	0	0	0	0	0	0	0	0	0	0	0	0	0	0	0	0	0	0	0	0	0	0	0	0	0	0	0	0	0.0082905	0	0	0	0	0	0	0	0	0	0	0	0	0
Otu0822	0	0	0	0	0	0	0	0	0	0	0	0	0	0	0	0	0	0	0	0	0	0	0	0	0	0	0	0	0	0	0	0	0	0.0082905	0	0	0.0082905	0	0	0	0	0	0	0	0	0	0	0	0
Otu0823	0	0	0	0	0	0	0	0	0	0	0	0	0	0	0.016581	0	0	0	0	0	0	0	0.016581	0	0	0	0	0	0	0	0	0	0	0	0	0	0	0.0082905	0	0	0	0	0	0	0	0	0	0	0
Otu0824	0	0	0	0	0	0	0	0	0	0	0	0	0	0	0	0	0	0	0	0.0082905	0	0	0	0	0	0	0	0.0082905	0	0	0	0	0	0	0.0082905	0	0	0	0	0	0	0.0082905	0	0	0	0	0.0082905	0	0
Otu0825	0	0	0.0082905	0	0.0082905	0	0	0	0	0	0	0	0	0	0	0	0	0.0082905	0	0	0	0	0.0082905	0	0	0	0	0	0	0	0	0	0	0	0	0	0	0	0	0	0	0	0	0	0	0	0	0.0082905	0
Otu0826	0	0	0	0	0	0	0	0	0	0	0	0	0	0	0	0	0	0	0	0	0	0	0	0	0	0	0	0	0	0	0	0.0082905	0	0	0.0082905	0	0	0	0	0	0	0.0082905	0	0	0	0	0	0	0
Otu0827	0	0	0	0.0082905	0	0	0	0	0	0	0	0	0	0	0	0	0	0	0	0	0	0	0	0	0	0	0	0	0	0	0	0	0	0.0082905	0	0.016581	0	0	0	0	0.016581	0	0	0	0	0	0	0	0
Otu0828	0	0	0	0.0082905	0	0	0	0	0	0	0	0	0	0	0	0	0	0	0	0	0	0	0	0	0	0	0	0	0	0	0.0082905	0	0	0	0	0	0	0	0	0.0082905	0	0	0	0	0	0.0082905	0	0	0
Otu0829	0	0	0	0	0	0	0	0	0	0	0	0	0	0	0	0	0	0	0	0	0	0	0	0	0	0	0	0	0	0	0	0	0	0	0	0	0	0	0	0	0	0	0.0082905	0	0.0082905	0.0082905	0	0	0
Otu0830	0	0	0	0	0	0	0	0	0	0	0	0	0.0082905	0	0	0	0	0	0	0.0082905	0	0	0	0	0	0	0	0.0082905	0	0	0	0	0	0	0	0.016581	0	0	0	0	0	0	0	0	0	0	0	0	0
Otu0831	0	0	0	0	0	0	0	0	0	0	0	0	0.0082905	0	0	0	0	0	0	0	0	0	0	0	0	0	0	0.0082905	0	0	0	0	0	0	0	0	0	0	0	0	0	0	0	0.0082905	0	0	0	0	0
Otu0832	0	0	0	0	0	0	0	0	0	0	0	0	0	0	0	0	0	0	0	0	0	0	0	0	0	0	0	0	0	0	0	0	0	0	0	0	0	0	0	0	0	0	0	0	0	0	0	0	0
Otu0833	0	0	0	0	0	0	0	0	0	0	0	0	0	0	0	0	0	0	0	0	0	0	0	0	0	0	0	0	0	0	0	0	0	0	0.0082905	0	0	0	0	0	0	0	0	0	0	0	0	0	0
Otu0834	0	0	0	0	0	0	0	0	0	0	0	0	0	0	0	0	0	0	0	0	0	0	0	0	0	0	0	0	0	0	0	0.0082905	0	0	0	0	0	0	0	0	0.016581	0	0	0	0	0	0	0	0
Otu0835	0	0	0	0	0	0	0	0	0	0.0082905	0	0	0	0	0	0	0	0	0	0	0	0	0	0	0	0	0	0	0	0	0	0.0082905	0	0	0	0	0	0	0	0	0	0	0	0	0	0	0	0	0
Otu0836	0	0	0	0	0.0082905	0	0	0	0	0	0	0	0	0	0	0	0	0	0	0	0	0	0	0	0	0	0	0	0	0	0	0	0	0.0414525	0	0	0.0082905	0	0	0	0	0	0	0	0	0	0	0	0
Otu0837	0	0	0	0	0	0	0	0	0	0	0	0.0248715	0	0	0	0	0	0	0	0.016581	0	0	0	0	0	0	0	0	0	0	0	0	0	0	0	0	0	0	0	0	0	0	0	0	0	0	0	0	0
Otu0838	0	0	0	0	0	0	0	0	0	0	0	0	0	0.0082905	0	0	0	0	0	0	0	0	0	0	0	0	0	0	0	0	0	0	0	0	0.0082905	0	0	0	0	0	0.0082905	0.0082905	0	0	0	0	0	0	0
Otu0839	0	0	0	0	0	0	0	0	0	0	0	0	0	0	0	0	0	0	0	0	0	0	0	0	0	0	0	0	0	0	0	0	0	0	0	0	0	0	0	0	0	0	0	0	0	0	0	0.0082905	0
Otu0840	0	0	0	0	0	0	0	0	0	0	0	0	0	0	0	0	0	0	0	0	0	0	0	0	0	0	0	0	0	0	0	0	0	0	0.0082905	0	0	0	0	0	0	0	0.0082905	0	0	0	0	0	0
Otu0841	0	0	0	0	0	0	0	0	0	0.0082905	0	0	0	0	0	0	0	0	0	0	0	0	0	0	0	0	0	0	0	0	0.0082905	0	0	0	0	0	0	0	0	0	0	0	0	0.0248715	0	0	0	0	0
Otu0842	0	0	0	0.0082905	0	0	0	0	0	0	0	0	0	0	0	0	0	0	0	0	0	0	0	0	0	0	0	0	0	0	0.0082905	0	0	0	0	0	0	0	0	0	0.0082905	0.0082905	0	0	0	0	0.0082905	0	0
Otu0843	0	0	0	0	0	0	0	0	0	0	0	0	0	0	0	0.0082905	0.016581	0	0	0	0	0	0	0	0	0	0	0	0.0082905	0	0	0	0	0	0	0	0	0	0	0	0	0	0	0	0	0	0	0	0.016581
Otu0844	0	0	0	0	0	0	0	0	0	0	0	0	0	0	0	0	0	0	0	0.0082905	0	0	0	0	0	0	0	0	0	0	0	0.0082905	0	0	0	0.0082905	0	0	0	0	0	0	0	0	0	0	0.0082905	0	0
Otu0845	0	0	0	0	0	0	0	0	0	0	0	0	0	0	0	0	0	0	0.0082905	0	0	0	0	0	0	0	0	0	0	0	0	0	0	0	0	0	0	0.0082905	0	0	0	0.0082905	0	0	0	0	0	0	0
Otu0846	0	0	0	0	0	0	0	0	0	0	0	0	0	0	0	0	0	0	0	0	0	0	0	0	0	0	0	0	0	0	0	0	0	0	0	0	0	0	0	0	0	0	0.0082905	0	0	0	0	0	0
Otu0847	0	0	0	0	0	0	0	0	0	0	0	0	0	0	0	0	0	0.0082905	0	0	0	0	0	0	0	0	0	0	0	0	0	0	0	0	0	0	0	0	0	0	0	0	0	0	0	0	0	0.0082905	0
Otu0848	0	0	0	0	0	0	0	0	0	0	0	0	0	0.016581	0	0	0	0	0	0	0	0	0.016581	0	0	0	0	0	0	0	0	0	0	0	0	0	0	0.0082905	0	0	0	0.0082905	0	0	0	0	0	0	0
Otu0849	0	0	0.0082905	0	0	0	0	0	0	0	0	0	0	0	0	0	0	0	0	0	0	0	0	0	0	0	0	0	0	0	0	0	0	0	0	0	0	0	0	0.016581	0.0082905	0	0	0	0	0.0082905	0	0	0
Otu0850	0	0	0	0	0	0	0	0.0082905	0	0	0	0	0	0	0.0082905	0	0	0	0	0.0082905	0	0	0	0	0.0082905	0	0	0	0	0	0	0	0	0	0	0	0	0	0	0	0	0	0	0	0	0	0	0	0
Otu0851	0	0	0	0	0	0	0	0	0	0	0	0	0.0082905	0.0082905	0	0	0	0	0	0	0	0	0	0	0	0	0	0	0	0	0	0	0	0	0	0	0	0	0.016581	0	0	0	0	0	0	0	0	0	0
Otu0852	0	0	0	0	0	0	0.0082905	0	0	0	0	0	0	0.0082905	0	0	0	0	0	0	0	0	0.0082905	0.0082905	0	0	0	0	0	0	0	0	0	0	0	0	0	0	0	0	0	0	0	0	0	0	0	0	0
Otu0853	0	0	0	0	0.0082905	0	0	0	0	0	0	0	0	0	0	0	0	0	0	0	0	0	0	0	0	0	0	0	0	0	0	0	0	0	0	0	0	0.0082905	0	0	0	0	0	0.0082905	0	0	0	0	0
Otu0854	0	0	0	0	0	0	0	0	0	0	0	0	0	0	0	0	0	0.0082905	0	0	0	0	0	0	0	0	0	0	0	0.0082905	0	0	0.0082905	0	0	0	0	0	0	0	0	0	0	0.0082905	0	0	0	0	0
Otu0855	0	0	0	0	0	0	0	0	0	0	0	0	0	0	0	0	0	0	0	0	0.016581	0	0	0	0.0414525	0	0	0	0	0	0	0	0	0	0	0	0	0	0	0	0	0	0	0	0	0	0	0	0
Otu0856	0	0	0	0	0	0.0082905	0	0	0	0	0	0	0	0	0	0.0082905	0	0	0	0	0	0	0	0	0	0.0082905	0	0	0	0	0	0	0	0	0	0.0082905	0	0	0	0	0	0	0	0	0	0	0	0	0
Otu0857	0	0	0	0	0	0	0	0	0	0	0	0	0	0	0	0	0.0082905	0	0	0	0	0	0	0	0	0	0	0	0	0	0	0.0082905	0	0	0	0	0	0	0	0	0	0	0	0	0	0	0	0	0
Otu0858	0	0	0	0	0	0	0	0	0	0	0	0	0	0	0	0	0	0	0	0	0	0	0	0	0	0	0	0	0	0	0	0	0	0	0	0	0	0	0	0	0	0	0	0	0	0	0	0	0
Otu0859	0	0	0	0	0	0	0	0	0	0.0082905	0	0	0	0	0	0	0	0	0	0	0	0	0	0	0	0	0	0	0	0	0	0.0082905	0	0	0	0	0	0	0	0	0	0	0	0	0	0	0	0	0
Otu0860	0	0	0	0	0	0	0	0	0	0	0	0	0	0.0082905	0.0082905	0	0	0	0	0	0	0	0.0248715	0	0	0	0	0	0	0	0	0	0	0	0	0	0	0	0	0	0	0.0082905	0	0	0	0	0	0	0
Otu0861	0	0	0	0	0.0082905	0	0	0	0	0	0	0	0	0	0.0082905	0	0	0	0	0	0	0	0	0	0	0	0	0	0	0	0	0	0	0	0	0	0	0.0082905	0	0	0	0	0	0	0	0	0	0	0
Otu0862	0	0.0082905	0	0	0	0	0	0	0	0	0	0	0	0	0	0	0	0	0	0	0	0	0	0	0	0	0	0	0	0	0	0	0	0	0	0	0	0	0	0	0	0	0	0	0.0082905	0	0	0	0
Otu0863	0.0082905	0	0	0	0	0	0	0	0	0	0	0	0	0	0	0	0	0.0082905	0	0	0	0	0	0	0	0	0	0	0	0	0	0	0	0	0	0	0	0	0	0	0	0	0	0	0	0	0	0	0
Otu0864	0.016581	0	0	0	0	0	0	0	0	0	0	0	0.0082905	0	0	0	0	0	0	0	0	0	0	0	0	0	0	0.0082905	0	0	0.0082905	0	0	0	0	0	0	0	0	0	0.0082905	0	0	0	0	0	0	0	0
Otu0865	0	0	0	0	0	0	0	0	0.0082905	0	0	0	0	0	0	0	0	0	0	0	0	0	0	0	0	0	0	0	0	0	0	0	0.0248715	0	0	0	0	0	0	0	0	0	0	0	0	0	0	0	0
Otu0866	0	0	0.0082905	0	0	0	0	0	0	0	0	0	0	0	0	0	0	0	0	0	0.0082905	0	0	0	0	0	0	0	0	0	0	0.0082905	0	0	0	0	0	0	0	0	0	0	0	0	0	0	0	0	0
Otu0867	0	0.0082905	0	0	0.0082905	0	0	0	0	0	0	0	0	0	0	0	0	0	0	0	0	0	0	0	0	0	0	0	0	0	0	0	0	0	0	0	0	0	0	0	0	0	0	0	0	0	0	0	0
Otu0868	0	0	0	0	0	0	0	0	0	0	0	0	0	0	0	0	0	0	0	0	0	0	0	0	0	0	0	0	0	0	0	0	0	0	0	0	0	0	0	0	0	0	0	0	0	0	0	0	0
Otu0869	0	0	0	0	0	0	0	0	0	0	0	0	0	0	0	0	0	0	0	0	0	0	0	0	0	0	0	0	0	0	0	0	0	0	0	0	0	0	0	0	0	0	0	0	0	0	0	0	0
Otu0870	0	0	0	0	0.0082905	0	0	0	0	0	0	0	0	0	0	0	0	0	0.0082905	0	0	0	0	0	0	0	0	0	0	0	0	0	0	0	0	0	0	0	0	0	0	0	0	0	0	0	0	0.0082905	0
Otu0871	0	0	0	0	0.0082905	0	0	0	0	0	0	0.0082905	0	0	0	0	0	0	0	0	0	0	0	0	0	0	0	0	0	0	0	0	0	0	0	0	0	0	0	0	0	0	0	0.016581	0	0	0	0	0
Otu0872	0	0	0	0	0	0	0	0	0	0	0	0	0	0.0082905	0	0	0	0	0	0.0082905	0	0	0	0	0	0	0	0	0	0	0	0	0	0	0	0.016581	0	0	0	0	0	0	0	0	0	0	0	0	0
Otu0873	0	0	0	0	0	0	0	0	0	0	0	0	0	0	0	0	0	0.0082905	0	0	0	0	0	0	0	0	0	0	0	0.0082905	0.0082905	0	0	0.0082905	0	0	0	0	0	0	0	0	0	0	0	0	0	0	0
Otu0874	0	0	0	0	0	0	0	0	0	0	0	0	0	0	0	0	0	0	0	0	0	0	0	0	0	0	0	0	0	0	0	0	0	0	0	0	0	0	0	0	0	0	0	0	0	0	0	0	0
Otu0875	0	0	0	0	0	0	0	0	0	0	0	0	0	0	0	0	0	0	0	0	0	0	0	0	0	0	0	0	0	0	0	0	0	0	0	0	0	0	0	0	0	0	0	0	0	0	0	0	0
Otu0876	0.016581	0	0	0	0	0	0	0	0	0	0	0	0	0	0	0	0	0	0	0.0082905	0	0	0	0	0	0	0	0	0	0	0	0	0	0	0	0	0	0	0	0	0	0	0	0	0	0	0	0	0
Otu0877	0	0	0	0	0	0	0	0	0	0	0	0	0	0	0	0	0	0	0	0	0	0	0	0	0	0	0	0	0	0	0	0.0082905	0	0.0082905	0	0	0	0	0	0	0	0	0	0	0	0	0	0	0
Otu0878	0	0	0	0	0	0	0	0	0	0	0	0	0	0	0	0	0	0	0	0	0	0	0	0	0	0	0	0	0	0	0	0	0	0	0	0	0	0	0	0	0	0	0	0	0	0	0.0248715	0	0
Otu0879	0	0	0	0	0	0	0	0	0	0	0	0	0	0.016581	0.0082905	0	0	0	0	0	0	0	0	0	0	0	0	0	0	0	0	0	0	0	0	0	0	0.0082905	0	0	0	0	0	0	0.0082905	0	0	0	0
Otu0880	0	0	0	0	0	0	0	0	0	0	0	0	0	0	0	0	0	0	0	0	0	0	0	0	0	0	0	0	0	0	0	0	0	0	0	0	0.0248715	0	0	0	0	0	0	0	0	0	0	0	0
Otu0881	0	0	0	0	0	0	0	0	0	0.0248715	0	0	0	0	0	0	0	0	0	0.0082905	0	0	0	0	0	0	0	0.0082905	0	0	0	0	0	0	0	0	0	0	0	0	0	0.0082905	0	0	0	0	0	0	0
Otu0882	0	0	0	0	0	0	0	0	0.016581	0	0	0	0	0	0	0	0	0	0	0	0	0	0	0	0	0	0	0	0	0	0	0	0	0	0	0	0	0	0.0082905	0	0	0.0082905	0	0	0	0	0	0	0
Otu0883	0	0	0	0	0	0	0	0	0	0	0	0	0	0	0	0	0	0	0.0082905	0	0	0	0	0	0	0	0	0	0	0	0	0	0	0.0082905	0	0	0	0	0	0	0	0	0	0	0	0	0	0	0
Otu0884	0	0	0	0	0	0	0	0	0	0	0	0	0	0	0	0	0	0	0	0	0	0	0	0	0	0	0	0	0	0	0	0	0	0	0	0	0	0	0	0	0	0	0	0	0	0	0	0	0.0414525
Otu0885	0	0	0	0	0	0	0	0	0	0	0	0	0	0	0	0	0	0	0	0	0	0	0	0	0	0	0	0	0	0	0	0	0	0	0	0	0	0	0	0	0	0	0	0	0	0	0	0	0
Otu0886	0	0	0	0	0	0	0	0	0	0	0	0	0	0	0.0082905	0	0	0	0	0	0	0	0	0	0	0	0	0	0	0	0	0	0	0	0	0	0	0	0	0	0	0	0	0.0082905	0	0	0	0	0
Otu0887	0	0	0	0	0	0	0	0	0	0	0.0082905	0	0	0	0	0	0	0	0	0	0.0082905	0	0	0	0.0248715	0	0	0	0	0	0	0	0	0	0	0	0	0	0	0	0	0	0	0	0	0	0	0	0
Otu0888	0	0	0	0	0	0	0	0	0	0	0	0	0	0	0	0	0	0	0	0	0	0	0	0	0	0	0	0	0	0	0	0	0	0	0	0	0	0	0	0	0	0	0	0	0	0	0	0	0
Otu0889	0	0	0	0	0	0	0.0082905	0	0	0	0	0	0	0	0	0	0	0	0	0	0	0	0	0	0	0	0	0	0	0	0	0	0	0	0	0	0	0	0	0	0	0	0	0	0	0	0	0	0
Otu0890	0	0	0	0	0	0	0	0	0	0	0	0	0	0	0	0	0	0	0	0	0.016581	0	0	0	0	0	0	0	0	0	0	0	0	0.0082905	0	0	0	0	0	0	0	0	0	0	0	0	0	0	0
Otu0891	0	0	0	0	0	0	0	0	0	0	0.0082905	0	0	0	0	0	0	0	0	0	0	0	0	0	0	0	0	0	0	0	0	0.0082905	0	0	0	0	0	0	0	0	0	0	0	0	0	0	0	0	0
Otu0892	0	0	0	0	0	0	0	0	0	0	0	0	0	0	0	0	0	0	0	0	0	0	0	0	0	0	0	0	0	0	0	0	0	0	0	0	0	0	0	0	0	0	0	0	0	0	0.016581	0	0
Otu0893	0	0	0.0082905	0	0	0	0	0	0	0	0	0	0	0	0	0	0	0	0	0	0	0	0	0	0	0	0	0	0	0	0	0	0	0	0.0082905	0	0	0	0	0	0	0	0	0	0	0	0	0	0
Otu0894	0	0	0	0	0	0	0	0	0	0	0	0	0	0	0	0	0	0	0	0	0	0	0	0	0	0	0	0	0	0	0	0	0	0	0	0	0	0	0	0	0	0	0	0	0	0	0	0	0
Otu0895	0	0	0	0	0	0	0	0	0	0	0	0	0	0	0	0	0	0.016581	0	0	0	0	0	0	0	0	0	0	0	0	0	0.0248715	0	0	0	0	0	0	0	0	0	0	0	0	0	0	0	0	0
Otu0896	0	0	0	0	0	0	0	0	0	0	0	0	0	0	0	0	0	0	0	0	0	0	0	0	0	0	0	0	0	0	0	0	0	0	0	0	0.0082905	0	0	0	0	0	0	0	0	0	0	0	0
Otu0897	0	0	0	0	0	0	0	0	0	0	0	0	0	0	0	0	0	0	0	0	0	0	0	0	0.016581	0	0	0	0	0	0	0	0	0	0	0	0	0	0	0	0	0	0	0	0	0	0	0	0
Otu0898	0	0	0	0	0	0	0	0	0	0	0	0	0	0	0	0	0	0	0	0	0	0	0	0	0	0	0	0	0	0	0	0	0	0	0.0082905	0	0	0	0	0	0.0082905	0.0082905	0	0	0	0	0	0	0
Otu0899	0	0	0	0	0	0	0	0	0.0082905	0	0	0	0	0.0082905	0	0	0	0	0	0	0	0	0	0	0	0	0	0	0	0	0	0	0	0	0	0	0	0	0	0	0	0	0	0	0	0	0	0	0
Otu0900	0	0	0	0	0	0	0	0	0	0	0	0	0	0	0	0	0	0	0.0082905	0	0	0	0	0	0	0	0	0	0	0	0	0	0	0	0	0	0	0	0	0	0	0	0	0	0	0	0	0	0
Otu0901	0	0	0	0	0	0	0	0	0	0	0	0	0	0	0	0	0	0	0	0	0	0	0	0	0	0	0	0.0082905	0	0	0.0082905	0	0	0	0	0	0	0	0	0	0	0	0	0	0	0	0	0	0
Otu0902	0	0	0	0.0248715	0	0	0	0	0	0	0	0.016581	0	0	0	0	0	0	0	0	0	0	0	0	0	0	0	0	0	0	0	0	0	0	0	0	0	0	0	0	0	0	0	0	0	0	0	0	0
Otu0903	0	0	0	0	0	0	0	0	0	0	0	0	0	0	0	0	0	0	0.0082905	0	0	0	0	0	0	0	0	0	0	0	0	0	0	0	0	0	0	0	0	0	0	0	0	0	0	0	0	0	0
Otu0904	0	0	0	0	0	0	0	0	0	0	0	0	0	0	0	0	0	0	0.0082905	0	0	0	0	0	0	0	0	0	0	0	0	0	0	0.0082905	0	0	0	0	0	0	0	0	0	0	0	0	0	0	0
Otu0905	0	0	0	0	0	0	0	0	0	0	0	0	0	0	0	0	0	0	0	0	0	0	0	0.0082905	0	0	0	0	0	0	0	0	0	0	0	0	0	0	0	0	0	0	0	0	0	0	0	0	0
Otu0906	0	0	0	0	0	0	0	0	0	0	0	0	0	0	0	0	0	0	0	0	0	0	0	0	0	0	0	0	0	0	0	0	0	0.0082905	0.0082905	0	0	0	0	0	0	0	0	0	0	0	0	0	0
Otu0907	0	0	0	0	0	0	0	0	0	0	0	0	0	0	0	0.0082905	0	0	0	0	0	0	0	0.0082905	0	0	0	0	0.016581	0	0	0	0	0	0	0	0	0	0	0	0	0	0	0	0	0	0	0	0.0082905
Otu0908	0	0	0	0	0	0	0	0	0	0.0082905	0	0	0	0	0	0	0	0	0	0.0082905	0	0	0	0	0	0	0	0.0082905	0.0082905	0	0	0	0	0	0	0	0	0	0	0	0	0	0	0	0	0	0	0	0
Otu0909	0	0	0	0	0	0	0	0	0	0	0	0	0	0	0	0	0	0	0	0	0.016581	0	0	0	0	0	0	0	0	0	0	0	0	0	0	0	0	0	0	0	0	0	0	0	0	0	0	0.016581	0
Otu0910	0	0	0	0	0	0.0082905	0.0082905	0	0	0	0	0	0	0	0	0.0082905	0	0	0	0	0	0	0	0	0	0	0	0	0	0	0	0	0	0	0	0	0	0	0	0	0	0	0	0	0	0	0	0	0
Otu0911	0	0	0	0	0	0	0	0	0	0	0	0	0	0	0	0	0	0	0.0082905	0	0	0	0	0	0	0	0	0	0	0	0	0	0.0082905	0	0	0	0	0	0	0	0	0	0	0	0	0	0	0	0
Otu0912	0	0	0	0	0	0	0	0	0	0	0	0	0	0	0.016581	0	0	0	0	0	0	0	0	0	0	0	0	0.0082905	0	0	0	0	0	0	0	0	0	0	0	0	0.0082905	0	0	0	0	0	0	0	0
Otu0913	0	0	0	0	0	0	0	0	0	0	0	0	0	0	0	0	0	0	0	0	0	0	0	0	0	0	0	0	0	0	0	0	0	0	0	0	0	0	0	0	0	0	0	0	0	0	0	0.033162	0
Otu0914	0	0	0	0	0	0	0	0	0	0	0	0	0	0	0	0	0	0.0082905	0	0	0	0	0	0	0	0	0	0	0	0	0	0	0	0	0.0082905	0	0	0	0	0	0	0	0	0	0	0	0	0	0
Otu0915	0	0	0	0	0	0	0	0	0	0	0	0.0082905	0	0	0	0	0	0	0	0	0	0	0	0	0	0	0	0	0	0	0	0	0	0.0082905	0	0	0	0	0	0	0	0	0	0	0	0	0	0	0
Otu0916	0	0	0	0	0	0	0	0	0	0	0	0	0.0082905	0	0	0	0	0	0.0082905	0	0	0	0	0	0	0	0	0	0	0	0	0	0	0.0082905	0	0	0	0	0	0	0	0	0	0	0	0	0	0	0.0082905
Otu0917	0	0	0.0082905	0	0	0	0	0	0	0	0.0248715	0	0	0	0	0	0	0	0	0	0	0	0	0	0	0	0	0	0	0	0	0	0	0	0	0	0	0	0	0	0	0	0	0	0	0	0	0	0
Otu0918	0	0	0	0	0	0	0	0	0	0	0	0	0	0	0	0	0	0	0	0	0	0	0	0	0	0	0	0	0	0	0	0	0	0	0	0	0	0	0	0	0	0	0	0	0	0	0	0	0
Otu0919	0	0	0	0	0	0	0	0	0	0.0082905	0	0	0	0	0	0	0	0	0	0	0	0	0	0	0	0	0	0	0	0.0082905	0	0	0	0	0	0	0	0	0	0	0	0	0	0	0	0	0	0	0
Otu0920	0	0	0	0	0	0	0	0.016581	0	0	0.0082905	0	0	0	0	0	0.0082905	0	0	0	0	0	0	0	0	0	0	0	0	0	0	0	0	0	0	0	0.0082905	0	0	0	0	0	0	0	0	0	0	0	0
Otu0921	0	0	0	0	0	0	0	0	0	0	0	0	0.016581	0	0	0	0	0	0	0.0082905	0	0	0	0	0	0	0	0	0	0	0	0	0	0	0	0	0	0	0	0	0	0	0	0	0	0	0	0	0
Otu0922	0	0	0	0	0	0	0	0	0	0	0	0	0	0	0	0	0	0	0.0082905	0	0	0	0	0	0	0	0	0	0.0082905	0	0	0	0	0	0	0	0	0	0	0	0	0	0	0	0	0	0.0082905	0	0
Otu0923	0	0	0	0	0	0	0.0082905	0	0	0	0	0	0	0	0	0	0.0082905	0	0	0	0	0	0	0	0	0	0	0	0	0	0	0	0	0	0	0	0	0	0	0	0	0	0	0	0	0	0	0	0.0082905
Otu0924	0	0	0	0	0	0	0	0	0	0	0	0	0	0	0	0	0	0	0	0	0	0	0	0	0	0	0	0	0	0	0	0	0	0	0	0	0	0	0.0248715	0	0	0	0	0	0	0	0	0	0
Otu0925	0	0	0	0	0.0082905	0	0	0	0	0	0	0	0	0	0	0	0	0	0.0082905	0	0	0	0	0	0	0	0	0	0	0	0	0.0082905	0.016581	0	0	0	0	0	0	0	0	0	0	0	0	0	0	0	0
Otu0926	0	0	0	0	0	0	0	0	0	0	0	0	0	0	0	0	0	0	0	0	0	0	0	0	0	0	0	0	0	0	0.0082905	0	0	0	0	0	0	0	0	0	0	0	0	0	0	0	0	0	0
Otu0927	0	0	0	0	0	0	0	0	0.0082905	0	0	0	0	0	0	0	0	0	0	0	0	0	0	0	0	0	0	0	0	0	0	0	0.0082905	0	0	0	0	0	0	0	0	0	0	0	0	0	0	0	0
Otu0928	0	0	0	0	0	0	0	0	0	0	0	0.0082905	0.0082905	0	0	0	0	0	0	0	0	0	0	0	0	0	0	0	0	0.0082905	0	0	0	0	0	0	0	0	0	0	0	0	0	0	0	0	0	0	0
Otu0929	0	0	0	0	0.016581	0	0	0	0	0	0	0	0	0	0	0	0	0	0	0	0	0	0	0	0	0	0	0	0	0	0	0	0.0082905	0.0082905	0	0	0	0	0	0	0	0	0	0	0	0	0	0	0
Otu0930	0	0	0	0	0	0	0	0	0	0	0	0	0	0	0	0	0	0	0	0	0	0	0	0	0	0	0	0	0	0	0	0	0	0	0	0	0	0	0	0	0	0	0	0	0	0	0	0	0
Otu0931	0	0	0	0	0	0	0	0	0	0	0	0	0	0	0	0	0	0	0	0	0	0	0	0	0	0	0	0	0	0	0	0	0	0	0	0	0	0	0	0	0	0	0	0	0	0	0	0	0
Otu0932	0	0	0	0	0	0	0	0	0	0	0	0	0	0	0	0	0	0.0082905	0	0	0	0	0	0	0	0	0	0	0	0	0	0	0	0	0.0082905	0	0	0	0	0	0	0	0	0	0	0	0	0	0
Otu0933	0	0.0082905	0	0	0	0	0	0	0	0	0	0	0	0	0	0	0	0	0	0	0.0082905	0.0082905	0	0	0.0082905	0	0	0	0	0	0	0	0	0	0	0	0	0	0	0	0	0	0	0	0	0	0	0	0
Otu0934	0	0	0	0	0	0	0	0	0	0	0	0	0	0	0	0	0	0	0	0	0	0	0	0	0	0	0	0	0	0	0	0	0	0	0.0082905	0	0	0	0	0	0	0	0	0	0	0	0	0	0
Otu0935	0	0.0082905	0	0	0	0	0	0	0	0	0	0.0082905	0	0	0	0	0	0	0	0	0	0	0	0	0	0	0	0	0	0	0	0	0.016581	0	0	0	0	0	0	0	0	0	0	0	0	0	0	0	0
Otu0936	0	0	0	0	0	0	0	0	0	0	0	0	0	0	0	0	0	0	0	0	0	0.0082905	0	0	0.0082905	0	0	0	0	0	0	0	0	0	0	0	0	0	0	0	0	0	0	0	0	0	0	0	0
Otu0937	0	0	0	0	0	0	0	0	0	0	0	0	0	0	0	0	0	0	0	0	0.0082905	0	0	0	0	0	0	0	0	0	0	0	0	0	0	0	0	0	0	0	0	0	0	0	0	0	0	0	0
Otu0938	0	0.0082905	0	0	0.016581	0	0	0	0	0	0	0	0	0	0	0	0	0	0	0	0	0	0	0	0	0	0	0	0	0	0	0	0	0	0	0.0082905	0	0	0	0	0	0	0	0	0	0	0	0	0
Otu0939	0	0	0.0082905	0	0	0	0	0	0	0	0	0	0	0	0	0	0	0	0	0	0	0	0	0	0	0	0	0	0	0	0	0	0	0.0082905	0	0	0	0	0	0	0	0	0	0	0	0	0	0	0
Otu0940	0	0.0082905	0	0.0082905	0	0	0	0	0	0	0	0	0	0	0	0	0	0	0	0	0	0	0	0	0	0	0	0	0	0	0	0	0	0	0	0	0	0	0	0	0	0	0	0.0082905	0	0	0	0	0
Otu0941	0	0	0	0	0	0.0082905	0	0	0	0	0	0	0	0	0	0	0	0	0	0	0	0	0	0	0	0	0	0	0	0	0	0	0	0	0	0	0	0	0	0	0	0	0	0	0	0	0	0	0
Otu0942	0	0	0.0082905	0	0	0	0	0	0	0	0	0	0	0	0	0.0082905	0	0	0	0	0	0	0	0	0	0	0	0	0	0	0	0	0	0	0	0	0	0	0	0	0	0	0	0	0	0	0	0	0
Otu0943	0	0	0	0	0	0	0	0	0	0	0	0	0	0	0	0	0	0	0	0	0	0	0	0	0	0	0	0	0	0	0	0	0	0	0.0082905	0	0	0	0	0	0	0	0	0	0	0	0	0	0
Otu0944	0	0	0	0	0	0	0	0	0	0	0	0	0	0	0	0	0	0	0	0	0	0	0	0	0	0	0	0	0	0	0	0	0	0	0	0	0	0	0	0	0	0	0	0	0	0	0	0	0
Otu0945	0	0	0	0	0	0	0	0	0	0	0	0	0	0	0	0	0	0	0	0	0	0	0	0	0	0	0	0	0	0	0.0414525	0	0	0	0	0	0	0	0	0	0	0	0	0	0	0	0	0	0
Otu0946	0	0	0	0	0	0	0.0082905	0	0	0	0	0	0	0	0	0	0	0	0	0	0	0	0	0	0	0	0	0	0	0	0	0	0	0	0.016581	0	0	0	0	0	0	0	0	0	0	0	0	0	0
Otu0947	0	0	0	0.0082905	0	0	0	0	0	0	0	0	0	0	0	0	0	0	0	0	0	0	0	0	0	0	0	0	0	0	0	0	0	0	0	0	0	0	0	0	0	0	0	0	0	0	0	0	0
Otu0948	0	0	0	0	0	0.016581	0	0	0	0	0	0	0	0	0	0	0	0	0	0	0	0	0	0	0	0	0	0	0	0	0	0	0	0	0	0	0	0	0	0	0	0	0	0	0	0	0	0	0
Otu0949	0	0	0	0	0	0	0	0	0	0	0	0	0	0	0	0	0	0	0	0	0	0	0	0.0082905	0	0	0	0	0	0	0	0	0	0	0	0	0	0	0	0	0	0	0	0	0	0	0	0	0
Otu0950	0	0	0	0	0	0.0082905	0	0	0	0	0	0	0	0	0	0	0	0	0	0	0	0	0	0	0	0	0	0	0	0	0	0	0	0	0	0	0	0	0	0	0	0	0	0	0	0	0	0	0
Otu0951	0	0	0	0	0	0	0	0	0	0	0	0	0	0	0	0	0	0	0.016581	0	0	0	0	0	0	0	0	0	0	0	0	0	0	0	0	0	0	0	0.0082905	0.0082905	0	0	0	0	0	0	0	0	0
Otu0952	0	0	0	0	0	0	0	0	0	0	0	0	0	0	0	0	0	0	0	0	0	0	0	0	0	0	0	0	0	0	0	0	0	0	0	0	0	0	0	0	0	0	0	0	0	0	0	0	0
Otu0953	0	0	0.0082905	0	0.016581	0	0	0	0	0	0	0	0	0	0	0	0	0	0	0	0	0	0	0	0	0	0	0	0	0	0	0	0	0	0	0	0	0	0	0	0	0	0	0	0	0	0	0	0
Otu0954	0	0	0	0	0	0.0082905	0	0	0	0	0	0	0	0	0	0	0	0	0	0	0	0	0	0	0	0	0	0	0	0	0	0	0	0	0	0	0	0	0	0	0	0	0	0	0	0	0	0	0
Otu0955	0	0	0	0	0	0	0	0	0	0	0	0	0.0082905	0	0	0	0	0	0	0	0	0	0	0	0	0.0082905	0	0	0	0	0	0	0	0	0	0	0	0	0	0	0	0	0	0	0	0	0	0	0
Otu0956	0	0	0	0	0	0	0	0	0	0.0082905	0	0	0.0082905	0	0.016581	0	0	0	0	0	0	0	0	0	0	0	0	0	0	0	0	0	0	0	0	0	0	0	0	0	0	0	0	0.0082905	0	0	0	0	0
Otu0957	0	0	0	0	0.016581	0	0	0	0	0	0	0	0	0	0	0	0	0	0.0082905	0	0	0	0	0	0	0	0	0	0	0	0	0	0	0	0	0	0	0	0	0	0	0	0	0	0	0	0	0	0
Otu0958	0	0	0	0	0	0	0	0	0	0	0	0	0	0	0	0	0	0	0	0	0	0	0	0	0	0	0	0	0	0	0	0	0	0	0	0	0	0	0	0	0	0	0	0	0	0	0	0	0
Otu0959	0	0	0	0	0	0	0	0	0	0	0	0	0	0.0082905	0.0082905	0	0	0	0	0	0	0	0	0	0	0	0	0	0	0	0.0082905	0	0	0	0	0	0	0	0	0	0.0082905	0	0	0	0	0	0	0	0
Otu0960	0	0	0	0	0	0	0	0	0	0	0	0	0	0	0	0	0	0	0.0082905	0	0	0	0	0	0	0	0	0	0	0	0	0	0	0	0	0	0	0	0	0	0	0	0	0	0	0	0	0.0082905	0
Otu0961	0	0	0	0	0	0	0	0	0	0	0	0	0	0	0	0	0	0	0	0	0	0	0	0	0	0	0	0	0	0	0	0	0	0	0.016581	0	0	0	0	0	0	0	0	0	0	0	0.0082905	0	0
Otu0962	0	0	0	0	0	0	0	0	0	0	0	0	0	0	0	0	0	0	0	0	0	0	0	0.0082905	0	0	0	0	0	0	0.0082905	0	0	0	0	0	0	0	0	0	0	0	0	0	0	0	0	0	0
Otu0963	0	0	0	0	0	0	0	0	0	0	0	0	0	0	0	0.0082905	0	0	0	0	0	0	0	0	0	0	0	0	0.0082905	0	0	0	0	0	0	0	0	0	0	0	0	0	0	0	0	0	0	0	0
Otu0964	0	0	0	0	0	0	0	0	0	0	0	0	0	0	0	0	0	0	0	0	0	0	0	0	0	0	0	0	0	0	0	0	0	0	0	0	0	0	0	0	0	0	0	0	0	0	0	0	0
Otu0965	0	0	0	0	0	0	0	0	0.0082905	0.0082905	0	0	0	0	0	0	0	0	0	0	0	0	0	0	0	0	0	0	0	0	0	0	0	0	0	0	0	0	0	0.016581	0	0	0	0	0	0	0	0	0
Otu0966	0	0	0	0	0	0	0	0	0	0	0	0	0	0	0	0	0	0	0	0	0	0	0	0	0	0	0	0	0	0	0	0	0	0	0.0082905	0	0	0	0	0	0	0	0	0	0	0	0	0	0
Otu0967	0	0	0	0	0	0	0	0	0	0	0	0	0	0	0	0	0	0	0	0	0	0	0	0	0	0	0	0	0	0	0	0	0	0	0	0	0	0	0	0	0	0	0	0	0	0	0	0	0
Otu0968	0	0	0	0	0	0	0	0	0	0	0	0	0	0	0	0	0	0	0	0	0	0	0	0	0	0	0	0	0	0	0	0	0	0	0	0	0	0	0	0	0	0	0	0	0	0	0	0	0
Otu0969	0.0082905	0	0	0	0	0	0	0	0	0	0	0	0	0.0082905	0	0	0	0	0	0	0	0	0	0	0	0	0	0.0082905	0	0	0.0082905	0	0	0	0	0	0	0.0082905	0	0	0	0	0	0	0	0	0	0	0
Otu0970	0	0	0	0	0	0	0	0	0	0	0	0	0	0	0	0	0	0	0	0	0	0	0	0	0	0	0	0	0	0	0	0	0	0	0	0	0	0	0	0	0	0	0	0	0	0	0	0	0
Otu0971	0	0	0	0	0	0	0	0	0	0	0	0	0	0	0	0	0	0	0	0	0	0	0	0	0	0	0	0	0	0	0.0082905	0	0	0	0	0	0	0	0	0	0	0	0	0	0	0	0	0	0
Otu0972	0	0	0	0	0	0.0082905	0	0	0	0	0	0	0	0	0	0	0	0	0	0	0	0	0	0	0	0	0	0	0	0	0	0	0	0	0	0	0	0	0	0	0	0	0	0	0	0	0	0	0
Otu0973	0	0	0	0	0	0	0	0	0	0	0	0	0	0	0	0	0	0	0	0.0082905	0	0	0	0	0	0	0	0.0082905	0	0	0	0	0	0	0	0	0	0	0	0	0.0082905	0	0	0	0	0	0	0	0
Otu0974	0	0	0	0	0	0	0	0	0	0	0	0	0	0	0	0	0	0	0	0	0	0	0	0	0	0	0	0	0	0	0	0	0	0	0	0	0	0	0	0	0	0	0	0	0	0	0	0	0
Otu0975	0	0	0	0	0	0	0	0	0	0	0	0	0	0	0	0	0	0	0	0	0	0	0	0	0	0	0	0	0	0	0	0	0	0	0.0082905	0	0	0	0.016581	0	0	0	0	0	0	0	0	0	0
Otu0976	0	0	0	0	0	0	0	0	0	0	0	0	0	0	0	0	0	0	0	0	0	0	0	0	0	0	0	0	0	0	0	0	0	0	0	0	0	0	0	0	0	0	0	0	0	0	0	0	0
Otu0977	0	0	0	0	0	0	0	0	0	0	0	0	0	0	0	0	0	0.0082905	0	0	0	0	0.0082905	0	0	0	0	0.0082905	0	0	0	0	0	0	0	0	0	0	0.0082905	0	0.0082905	0	0	0	0	0	0	0	0
Otu0978	0	0	0	0	0	0	0	0	0	0	0	0	0	0	0	0	0	0	0	0	0	0	0	0	0	0	0	0	0	0	0	0	0	0	0	0.0082905	0	0	0	0	0	0	0	0	0	0	0	0	0
Otu0979	0	0	0	0	0	0	0	0	0	0	0	0	0	0	0	0	0.0082905	0.0082905	0	0	0	0	0	0	0	0	0	0	0	0	0	0	0	0	0	0	0.0082905	0	0	0	0	0	0	0	0	0	0	0	0
Otu0980	0	0	0	0	0	0	0	0	0	0	0	0	0	0	0	0	0	0	0	0	0	0	0	0	0	0	0	0	0	0	0	0	0	0	0	0	0	0	0	0	0	0	0	0	0	0	0	0.0082905	0
Otu0981	0	0	0	0	0	0	0	0	0	0	0	0	0	0	0	0	0	0	0	0	0	0	0	0	0	0	0	0	0	0	0	0	0	0	0	0	0	0	0	0	0	0	0	0	0	0	0	0	0
Otu0982	0	0	0	0	0	0	0	0	0	0	0.0082905	0	0	0	0	0	0	0	0	0	0.0082905	0	0	0	0	0	0	0	0	0	0	0	0	0	0	0	0	0	0	0	0	0	0	0	0	0	0	0	0
Otu0983	0	0	0	0	0	0	0	0	0	0	0	0	0	0	0	0	0	0	0	0.0082905	0	0	0	0	0	0	0	0	0	0	0	0	0	0	0	0	0	0	0	0	0	0	0	0	0	0	0	0	0
Otu0984	0	0	0	0	0	0	0	0	0	0	0	0	0	0	0	0	0	0	0	0	0	0	0	0	0	0	0	0	0	0	0	0	0	0	0	0	0	0	0	0	0	0.0082905	0	0	0	0	0	0	0
Otu0985	0	0	0	0	0	0	0.0082905	0	0	0	0	0	0	0	0	0	0.0248715	0	0	0	0	0	0	0	0	0	0	0	0	0	0	0	0	0	0	0	0	0	0	0	0	0	0	0	0	0	0	0	0.0082905
Otu0986	0	0	0	0	0	0	0	0	0	0	0	0	0	0	0	0	0	0	0	0	0	0	0	0	0	0	0	0	0	0	0	0	0	0	0	0	0	0.0082905	0	0	0	0	0	0	0	0	0	0	0
Otu0987	0	0	0	0	0	0	0	0	0	0	0	0	0	0	0	0	0	0	0	0	0	0	0	0	0	0	0	0	0	0	0	0	0	0.0082905	0	0	0	0	0	0	0	0	0	0	0	0.0082905	0	0	0
Otu0988	0	0	0	0	0.0082905	0	0	0	0	0	0	0	0	0	0	0	0	0	0	0	0	0	0	0	0	0	0	0.0082905	0	0	0	0	0	0	0	0	0	0	0	0	0	0.0082905	0	0	0	0	0	0	0
Otu0989	0	0	0	0	0	0	0	0	0.0082905	0	0	0.0082905	0	0	0	0	0	0	0	0	0	0	0	0	0	0	0	0	0	0	0	0	0	0	0	0.0082905	0	0	0	0	0	0.0082905	0	0	0	0	0	0	0
Otu0990	0.0082905	0	0	0	0	0	0	0	0	0.0082905	0	0	0	0	0	0	0	0	0	0	0	0	0	0	0	0	0	0.016581	0	0	0	0	0	0	0	0	0	0	0	0	0	0	0	0	0	0	0	0	0
Otu0991	0	0	0	0	0	0	0	0	0	0	0	0	0	0	0	0	0	0	0	0	0	0	0	0	0	0	0	0.0082905	0	0	0	0	0	0	0	0	0	0	0	0	0	0	0	0	0	0	0	0	0
Otu0992	0	0	0	0	0	0	0	0	0	0	0	0	0	0	0	0	0	0	0	0	0.0082905	0	0	0	0	0	0	0	0	0	0	0	0	0	0	0	0	0	0	0	0	0	0	0	0	0	0	0	0
Otu0993	0	0	0	0	0	0	0	0	0	0	0	0	0	0	0	0	0.0082905	0	0	0	0	0	0	0	0	0	0	0	0	0	0	0	0	0	0	0	0	0	0	0	0	0	0	0	0	0	0	0	0
Otu0994	0	0	0	0	0	0	0	0	0	0	0	0	0	0	0	0	0	0	0	0	0	0	0	0	0	0	0	0	0	0	0	0	0	0	0	0	0	0	0	0	0	0	0	0	0.0082905	0	0	0	0
Otu0995	0	0	0	0	0	0	0	0	0	0	0	0	0	0	0	0	0	0	0.0082905	0	0	0	0	0	0	0	0	0	0	0	0	0	0	0	0.0248715	0	0	0	0	0	0	0	0	0	0	0	0	0	0
Otu0996	0	0.0082905	0	0	0.0082905	0	0	0	0	0	0	0	0.0082905	0	0	0	0	0	0	0	0	0	0	0	0	0	0	0	0	0	0	0	0	0	0	0	0	0	0	0	0	0	0	0	0	0	0	0	0
Otu0997	0	0.0082905	0	0	0	0	0	0	0	0	0	0	0	0	0	0	0	0	0	0	0	0	0	0	0	0	0	0	0	0	0	0	0	0.0082905	0	0	0	0	0	0	0	0	0	0	0	0	0	0	0
Otu0998	0	0	0	0	0	0	0	0	0.0082905	0	0	0	0	0	0	0	0	0	0	0	0	0	0	0	0	0	0	0	0	0	0.0082905	0	0	0	0	0	0	0	0	0	0	0	0	0	0	0	0	0	0
Otu0999	0	0	0	0	0	0	0	0	0	0	0	0	0	0	0	0.0082905	0	0	0	0	0	0	0	0	0	0	0	0	0	0	0	0	0	0	0	0	0	0	0	0	0	0	0	0	0	0	0.016581	0	0
Otu1000	0	0	0	0	0	0	0	0	0	0	0	0	0	0	0	0	0	0	0	0	0	0	0	0	0	0	0	0	0	0	0	0	0	0	0	0	0	0	0	0	0	0	0	0	0	0	0	0	0
Otu1001	0	0	0	0	0.016581	0	0	0	0	0	0	0	0	0	0	0	0	0	0	0	0	0	0	0	0	0	0	0	0	0.0082905	0	0	0	0	0	0	0	0	0	0	0	0	0	0	0	0	0	0	0
Otu1002	0	0	0	0	0	0	0	0	0	0	0	0	0	0	0	0	0	0	0	0	0	0	0	0	0	0	0	0	0	0	0	0	0	0	0	0	0	0	0	0.033162	0	0	0	0	0	0	0	0	0
Otu1003	0	0	0	0	0	0	0	0	0	0	0	0	0	0	0	0	0	0	0	0	0	0	0	0	0.0082905	0	0	0	0	0	0	0	0	0	0	0	0	0	0	0	0	0	0	0	0	0	0	0.0082905	0
Otu1004	0	0	0	0	0	0	0	0	0	0	0	0	0.0082905	0	0	0	0	0	0	0	0	0	0	0	0	0	0	0	0	0	0	0	0	0.016581	0	0	0	0	0	0	0	0	0	0	0	0	0.0082905	0	0
Otu1005	0	0	0	0	0	0	0	0	0	0	0	0	0	0	0	0	0	0	0	0.0082905	0	0	0	0	0	0	0	0.0082905	0	0	0.0082905	0	0	0	0	0	0	0	0	0	0	0	0	0	0	0	0	0	0
Otu1006	0	0	0	0	0	0	0	0	0	0	0	0	0	0	0	0	0	0	0	0	0	0	0	0	0	0	0	0	0	0	0	0	0	0	0.0082905	0	0	0	0	0	0	0	0	0	0	0	0	0	0
Otu1007	0	0	0	0	0	0	0	0	0	0	0	0	0	0	0	0	0	0	0	0	0	0	0	0	0	0	0	0	0	0	0	0	0	0	0	0	0	0	0	0	0	0	0	0	0	0	0	0	0
Otu1008	0	0	0	0	0	0	0	0	0	0	0	0	0	0	0	0	0	0	0	0	0	0	0	0	0	0	0	0	0	0	0.0082905	0	0	0	0	0.0248715	0	0	0.0082905	0	0	0	0	0	0	0	0	0	0
Otu1009	0	0	0	0	0	0	0	0	0	0	0	0.0082905	0	0	0	0	0	0	0	0	0	0	0	0	0	0	0	0	0	0	0	0	0	0	0	0	0	0.0082905	0	0	0	0	0	0.0082905	0	0	0	0	0
Otu1010	0	0	0.0082905	0	0	0	0	0	0	0	0.016581	0	0	0	0	0	0	0	0	0	0	0	0	0	0	0	0	0	0	0	0	0	0	0	0	0	0	0	0	0	0	0	0	0	0	0	0	0	0
Otu1011	0	0	0	0	0	0	0	0	0	0	0	0	0	0	0	0	0	0	0	0	0	0	0	0	0	0	0	0	0	0	0	0	0	0.0082905	0	0	0	0	0	0	0	0	0	0	0	0	0	0	0
Otu1012	0	0	0	0	0	0	0	0	0	0	0	0	0	0	0	0	0	0	0	0	0	0	0	0	0	0	0	0	0	0	0	0	0	0	0	0	0	0	0	0	0	0	0	0	0	0	0	0	0
Otu1013	0	0	0	0	0	0	0	0	0	0	0	0	0	0	0	0	0	0	0	0	0	0	0	0	0	0	0	0	0	0	0	0	0	0	0.0082905	0	0	0	0	0	0	0	0	0	0	0	0	0	0
Otu1014	0	0	0	0	0	0	0	0	0	0	0	0	0	0	0	0	0	0.0082905	0	0	0	0	0	0	0	0	0	0	0	0	0	0	0	0.0082905	0	0	0.0082905	0	0	0	0	0	0	0	0	0	0	0	0
Otu1015	0	0.0082905	0	0	0	0	0	0	0	0	0	0	0	0	0	0	0	0	0	0	0	0	0	0	0	0	0	0	0	0	0	0	0	0	0	0	0	0.0082905	0	0	0	0	0	0	0	0	0	0	0
Otu1016	0	0	0	0	0	0	0	0	0	0	0	0	0	0	0	0	0	0	0	0	0	0	0	0	0	0	0	0	0	0	0	0	0	0	0	0	0	0	0	0	0	0	0	0	0	0	0	0	0
Otu1017	0	0	0	0	0	0	0	0	0.0082905	0	0	0	0	0	0	0	0	0	0	0	0	0	0	0	0	0	0	0	0	0	0	0	0	0	0	0	0	0	0	0.0248715	0	0	0	0	0	0	0	0	0
Otu1018	0.0082905	0	0	0	0	0	0	0	0	0	0	0	0	0	0	0	0	0	0	0	0	0	0	0	0	0	0	0	0	0	0	0	0	0	0	0	0	0	0	0	0	0	0	0	0.0082905	0	0	0	0
Otu1019	0	0	0	0	0	0	0	0	0	0	0.0082905	0	0	0	0	0	0	0.0082905	0	0	0	0	0	0	0	0	0	0	0	0	0	0	0	0	0	0	0	0	0	0	0	0	0	0	0	0	0	0	0
Otu1020	0	0	0	0	0	0	0	0	0	0	0	0	0	0	0	0	0	0	0	0	0	0	0	0	0	0	0	0	0	0	0	0	0	0	0	0	0	0	0	0	0	0	0	0	0	0	0	0	0
Otu1021	0	0	0.016581	0	0.0082905	0	0	0	0	0	0	0	0	0	0	0	0	0	0	0	0	0	0	0	0	0	0	0	0	0	0	0	0	0	0	0	0	0	0.0082905	0	0	0	0	0	0	0	0	0	0
Otu1022	0	0	0	0	0	0	0	0	0	0	0	0	0	0	0	0	0	0	0	0	0	0	0	0	0	0	0	0	0	0	0	0	0	0	0	0	0.0082905	0	0	0	0	0	0	0	0	0	0.0248715	0	0
Otu1023	0	0	0	0	0	0	0	0	0	0	0	0	0	0	0	0	0	0	0	0	0	0	0	0	0	0	0	0.0082905	0	0	0	0	0	0	0	0	0	0.0082905	0	0	0	0	0	0	0	0	0	0	0
Otu1024	0	0	0	0	0	0	0	0.0082905	0	0	0	0	0	0	0	0	0	0	0	0	0	0	0	0	0	0	0	0	0	0.0082905	0	0	0.0082905	0	0	0	0	0	0	0	0	0	0	0	0	0	0	0	0
Otu1025	0	0	0	0	0	0	0	0	0	0	0	0	0	0	0	0	0	0	0	0	0	0	0	0	0	0	0	0	0	0	0	0	0	0	0	0	0	0	0	0	0	0	0	0	0	0	0	0	0
Otu1026	0	0	0	0	0	0	0	0	0	0	0	0	0	0	0	0	0	0	0	0	0	0	0	0	0	0	0	0	0	0	0	0	0	0	0	0	0	0	0	0	0	0	0	0	0	0	0	0	0
Otu1027	0	0	0	0	0	0	0	0	0	0	0	0	0	0	0	0	0	0	0	0	0	0	0	0.0082905	0	0	0	0	0	0	0	0	0	0	0	0	0	0	0	0	0	0	0	0	0	0	0	0	0
Otu1028	0	0	0	0	0	0	0	0	0	0	0	0	0	0	0	0	0	0	0	0	0	0	0	0	0	0	0	0	0	0	0	0	0	0	0	0	0	0	0	0	0	0	0	0	0	0	0	0	0
Otu1029	0	0	0	0	0	0	0	0	0	0	0	0	0	0	0	0	0	0	0	0	0.016581	0	0	0	0	0	0	0	0	0	0	0	0	0	0	0	0	0	0	0	0	0	0	0	0	0	0	0	0
Otu1030	0	0.0082905	0	0	0	0	0	0	0	0	0	0	0.0082905	0	0	0	0	0	0	0	0	0	0	0	0	0	0	0	0	0	0	0	0	0	0	0	0	0	0	0	0	0	0	0	0	0	0	0	0
Otu1031	0	0	0	0	0	0	0	0	0	0	0	0	0	0	0	0	0	0	0	0	0	0	0	0	0	0	0	0	0	0	0	0	0	0	0	0	0	0	0	0	0	0	0	0	0	0	0	0	0
Otu1032	0	0	0	0.0082905	0	0	0	0	0	0	0	0	0	0	0	0	0	0	0	0.0082905	0	0	0	0	0	0	0	0	0	0	0	0	0	0	0	0	0	0	0	0.0082905	0	0	0	0	0	0	0	0	0
Otu1033	0	0	0.0082905	0	0	0	0	0	0	0	0	0	0	0	0	0	0	0	0	0	0	0	0	0	0	0	0	0	0	0	0	0	0	0	0	0	0	0	0	0	0	0	0	0	0	0	0	0	0
Otu1034	0.0082905	0	0	0	0	0	0	0	0	0	0	0	0	0	0	0	0	0	0	0	0	0	0	0	0	0	0	0	0	0	0	0	0	0	0	0	0	0	0.0082905	0	0	0.0082905	0	0	0	0	0	0	0
Otu1035	0	0	0	0	0	0	0	0.0082905	0	0	0	0	0	0	0	0	0	0.0082905	0	0	0	0	0	0	0	0	0	0	0	0	0	0	0	0	0	0.0082905	0	0	0	0	0	0	0.0082905	0	0	0	0	0	0
Otu1036	0	0	0	0	0	0	0	0	0	0	0	0	0	0	0	0	0	0	0	0	0	0	0	0	0	0	0	0	0	0	0	0	0	0	0	0	0	0	0	0	0	0	0	0	0	0	0	0	0
Otu1037	0	0	0	0	0	0	0	0	0	0	0	0.0082905	0	0	0	0	0	0	0	0	0	0	0	0	0	0	0	0	0	0	0	0	0	0	0	0	0	0	0	0	0	0	0	0.016581	0	0	0	0	0
Otu1038	0	0	0	0	0	0	0	0	0	0	0	0	0	0	0	0	0	0	0	0	0	0	0	0	0	0	0	0	0	0	0	0	0	0	0	0	0	0	0	0	0	0	0	0	0.0082905	0	0	0	0
Otu1039	0	0	0	0	0	0	0	0	0	0	0	0	0	0	0	0	0	0	0	0	0	0	0	0	0	0	0	0	0	0	0	0	0	0	0	0	0	0	0	0	0	0	0	0	0	0	0	0	0
Otu1040	0	0	0	0	0	0	0	0	0	0	0	0	0	0	0	0	0	0	0	0	0	0	0	0	0	0	0	0	0	0	0	0	0	0	0	0	0.0082905	0	0	0	0	0	0	0	0	0	0	0	0
Otu1041	0	0	0	0	0	0	0	0	0	0	0	0	0	0	0	0	0	0	0	0	0	0	0	0	0	0	0	0	0	0	0	0	0	0	0	0	0	0	0	0	0	0	0	0	0	0	0	0	0.016581
Otu1042	0.0082905	0	0	0	0	0	0	0	0.0082905	0.016581	0	0	0	0	0	0	0	0	0	0	0	0	0	0	0	0	0	0	0	0	0	0	0	0	0	0	0	0	0	0	0	0	0	0	0	0	0	0	0
Otu1043	0	0	0	0	0	0	0	0	0	0	0	0	0	0	0	0	0	0	0	0.016581	0	0	0	0	0	0	0	0	0	0	0	0	0	0	0	0	0	0	0	0	0	0	0	0	0	0	0	0	0
Otu1044	0	0	0	0	0	0	0	0	0	0.0082905	0	0	0	0	0.016581	0	0	0	0	0	0	0	0	0	0	0	0	0	0	0	0	0	0	0	0	0	0	0	0	0	0	0	0	0	0	0	0	0	0
Otu1045	0	0.0082905	0	0	0	0	0	0	0	0	0	0	0	0	0	0	0	0	0	0	0	0	0	0	0	0	0	0	0	0	0	0	0.0082905	0	0	0	0	0	0	0	0	0	0	0	0	0	0	0	0
Otu1046	0	0	0	0	0	0	0	0	0	0	0	0	0	0	0	0	0	0	0	0	0	0	0	0	0	0	0	0	0	0	0	0	0	0	0	0	0	0	0	0	0	0	0	0	0	0	0	0	0
Otu1047	0	0	0	0	0	0	0	0	0	0	0	0	0	0	0	0	0.0082905	0	0	0	0	0	0	0	0	0	0	0	0	0	0	0	0	0	0	0	0	0	0	0.0082905	0	0	0	0	0	0	0	0	0
Otu1048	0	0	0	0	0	0	0	0	0	0	0	0	0	0	0	0	0	0	0	0	0	0	0	0	0	0	0.016581	0	0	0	0	0	0	0	0	0	0	0	0	0	0	0	0	0	0	0	0	0	0
Otu1049	0	0	0	0	0	0	0	0	0	0	0	0	0	0	0	0	0	0	0	0	0	0	0	0.0082905	0	0	0	0	0	0	0	0	0	0	0	0	0	0	0	0	0	0	0	0	0	0	0	0	0
Otu1050	0	0	0	0	0	0	0	0	0	0	0	0	0	0	0	0	0	0	0	0	0	0	0	0	0	0	0	0	0	0	0	0	0	0	0	0	0	0	0	0	0	0	0	0	0	0	0	0	0
Otu1051	0	0	0	0	0	0	0	0	0	0	0	0	0	0	0	0	0	0	0	0	0	0	0	0	0	0	0	0	0	0	0	0	0	0	0	0.0082905	0	0	0	0	0	0	0	0	0	0.0082905	0	0	0
Otu1052	0	0	0	0.0082905	0	0	0	0	0	0	0	0	0	0	0	0	0	0	0	0	0	0	0	0	0	0	0	0	0	0	0	0	0	0	0	0.0082905	0	0	0	0	0.0082905	0	0	0	0	0	0	0	0
Otu1053	0	0	0	0	0	0	0	0	0	0	0	0	0	0	0	0	0	0	0	0	0	0	0	0	0	0	0	0	0	0	0	0	0	0	0	0	0	0	0	0	0	0	0	0	0	0	0	0	0
Otu1054	0	0	0	0	0	0	0	0	0	0	0	0	0	0	0	0	0.016581	0	0	0	0	0	0	0	0	0	0	0	0	0	0	0	0	0	0	0	0	0	0	0	0	0	0	0	0	0	0	0	0
Otu1055	0	0.0082905	0	0	0	0	0	0	0	0	0	0	0	0	0	0	0	0	0	0	0	0	0	0	0	0	0	0	0	0.0082905	0	0	0	0	0	0	0	0	0	0	0	0	0	0	0.0082905	0	0	0	0
Otu1056	0	0	0	0	0	0	0	0	0	0	0	0	0	0	0	0	0	0	0	0	0	0	0	0	0	0	0	0	0	0	0.0082905	0	0	0	0	0	0	0	0	0	0	0	0	0	0	0	0	0	0
Otu1057	0	0	0	0	0	0	0	0	0	0	0	0	0	0	0	0	0	0	0	0	0	0	0	0	0	0	0	0	0	0	0	0	0	0	0	0	0	0	0	0	0	0	0	0.033162	0	0	0	0	0
Otu1058	0	0	0	0	0.0082905	0	0	0	0	0	0	0	0	0	0	0	0	0.0082905	0	0	0	0	0	0	0	0	0	0	0	0	0	0	0	0.0082905	0	0	0	0	0	0	0	0	0	0	0	0	0	0	0
Otu1059	0	0	0	0	0	0	0	0	0	0	0	0	0	0	0	0	0	0	0	0	0	0	0	0	0	0	0	0	0	0	0	0	0	0	0	0	0	0	0	0	0	0	0	0	0	0	0	0	0
Otu1060	0	0	0	0	0	0	0	0	0	0	0	0	0	0	0	0	0	0	0	0	0	0	0	0	0	0	0	0	0	0	0	0.016581	0	0	0	0	0	0	0	0	0	0	0	0	0	0	0	0	0
Otu1061	0	0	0	0	0	0	0	0	0	0	0	0	0	0	0	0	0	0	0	0	0	0	0	0	0	0	0	0	0	0	0	0	0	0	0	0	0	0.0082905	0	0	0	0	0	0	0	0	0	0	0
Otu1062	0	0	0	0	0	0	0	0	0	0	0	0	0	0	0	0	0	0	0	0	0	0	0	0	0	0	0	0	0	0	0	0	0.033162	0	0	0	0	0	0	0	0	0	0	0	0	0	0	0	0
Otu1063	0	0	0	0	0	0.0082905	0	0	0	0	0	0	0	0	0	0.0082905	0	0	0	0	0	0	0	0	0	0	0	0	0	0	0	0	0	0	0	0	0	0	0	0	0	0	0	0	0	0	0	0	0
Otu1064	0	0	0	0	0	0	0	0	0	0	0	0	0	0	0	0	0	0	0	0	0	0	0	0	0	0	0	0	0	0	0	0	0	0	0	0	0	0	0	0	0	0	0	0	0	0	0	0	0
Otu1065	0	0	0	0	0	0	0	0.033162	0	0	0	0	0	0	0	0	0	0	0	0	0	0	0	0	0	0	0	0	0	0	0	0	0	0	0	0	0	0	0	0	0	0	0	0	0	0	0	0	0
Otu1066	0	0	0	0	0	0	0	0	0	0	0	0	0	0	0	0	0	0	0	0	0	0	0	0	0	0	0	0	0	0	0	0	0	0	0	0	0	0	0	0	0	0	0	0	0.0082905	0	0	0	0
Otu1067	0	0	0	0	0	0	0	0	0	0	0	0	0	0	0	0	0	0	0.0082905	0	0	0	0	0	0	0	0	0	0.0082905	0	0	0	0	0	0	0	0	0	0	0	0	0	0	0	0	0	0	0	0
Otu1068	0	0	0	0	0	0	0	0	0	0.016581	0	0	0.0082905	0	0	0	0	0	0	0	0	0	0	0	0	0	0	0	0	0	0	0	0	0	0	0	0	0	0	0	0	0	0	0	0	0	0	0	0
Otu1069	0	0	0	0	0	0	0	0	0	0	0	0	0	0	0	0	0	0	0	0	0	0	0	0	0	0	0	0	0	0.0082905	0	0	0	0	0	0	0	0	0	0	0.0082905	0	0	0.0082905	0	0	0	0	0
Otu1070	0.0082905	0	0	0	0	0	0	0	0	0	0	0	0	0	0	0	0	0	0	0	0	0	0	0	0	0	0	0	0	0.0082905	0	0	0	0	0	0	0	0	0.0082905	0	0	0	0	0	0	0	0	0	0
Otu1071	0	0	0	0	0	0	0	0	0	0	0	0	0	0	0	0	0	0	0	0	0	0	0	0	0	0	0	0	0	0	0	0	0	0	0	0	0	0	0	0	0	0	0	0	0	0	0	0	0
Otu1072	0	0.0082905	0	0	0.016581	0	0	0	0	0	0	0.0082905	0	0	0	0	0	0	0	0	0	0	0	0	0	0	0	0	0	0	0	0	0	0	0	0	0	0	0	0	0	0	0	0	0	0	0	0	0
Otu1073	0	0	0.0082905	0	0	0	0	0	0	0	0	0	0	0	0	0	0	0.0082905	0	0	0	0	0	0	0	0	0	0	0	0	0	0.0082905	0	0	0	0	0	0	0	0	0	0	0	0	0	0	0	0	0
Otu1074	0	0	0	0	0	0	0	0	0	0	0	0	0	0	0	0	0	0	0	0	0	0	0	0	0	0	0	0	0	0	0	0	0	0	0	0	0	0	0	0	0	0	0	0	0	0	0	0	0
Otu1075	0.016581	0	0	0	0	0	0	0	0	0	0	0	0	0	0	0	0	0	0	0	0	0	0	0	0	0	0	0	0	0	0	0	0	0	0	0	0	0	0	0	0	0	0	0	0	0	0	0	0
Otu1076	0	0	0	0	0	0	0	0	0	0	0	0	0	0	0	0	0	0	0	0	0	0	0	0	0	0	0	0	0	0	0	0	0	0	0.0082905	0	0	0	0	0	0	0	0	0	0	0	0	0	0
Otu1077	0.0082905	0	0	0	0	0	0	0	0	0	0	0	0	0	0	0	0	0	0	0	0	0	0	0	0	0	0	0	0	0	0	0	0	0	0	0	0	0	0	0.0082905	0.0082905	0	0	0	0	0	0	0	0
Otu1078	0	0	0	0	0	0	0.016581	0	0	0	0	0	0	0	0	0	0	0	0	0	0	0	0	0	0	0	0	0	0	0	0	0	0	0	0	0	0	0	0	0	0	0	0	0	0	0	0	0	0
Otu1079	0	0	0	0	0.0082905	0	0	0	0	0	0	0	0	0	0	0	0	0	0	0	0	0	0	0	0	0	0	0	0	0	0	0	0	0	0	0	0	0	0	0	0	0	0	0	0	0	0	0	0
Otu1080	0	0	0	0	0	0	0	0	0	0	0	0	0	0	0	0	0	0	0	0	0	0	0	0	0	0	0	0	0	0	0	0	0	0	0	0	0	0	0	0	0	0	0	0	0	0	0	0	0
Otu1081	0	0	0	0	0	0	0	0	0	0	0	0	0	0	0	0	0.0082905	0	0	0	0	0	0	0	0	0	0	0	0	0	0	0	0	0	0	0	0	0	0	0	0	0	0.0082905	0	0	0	0	0	0
Otu1082	0	0	0	0	0	0	0	0	0	0	0	0	0	0	0	0	0	0	0	0	0	0	0	0	0	0	0	0	0	0	0	0	0	0	0	0	0	0	0	0	0	0	0	0	0	0	0	0	0
Otu1083	0	0	0	0	0	0	0	0	0	0	0	0	0	0.0082905	0	0	0	0	0	0	0	0.0082905	0.0082905	0	0	0	0	0.0082905	0	0	0	0	0	0	0	0	0	0	0	0	0	0	0	0	0	0	0	0	0
Otu1084	0	0	0	0	0	0	0	0	0	0	0	0	0	0	0	0	0	0	0	0	0	0	0	0	0	0	0	0	0	0	0	0	0	0	0	0	0	0	0	0.0082905	0	0	0	0	0	0	0	0	0
Otu1085	0	0	0	0	0	0	0	0	0	0	0	0	0	0	0	0	0	0	0	0	0	0	0	0	0	0	0	0	0	0	0	0	0	0	0	0	0.0082905	0	0	0	0	0	0	0	0	0	0	0	0
Otu1086	0	0	0	0	0	0	0	0	0	0	0	0	0	0	0	0	0	0	0	0	0	0	0	0	0	0	0	0	0	0	0	0	0	0	0	0	0	0	0	0	0	0	0	0	0	0	0	0	0
Otu1087	0	0	0	0	0	0	0	0	0	0.016581	0	0	0	0	0	0	0	0	0	0.0082905	0	0	0	0	0	0	0	0.0082905	0	0	0	0	0	0	0	0	0	0	0	0	0	0	0	0	0	0	0	0	0
Otu1088	0	0	0	0	0	0	0	0	0	0	0	0	0	0	0	0	0	0	0	0	0	0	0	0	0	0	0	0	0	0	0	0	0.0082905	0	0	0	0	0	0	0	0	0	0	0	0	0	0	0	0
Otu1089	0	0	0	0	0	0	0	0	0	0	0	0	0	0	0	0	0	0	0	0	0	0	0	0	0	0	0	0	0	0	0	0	0	0	0	0	0	0	0	0	0	0	0	0	0	0	0	0	0
Otu1090	0	0	0	0	0	0	0	0	0	0	0	0	0	0	0	0	0.0082905	0	0	0	0	0	0	0	0	0	0	0	0	0	0	0	0	0.0082905	0	0	0	0	0	0	0	0	0	0	0	0	0	0	0
Otu1091	0	0	0	0	0	0	0	0	0	0	0	0	0	0	0	0	0	0	0	0	0	0	0	0	0	0	0	0	0	0	0	0	0.0082905	0	0.0082905	0	0	0	0	0	0	0	0	0	0	0	0	0	0
Otu1092	0	0	0.0082905	0	0	0	0	0	0	0	0	0	0.0082905	0	0	0	0	0	0	0	0	0	0	0	0	0	0	0	0	0	0	0	0	0	0.0082905	0	0	0	0	0	0	0	0	0	0	0	0	0	0
Otu1093	0	0	0	0.0082905	0	0	0	0	0	0	0	0	0	0	0	0	0	0	0	0	0	0	0	0	0	0	0	0	0	0	0	0	0	0.0082905	0	0	0	0	0	0	0	0	0	0	0	0	0	0	0
Otu1094	0	0	0	0	0	0	0	0	0	0	0	0	0	0	0	0	0	0	0	0	0	0	0	0	0	0	0	0	0	0	0	0	0	0	0	0	0	0	0	0	0	0	0	0	0	0	0	0	0
Otu1095	0	0	0	0	0	0	0	0	0.0082905	0	0	0	0	0	0	0	0.0082905	0	0	0	0	0	0	0	0	0	0	0	0	0	0	0	0	0	0	0	0	0	0	0	0	0	0	0	0	0	0	0	0
Otu1096	0	0	0	0	0	0	0	0	0	0	0	0	0	0	0.0082905	0	0	0	0	0	0	0	0	0	0	0	0	0	0	0	0.0082905	0	0	0	0	0	0	0.0082905	0	0	0	0	0	0	0	0	0	0	0
Otu1097	0	0	0	0	0	0	0	0.033162	0	0	0	0	0	0	0	0	0	0	0	0	0	0	0	0	0	0	0	0	0	0	0	0	0	0	0	0	0	0	0	0	0	0	0	0	0	0	0	0	0
Otu1098	0	0	0	0	0	0	0	0	0	0	0	0	0	0	0	0	0	0	0.0082905	0	0	0	0	0	0	0	0	0	0	0	0	0	0	0	0	0	0	0	0	0	0	0	0	0	0	0	0	0	0
Otu1099	0	0	0	0	0	0	0	0	0	0	0	0	0	0	0	0	0	0	0	0	0	0	0	0	0	0	0	0	0	0	0	0	0	0	0	0	0	0	0	0.0082905	0	0	0	0	0	0	0	0	0
Otu1100	0	0	0	0	0	0	0	0	0	0	0.0082905	0	0	0	0	0	0	0	0	0	0	0	0	0	0	0	0	0	0	0	0	0	0	0	0	0	0	0	0	0	0	0	0	0	0	0	0	0	0
Otu1101	0	0	0	0	0	0	0	0	0	0	0	0	0	0	0	0	0	0	0	0	0	0	0	0	0	0	0	0	0	0	0	0	0	0	0	0	0	0	0	0	0	0	0	0	0	0	0	0	0
Otu1102	0	0	0	0	0	0	0	0	0	0	0	0	0	0	0	0	0	0	0	0	0	0	0.0082905	0	0	0	0	0	0	0	0	0	0	0	0	0	0	0	0	0	0	0	0	0	0	0	0	0	0
Otu1103	0	0	0	0	0	0	0	0	0	0	0	0	0	0	0	0	0	0	0	0	0	0	0	0	0	0	0	0	0	0	0	0	0	0	0	0	0	0	0	0	0	0	0	0	0	0	0	0	0
Otu1104	0	0.0082905	0.0082905	0	0	0	0	0	0	0	0	0	0	0	0	0	0	0	0	0	0	0	0	0	0	0	0	0	0	0	0	0	0	0	0	0	0	0	0	0	0	0	0	0.0082905	0	0	0	0	0
Otu1105	0	0	0	0.0082905	0	0	0	0	0	0	0	0	0	0	0	0	0	0	0	0.0082905	0	0	0	0	0	0	0	0	0	0	0	0	0	0	0	0	0	0	0	0	0	0	0	0	0	0	0	0	0
Otu1106	0	0	0	0	0	0	0	0	0.0082905	0	0	0	0	0	0	0	0	0	0	0	0	0	0	0	0	0	0	0	0	0	0	0	0	0	0	0	0	0	0	0.016581	0	0	0	0	0	0	0	0	0
Otu1107	0	0	0	0	0	0	0	0	0	0	0	0	0	0	0	0	0	0	0	0	0	0	0.0082905	0	0	0	0	0	0	0	0.016581	0	0	0	0	0	0	0	0	0	0	0	0	0	0	0	0	0	0
Otu1108	0	0	0	0	0	0	0	0	0	0	0	0	0	0	0	0	0	0	0	0	0	0	0	0	0	0	0	0	0	0	0	0	0	0	0	0	0	0	0	0	0	0	0	0	0	0	0	0	0
Otu1109	0	0	0	0	0	0	0	0	0	0	0	0	0	0	0	0	0	0	0	0	0	0	0	0	0	0	0	0	0	0	0	0	0	0	0	0	0	0	0	0	0	0	0	0	0	0	0	0	0
Otu1110	0	0	0	0.0082905	0	0	0	0	0	0	0	0	0	0	0	0	0	0	0	0	0	0	0	0	0	0	0	0	0	0	0	0	0	0	0	0	0	0	0	0	0	0	0	0	0	0	0	0	0
Otu1111	0	0	0	0	0	0	0	0	0	0	0	0	0	0	0	0	0	0	0	0	0	0	0	0	0	0	0	0	0	0	0	0	0	0	0	0	0	0	0	0	0	0	0	0	0	0	0	0	0
Otu1112	0	0	0	0	0	0	0	0	0	0	0	0	0	0	0	0	0	0	0	0	0.0082905	0	0	0	0	0	0	0	0	0	0	0	0	0	0	0	0	0	0	0	0	0	0	0	0	0	0	0	0
Otu1113	0	0	0	0	0	0	0	0	0	0	0	0	0	0	0	0	0	0	0	0	0	0	0	0	0	0	0	0	0	0	0	0	0	0	0	0	0	0	0	0	0	0	0	0	0	0	0	0	0
Otu1114	0	0	0	0	0	0	0	0	0	0	0	0	0	0	0	0	0	0	0	0	0	0	0	0	0	0	0	0	0	0	0	0	0	0	0.0082905	0.0082905	0	0	0	0	0	0	0	0	0	0	0	0	0
Otu1115	0	0	0	0	0	0	0	0	0	0	0	0	0	0	0	0	0	0	0	0	0	0	0	0	0	0	0	0	0	0	0	0	0	0	0	0	0	0	0	0	0	0	0	0	0	0	0	0	0
Otu1116	0	0	0	0	0	0	0	0	0	0	0	0	0	0	0	0	0	0	0	0	0	0	0	0	0	0	0	0	0	0	0	0	0	0	0	0	0	0	0	0	0	0	0	0	0	0	0	0	0
Otu1117	0	0	0.0082905	0	0	0	0	0	0	0	0	0	0	0.0082905	0	0	0	0	0	0	0	0	0	0	0	0	0	0	0	0	0.0082905	0	0	0	0	0	0	0	0	0	0	0	0	0	0	0	0	0	0
Otu1118	0	0	0	0	0	0	0	0	0	0	0	0	0	0	0	0	0	0	0	0	0	0	0	0	0	0	0	0	0	0	0	0	0	0	0	0.0082905	0	0	0	0	0	0	0	0	0	0	0	0	0
Otu1119	0	0	0	0	0	0	0	0	0	0.0082905	0	0	0	0	0	0	0	0	0	0	0	0	0	0	0	0	0	0	0	0	0	0	0	0	0	0	0	0	0	0	0	0	0	0	0	0	0	0	0
Otu1120	0	0	0	0	0	0	0	0	0	0	0.0248715	0	0	0	0	0	0	0	0	0	0	0	0	0	0	0	0	0	0	0	0	0	0	0	0	0	0	0	0	0	0	0	0	0	0	0	0	0	0
Otu1121	0	0	0	0	0	0	0	0	0	0	0	0	0	0	0	0	0	0	0	0	0	0	0	0	0	0	0	0	0	0	0	0	0	0	0	0	0	0	0	0	0	0	0	0	0	0	0	0	0
Otu1122	0	0.0082905	0	0	0	0	0	0	0	0	0	0	0	0	0	0	0.0082905	0	0	0	0	0	0	0	0	0	0	0	0	0	0	0	0	0	0	0	0	0	0	0	0	0	0	0	0	0	0	0	0
Otu1123	0	0	0	0	0	0	0	0	0	0	0	0	0	0	0	0.0082905	0	0	0	0	0	0	0	0	0	0	0	0	0	0	0	0	0	0	0	0	0	0	0	0	0	0	0	0	0	0	0	0	0
Otu1124	0	0.0082905	0	0	0	0	0	0	0	0	0	0	0.0082905	0	0	0	0	0	0	0	0	0	0	0	0	0	0	0	0	0	0	0	0	0	0	0	0	0	0	0	0	0	0	0	0	0	0	0	0
Otu1125	0	0	0	0	0	0	0	0	0	0	0	0	0.016581	0	0	0	0	0	0	0	0	0	0	0	0	0	0	0	0	0	0	0	0	0	0	0	0	0	0	0	0	0	0	0	0	0	0	0	0
Otu1126	0	0	0	0	0	0	0	0	0	0	0	0	0	0	0	0	0	0	0	0	0	0	0	0	0	0	0	0	0	0	0	0	0	0	0	0	0	0	0	0	0	0	0	0	0	0	0	0	0
Otu1127	0	0	0	0.0082905	0	0	0	0	0	0	0	0	0	0	0	0	0	0	0	0	0	0	0	0	0	0	0	0	0	0	0	0	0	0	0	0	0	0	0	0	0	0	0	0	0	0	0	0	0
Otu1128	0	0	0	0	0	0	0	0	0	0	0	0	0	0	0	0	0	0	0	0	0	0	0	0	0	0	0	0	0	0	0	0	0	0	0	0	0	0	0	0	0	0	0	0	0	0	0	0	0
Otu1129	0	0	0	0	0	0	0	0	0	0	0	0	0	0	0	0	0	0	0	0	0.016581	0	0	0	0	0	0	0	0	0	0	0	0	0	0	0	0	0	0	0	0	0	0	0	0	0	0	0	0
Otu1130	0	0	0	0	0	0	0	0	0	0	0	0	0	0	0	0	0	0	0	0	0	0	0	0	0	0	0	0	0	0	0	0	0	0	0	0	0	0	0	0	0	0	0	0	0	0	0	0	0
Otu1131	0	0	0	0	0	0	0	0	0	0	0	0	0	0	0	0	0	0	0	0	0	0	0	0	0	0	0	0	0	0	0	0	0	0	0	0	0	0	0	0	0	0	0	0	0	0	0	0	0
Otu1132	0	0	0	0	0	0	0	0	0	0	0	0	0	0	0	0	0	0.0082905	0	0	0	0	0	0	0	0	0	0	0	0	0	0	0	0	0	0	0	0	0	0	0	0	0	0	0	0	0	0	0
Otu1133	0	0	0	0	0	0	0	0	0	0	0	0	0	0	0	0	0	0	0	0	0	0	0	0	0	0	0	0	0	0	0	0	0	0	0	0	0	0	0	0.0082905	0	0	0	0	0	0	0	0	0
Otu1134	0	0	0	0	0	0	0	0.0082905	0	0	0	0	0	0	0	0	0	0	0	0	0	0	0	0	0	0	0	0	0	0	0	0	0	0	0	0	0	0	0	0	0	0	0	0	0	0	0	0	0
Otu1135	0	0	0	0	0	0	0	0	0	0	0	0	0	0	0	0	0	0	0	0	0	0	0	0	0	0	0	0	0	0.0082905	0	0	0	0	0	0	0	0	0	0	0	0	0	0	0	0	0	0	0
Otu1136	0	0.0082905	0	0	0	0	0	0	0	0	0	0	0	0	0	0	0	0	0	0	0	0	0	0	0	0	0	0	0	0	0	0	0	0	0	0	0	0	0	0	0	0	0	0	0	0	0	0	0
Otu1137	0	0	0	0	0	0	0	0	0	0	0	0	0	0	0	0	0	0	0	0	0	0	0	0	0	0	0	0	0	0	0	0	0	0	0	0	0	0	0	0	0	0	0	0	0	0	0	0	0
Otu1138	0	0	0	0	0	0	0	0	0	0	0	0	0	0	0	0	0	0	0	0	0	0	0	0	0	0	0	0	0	0	0	0	0	0	0	0	0	0	0	0	0	0	0	0	0	0	0.016581	0	0
Otu1139	0	0	0	0	0	0	0	0	0	0	0	0.0082905	0	0	0	0	0	0	0	0	0	0	0	0	0	0	0	0	0	0	0	0	0	0	0	0	0	0	0	0	0.0082905	0	0	0	0	0	0	0	0
Otu1140	0	0	0	0	0	0	0	0	0	0	0	0	0	0	0	0	0	0	0	0	0	0	0	0	0	0	0	0	0	0	0	0	0	0	0	0	0	0	0	0	0	0	0	0.0082905	0	0	0	0	0
Otu1141	0	0	0	0	0	0	0	0	0	0	0	0	0	0	0	0	0	0	0	0	0	0	0	0	0	0	0	0	0	0	0	0	0	0	0	0	0	0	0	0	0	0	0	0	0	0	0	0	0
Otu1142	0	0	0	0	0	0	0	0	0	0	0	0	0	0	0	0	0	0	0	0	0	0	0	0	0	0	0	0	0	0	0	0	0	0	0	0	0	0	0	0	0	0	0	0	0	0	0	0	0
Otu1143	0	0	0.0082905	0	0	0	0	0	0	0	0	0	0	0	0	0	0	0	0	0	0	0	0	0	0	0	0	0	0	0	0	0	0	0	0.0082905	0	0	0	0	0	0	0	0	0	0	0	0	0	0
Otu1144	0	0	0	0	0	0	0	0	0	0	0	0	0	0	0	0	0	0	0	0	0	0	0	0	0	0	0	0	0	0	0	0	0	0	0	0	0	0	0	0	0	0	0	0	0	0	0	0	0
Otu1145	0	0	0	0	0	0	0	0	0	0	0.016581	0	0	0	0	0	0	0	0	0	0	0	0	0	0	0	0	0	0	0	0	0.0082905	0	0	0	0	0	0	0	0	0	0	0	0	0	0	0	0	0
Otu1146	0	0	0	0	0	0	0	0	0	0	0	0	0	0	0	0	0	0	0	0	0	0	0	0	0	0	0	0	0	0	0	0	0	0	0	0	0	0	0	0	0	0	0	0	0	0	0	0	0
Otu1147	0	0	0	0	0	0	0	0	0	0	0	0	0	0	0	0	0	0	0	0	0	0	0	0	0	0	0	0	0	0	0	0	0	0	0	0	0	0	0	0	0	0	0	0	0	0	0	0	0
Otu1148	0	0	0	0	0	0	0	0	0	0	0	0	0	0	0	0	0	0	0	0	0	0	0	0	0	0	0	0	0	0	0	0	0.0082905	0	0	0	0	0	0	0	0	0	0	0.0082905	0	0.0082905	0	0	0
Otu1149	0	0	0	0	0	0	0	0	0	0	0	0	0	0	0	0	0	0	0	0	0.0082905	0	0	0	0	0	0	0	0	0	0	0	0	0	0	0	0	0	0	0	0	0	0	0	0	0	0	0	0
Otu1150	0	0	0	0	0	0	0	0	0	0	0	0	0	0	0	0	0	0	0	0.0082905	0	0	0	0	0	0	0	0.0082905	0	0	0	0	0	0	0	0	0	0	0	0	0	0	0	0	0	0	0	0	0
Otu1151	0	0	0	0	0	0	0	0	0	0	0	0.0082905	0	0	0	0	0	0	0	0	0	0	0	0	0	0	0	0	0	0	0	0	0	0	0	0	0	0	0	0	0	0	0	0	0	0	0	0	0
Otu1152	0	0	0	0	0	0	0	0	0	0	0	0	0	0	0	0	0	0	0	0	0	0	0	0	0	0	0	0	0	0	0	0	0	0	0	0	0	0	0	0	0	0	0	0	0	0	0	0	0
Otu1153	0	0	0	0	0	0	0	0	0.0082905	0	0	0	0	0	0	0	0	0	0	0	0	0	0	0	0	0	0	0	0	0	0	0	0	0	0	0	0	0	0	0	0	0	0	0	0	0	0	0	0
Otu1154	0	0	0	0	0	0	0	0	0	0	0	0	0	0	0	0	0	0	0	0	0	0	0	0	0	0	0	0	0	0	0	0	0	0	0	0	0	0	0	0	0	0	0	0	0	0	0	0	0
Otu1155	0	0	0	0	0	0	0	0	0	0	0	0	0	0	0	0	0	0	0	0	0	0	0	0	0	0	0	0	0	0	0	0.0082905	0	0	0	0	0	0	0	0	0	0	0	0	0	0	0	0	0
Otu1156	0	0	0.0082905	0	0	0	0	0	0	0	0	0	0	0	0	0	0	0	0	0	0	0	0	0	0	0	0	0	0	0	0	0	0	0	0	0	0	0.0082905	0	0	0	0	0	0	0	0	0	0	0
Otu1157	0	0	0	0	0	0	0	0	0	0	0	0	0	0	0	0	0	0	0	0	0	0	0	0	0	0	0	0	0	0	0	0	0	0	0	0	0	0	0	0	0	0	0	0	0	0	0	0	0
Otu1158	0	0	0	0	0	0	0	0	0	0	0	0	0	0	0	0	0	0	0	0	0	0	0	0	0	0	0	0	0	0	0	0	0	0	0	0	0	0	0	0	0	0	0	0.016581	0	0	0	0	0
Otu1159	0	0	0.0082905	0	0	0	0	0	0	0	0	0	0	0	0	0	0	0	0	0	0	0	0	0	0	0	0	0	0	0	0	0	0	0	0	0	0	0	0	0	0	0	0	0	0	0	0	0	0
Otu1160	0	0	0	0	0	0	0	0	0	0	0	0	0	0	0	0	0	0	0	0	0	0	0	0	0	0	0	0	0	0	0	0	0	0	0	0	0	0	0	0	0	0	0	0	0	0	0	0	0
Otu1161	0	0	0	0	0.0082905	0	0	0	0	0	0	0	0	0	0	0	0	0	0	0	0	0	0	0	0	0	0	0	0	0	0	0	0	0	0	0	0	0	0	0	0	0	0	0	0	0	0	0	0
Otu1162	0	0	0	0	0	0	0	0	0	0	0	0	0	0	0	0	0	0	0	0	0	0	0	0	0.0082905	0	0	0	0	0	0	0	0	0	0	0	0	0	0	0	0	0	0	0	0	0	0	0	0
Otu1163	0	0	0	0	0	0	0	0	0	0	0	0	0	0	0	0	0	0	0	0	0	0	0	0	0	0	0	0	0	0	0	0	0	0	0	0	0	0	0	0	0	0	0	0	0	0	0	0	0
Otu1164	0.016581	0	0	0	0	0	0	0	0	0	0	0	0	0	0	0	0	0	0	0	0	0	0	0	0	0	0	0	0	0	0	0	0	0	0	0	0	0	0	0	0	0	0	0	0	0	0	0	0
Otu1165	0	0	0	0	0	0	0	0	0	0	0	0	0.0082905	0	0	0	0	0	0	0	0	0	0	0	0	0	0	0	0	0	0	0	0	0	0	0	0	0	0	0	0	0	0	0	0	0	0	0	0
Otu1166	0	0	0	0	0	0	0	0	0	0	0	0	0	0	0.0082905	0	0	0	0	0	0	0	0	0	0	0	0	0	0	0	0	0	0	0	0	0	0	0	0	0	0	0	0	0	0	0	0	0	0
Otu1167	0	0	0	0	0	0	0	0	0	0	0	0.0082905	0	0	0	0	0	0	0	0	0	0	0	0	0	0	0	0	0	0	0	0	0	0.0082905	0	0	0	0	0	0	0	0	0	0	0	0.0082905	0	0	0
Otu1168	0	0	0	0	0	0	0	0	0	0	0	0	0	0	0	0	0	0	0	0	0	0	0	0	0	0	0	0	0	0	0	0	0	0	0	0	0	0	0	0	0	0	0	0	0	0	0	0	0
Otu1169	0	0	0	0	0	0	0	0	0	0	0	0	0	0	0	0	0	0	0	0	0	0	0	0	0	0	0	0	0	0	0	0	0	0	0	0	0	0	0	0	0	0	0	0	0	0	0	0	0
Otu1170	0	0	0	0	0	0	0	0	0	0	0	0	0	0	0	0	0	0	0	0	0	0	0	0	0	0	0	0	0	0	0	0	0	0	0	0	0	0	0	0	0	0	0	0	0	0	0	0	0
Otu1171	0	0	0	0	0	0	0	0	0	0	0	0	0	0	0	0	0	0	0	0	0	0	0	0	0	0	0	0	0	0	0	0	0	0	0	0	0	0	0	0	0	0	0	0	0	0	0	0	0
Otu1172	0	0	0	0	0	0	0	0	0	0.0082905	0	0	0	0	0	0	0	0	0	0	0	0	0	0	0	0	0	0	0	0	0	0	0	0	0	0	0	0	0	0	0	0	0	0	0	0	0	0.0082905	0
Otu1173	0	0	0	0	0	0	0	0	0	0	0	0	0	0	0	0	0	0	0	0	0	0	0	0	0	0	0	0	0	0	0	0	0	0	0	0	0	0	0	0	0	0	0	0	0	0	0.0082905	0	0
Otu1174	0	0	0	0	0.0082905	0	0	0	0	0	0	0	0	0	0	0	0	0	0	0	0	0	0	0	0	0	0	0	0	0.0082905	0	0	0	0	0	0	0	0	0	0	0	0	0	0	0	0	0	0	0
Otu1175	0	0	0	0	0	0	0	0	0	0	0	0	0	0	0	0	0	0	0	0	0	0	0	0	0	0	0	0	0	0	0	0	0	0	0	0	0	0	0	0	0	0	0	0	0	0	0.0082905	0	0
Otu1176	0	0	0	0	0	0.0082905	0	0	0	0	0	0	0	0	0	0	0	0	0	0	0	0	0	0.0082905	0	0	0	0	0	0	0	0	0	0	0	0	0	0	0	0	0	0	0	0	0	0	0	0	0
Otu1177	0	0	0	0	0	0.0082905	0	0	0	0	0	0	0	0	0	0	0	0	0	0	0	0	0	0	0	0	0	0	0	0	0	0	0	0	0	0	0	0	0	0	0	0	0	0	0	0	0	0	0
Otu1178	0	0	0	0	0	0	0	0	0	0	0	0	0	0	0	0	0	0	0	0	0	0	0	0	0	0	0	0	0	0	0	0	0	0	0	0	0	0	0	0	0	0	0	0	0	0	0	0	0
Otu1179	0	0	0	0	0	0	0	0	0	0	0	0	0	0	0	0	0	0	0	0	0	0	0	0	0	0	0	0	0	0	0	0	0	0	0	0	0	0	0	0	0	0	0	0	0	0	0	0	0
Otu1180	0	0	0	0	0	0	0	0	0	0	0	0	0	0	0	0	0	0	0	0	0	0	0	0	0	0	0	0	0	0	0	0	0	0	0	0	0	0	0	0	0	0	0	0	0	0	0	0	0
Otu1181	0	0	0	0	0	0	0	0	0	0	0	0	0	0	0	0	0	0	0	0	0	0	0	0	0	0	0	0	0	0	0	0	0	0	0	0	0	0	0	0	0	0	0	0	0	0	0	0	0
Otu1182	0	0	0	0	0	0	0	0	0	0	0	0	0	0	0	0	0	0	0	0	0	0	0	0	0	0	0	0	0	0	0	0	0	0	0	0	0	0	0	0	0	0	0	0	0	0	0	0	0
Otu1183	0	0	0	0	0	0	0	0	0	0	0	0	0.0082905	0	0	0	0	0	0.0082905	0	0	0	0	0	0	0	0	0	0	0	0	0	0	0	0	0	0	0	0	0	0	0	0	0	0	0	0	0	0
Otu1184	0	0	0	0	0	0	0	0	0	0	0	0	0	0	0	0	0	0	0	0	0	0	0	0	0	0	0	0	0	0	0	0	0	0	0	0	0	0	0	0	0	0	0	0	0	0	0	0	0
Otu1185	0	0	0	0	0	0	0	0	0	0	0	0	0	0	0	0	0	0	0	0	0.0082905	0	0	0	0	0	0	0	0	0	0	0	0	0	0	0	0	0	0	0	0	0	0	0	0	0	0	0	0
Otu1186	0	0	0	0	0	0	0	0	0	0	0	0	0	0	0	0	0	0	0	0	0	0	0	0	0	0	0	0.0082905	0	0	0	0	0	0	0	0	0.0082905	0	0	0	0	0	0	0	0	0	0	0	0
Otu1187	0	0	0	0	0	0	0	0	0	0	0	0	0	0	0	0	0	0	0	0	0	0	0	0	0	0	0	0	0	0	0	0	0	0	0	0	0	0	0	0	0	0	0	0	0	0	0	0	0
Otu1188	0	0	0	0	0.0082905	0	0	0	0	0	0	0	0	0	0	0	0	0	0.0082905	0	0	0	0	0	0	0	0	0	0	0	0	0	0	0	0	0	0	0	0	0	0	0	0	0	0	0	0	0	0
Otu1189	0	0	0	0	0	0	0	0	0	0	0	0	0	0	0	0	0	0	0	0	0	0	0	0	0	0	0	0	0	0	0	0	0	0	0	0	0	0	0	0	0	0	0	0	0	0	0	0	0
Otu1190	0	0	0	0	0	0	0	0	0	0	0	0	0	0	0	0	0	0	0	0	0	0	0	0	0	0	0	0	0	0	0	0	0	0	0	0	0	0	0	0	0	0	0	0	0	0	0	0	0
Otu1191	0	0	0	0	0	0	0	0	0	0	0	0	0	0	0	0	0	0	0	0	0	0	0	0	0	0	0	0.0082905	0	0	0	0	0	0	0	0	0	0	0	0	0	0	0	0	0	0	0	0	0
Otu1192	0	0	0	0	0	0	0	0	0	0	0	0	0	0	0	0	0	0	0	0	0	0	0	0	0	0	0	0	0	0	0	0.0082905	0	0	0	0	0	0	0	0	0	0	0	0	0	0	0	0.0082905	0
Otu1193	0	0	0	0	0	0	0	0	0	0	0	0	0	0.0082905	0	0	0	0	0	0	0	0	0	0	0	0	0	0	0	0	0	0	0	0	0	0	0	0	0	0	0	0	0	0	0	0	0	0	0
Otu1194	0	0	0	0	0	0	0	0	0	0	0	0	0	0	0	0	0	0	0	0	0	0	0	0	0	0	0	0	0	0	0	0	0	0	0	0	0	0	0	0	0	0	0	0	0	0	0	0	0
Otu1195	0	0	0	0	0	0	0	0	0	0	0	0	0	0	0	0	0	0	0	0	0	0	0	0	0	0	0	0	0	0	0	0	0	0	0	0	0	0	0	0	0	0	0	0	0	0	0	0	0
Otu1196	0	0	0	0	0	0	0	0	0	0	0	0	0	0	0	0	0	0	0	0	0	0	0	0	0	0	0	0	0	0	0	0	0	0	0	0	0	0.0082905	0	0	0	0	0	0	0	0	0	0	0
Otu1197	0	0	0	0	0	0	0	0	0	0	0	0	0	0	0	0	0	0	0	0	0	0	0	0	0	0	0	0.0082905	0	0	0	0	0	0	0	0	0	0	0	0	0	0.0082905	0	0	0	0	0	0	0
Otu1198	0	0	0	0	0	0	0	0	0	0	0	0	0	0	0	0	0	0	0	0	0	0	0	0	0	0	0	0	0	0	0	0	0	0	0	0	0	0	0	0	0	0	0	0	0	0	0	0	0
Otu1199	0	0	0	0	0	0	0	0	0	0	0	0	0	0	0	0	0	0	0	0	0	0.0082905	0.0082905	0	0	0	0	0	0	0	0	0	0	0	0	0	0	0	0	0	0	0	0	0	0	0	0	0	0
Otu1200	0	0	0	0	0	0	0	0	0	0	0	0	0	0	0	0	0	0	0	0	0	0	0	0	0	0	0	0	0	0	0	0	0	0	0	0	0	0	0	0	0	0	0	0	0	0	0	0	0
Otu1201	0	0	0	0	0	0	0	0	0	0	0	0	0	0	0	0	0	0	0	0	0	0	0	0	0	0	0	0	0	0	0	0	0	0	0	0	0	0	0	0	0	0	0	0	0	0	0	0	0
Otu1202	0	0	0.0082905	0	0	0	0	0	0	0	0	0	0	0	0	0	0	0	0	0	0	0	0	0	0	0	0	0	0	0	0	0	0	0	0	0	0	0	0	0	0	0	0	0	0	0	0	0	0
Otu1203	0	0	0	0	0	0	0	0	0	0	0	0	0	0	0	0	0	0	0	0	0.0082905	0	0	0	0	0	0	0	0	0	0	0	0	0	0	0	0	0	0	0	0	0	0	0	0	0	0	0	0
Otu1204	0	0	0	0	0	0	0	0	0	0	0.0082905	0	0	0	0	0	0	0	0	0	0	0	0	0	0	0	0	0	0	0	0	0	0	0	0	0	0	0	0	0	0	0	0	0	0	0	0	0	0
Otu1205	0	0	0	0	0	0	0	0	0	0	0	0	0	0	0	0	0	0	0	0	0	0	0	0	0	0	0	0	0	0	0	0	0	0	0	0	0	0	0	0	0	0	0	0	0	0	0	0	0
Otu1206	0	0	0	0	0	0	0	0	0	0	0	0	0	0	0	0	0	0	0	0	0	0	0	0	0	0	0	0	0	0	0	0	0	0	0	0	0	0	0	0	0	0	0	0	0	0	0	0	0
Otu1207	0	0	0	0	0	0	0	0	0	0	0	0	0	0	0	0	0	0	0	0	0	0	0	0	0	0	0	0	0	0	0	0	0	0	0	0	0	0	0.0082905	0	0	0	0	0	0	0	0	0	0
Otu1208	0	0	0	0	0	0	0	0	0	0	0	0	0	0	0	0	0	0	0	0	0	0	0	0	0	0	0	0	0	0	0	0	0	0	0	0	0	0	0	0	0	0	0	0	0	0	0	0	0
Otu1209	0	0	0	0	0	0	0	0	0	0	0	0	0	0	0	0	0	0	0	0	0	0	0	0	0	0	0	0	0	0	0.0082905	0	0	0	0	0	0	0	0	0	0	0	0	0	0	0	0	0	0
Otu1210	0	0	0	0	0	0	0	0	0	0	0	0	0	0	0	0	0	0	0	0	0	0	0	0.0082905	0	0	0	0	0	0	0	0	0	0	0	0	0	0	0	0	0	0	0	0	0	0	0	0	0
Otu1211	0	0	0	0	0	0	0	0	0	0	0	0	0.0082905	0	0	0	0.0082905	0	0	0	0	0	0	0	0	0	0	0	0	0	0	0	0	0	0	0	0	0	0	0	0	0	0	0	0	0	0	0	0
Otu1212	0	0	0	0	0	0	0	0	0	0	0	0	0	0	0	0	0	0	0	0	0	0	0	0	0	0	0	0	0	0	0	0	0	0	0	0	0	0	0	0	0	0	0	0	0	0	0	0	0
Otu1213	0	0	0	0	0	0	0	0	0	0	0	0	0	0	0	0	0	0	0	0	0	0	0	0	0	0	0	0	0	0	0	0	0	0	0	0	0	0	0	0	0	0	0	0	0	0	0	0	0
Otu1214	0	0	0	0	0	0	0	0	0	0	0	0	0	0	0	0	0	0	0	0	0	0	0	0	0	0	0	0	0	0	0	0	0	0	0	0	0	0	0	0	0	0	0	0	0	0	0	0	0.016581
Otu1215	0	0	0	0	0	0	0	0	0	0	0	0	0	0	0	0	0	0	0	0	0	0	0	0	0	0	0	0	0	0	0	0	0	0	0	0	0	0	0	0	0	0	0	0.0082905	0	0	0	0	0
Otu1216	0	0	0	0	0	0	0	0	0	0	0	0	0	0	0	0	0	0	0	0	0	0	0	0	0	0	0	0	0	0	0	0	0	0	0	0	0	0	0	0	0	0	0	0	0	0	0	0	0
Otu1217	0	0	0	0	0	0	0	0	0	0	0	0	0	0	0.0082905	0	0	0	0	0	0	0	0	0	0	0	0	0	0	0	0	0	0	0	0	0	0	0	0	0	0	0	0	0	0	0	0	0	0
Otu1218	0	0	0	0	0	0	0	0	0	0	0	0	0	0	0	0	0	0	0	0	0	0	0	0	0	0	0	0	0	0	0	0	0	0	0	0	0	0	0	0	0	0	0	0	0	0	0	0.0082905	0
Otu1219	0	0	0	0	0	0	0	0	0	0	0	0	0	0	0	0	0	0	0	0	0	0	0	0	0	0	0	0	0	0	0	0	0	0	0	0	0	0	0	0	0	0	0	0	0	0	0	0	0
Otu1220	0	0	0	0	0	0	0	0	0	0	0	0	0	0	0	0	0	0	0	0	0	0	0	0	0	0	0	0	0	0	0	0	0	0	0	0	0	0	0	0	0	0	0	0	0	0	0	0	0
Otu1221	0.0082905	0	0	0	0	0	0	0	0	0	0	0	0	0	0	0	0	0	0	0.0082905	0	0	0	0	0	0	0	0	0	0	0	0	0	0	0	0	0	0	0	0	0	0	0	0	0	0	0	0	0
Otu1222	0	0	0	0	0	0	0	0	0	0	0	0	0	0	0	0	0	0	0	0	0	0	0	0	0	0	0	0	0	0	0	0	0	0	0	0	0	0	0	0	0	0	0	0	0	0	0	0	0
Otu1223	0	0	0	0	0	0	0	0	0	0	0	0	0	0	0	0	0	0	0	0	0	0	0	0	0	0	0	0	0	0	0	0	0	0	0	0	0	0	0	0	0	0	0	0	0	0	0	0	0
Otu1224	0	0	0	0	0.0082905	0	0	0	0	0	0	0.0082905	0	0	0	0	0	0	0	0	0	0	0	0	0	0	0	0	0	0	0	0	0	0	0	0	0	0	0	0	0	0	0	0	0	0	0	0	0
Otu1225	0	0	0	0	0	0	0	0	0	0	0	0	0	0	0	0	0	0	0	0	0	0	0	0	0	0	0	0	0	0	0	0	0	0	0	0	0	0	0	0	0	0	0	0	0	0	0	0	0
Otu1226	0	0	0	0	0	0	0	0	0	0	0	0	0	0	0	0	0	0	0	0	0	0	0	0	0	0	0	0	0	0	0	0	0	0	0	0	0	0	0	0	0	0	0	0	0	0	0	0	0
Otu1227	0	0	0	0	0	0	0	0	0	0	0	0.0082905	0	0	0	0	0	0	0	0	0	0	0	0	0	0	0	0	0	0	0.0082905	0	0	0	0	0	0	0	0	0	0	0	0	0	0	0	0	0	0
Otu1228	0	0	0	0	0	0	0	0	0	0	0	0	0	0	0	0	0	0	0	0	0	0	0	0	0	0	0	0	0	0	0	0	0	0	0.0082905	0	0	0	0	0	0	0	0	0	0	0	0	0	0
Otu1229	0	0	0	0	0	0	0	0	0	0	0	0	0	0	0	0	0	0	0	0	0	0	0	0	0	0	0	0	0	0	0	0	0	0	0	0	0	0	0	0	0	0	0	0	0	0	0	0	0
Otu1230	0	0	0	0	0	0	0	0	0	0	0	0	0	0	0	0	0	0	0	0	0	0	0	0	0	0	0	0	0	0	0	0	0	0	0	0	0	0	0	0	0	0	0	0	0	0	0	0	0
Otu1231	0	0	0	0	0	0	0	0	0	0	0	0	0	0	0	0	0	0	0	0	0	0	0	0	0	0	0	0	0	0	0	0	0	0	0	0	0	0	0	0	0	0	0	0	0	0	0	0	0
Otu1232	0	0	0	0	0	0	0	0	0	0	0	0	0	0	0	0	0	0	0	0	0	0	0	0	0	0	0	0	0	0	0	0	0	0	0	0	0	0	0	0	0	0	0	0	0	0	0	0	0
Otu1233	0	0	0	0	0	0	0	0	0	0	0	0	0	0	0	0	0	0	0	0	0	0	0	0	0	0	0	0	0	0	0	0	0	0	0	0	0	0	0	0	0	0	0	0	0	0	0	0	0
Otu1234	0	0	0	0	0	0	0	0	0	0	0	0	0	0	0	0	0	0	0	0	0	0	0	0	0	0	0	0	0	0	0	0	0	0	0	0	0	0	0	0	0	0	0.0082905	0	0	0	0	0	0
Otu1235	0	0	0	0	0	0	0	0	0	0	0	0	0	0	0	0	0	0	0	0	0	0	0	0	0	0	0	0	0	0	0	0	0	0	0	0	0	0	0	0	0	0	0	0	0	0	0	0	0
Otu1236	0	0	0	0	0	0	0	0	0	0	0	0	0	0	0	0	0	0	0	0	0	0	0	0	0	0	0	0	0	0	0	0	0	0	0	0	0	0	0	0	0	0	0	0	0	0	0	0	0
Otu1237	0	0	0	0	0	0	0	0	0	0	0	0	0	0	0	0	0	0	0	0	0	0	0	0	0	0	0	0	0	0	0	0.0082905	0	0	0	0	0	0	0	0	0	0	0	0	0	0	0	0	0
Otu1238	0	0	0	0	0	0	0	0	0	0	0	0	0	0	0	0	0	0	0	0	0	0	0	0	0	0	0	0	0	0	0	0	0	0	0	0	0	0	0	0	0	0	0	0	0	0	0	0	0
Otu1239	0	0	0	0	0	0	0	0	0	0	0	0	0	0	0	0	0	0	0	0	0	0	0	0	0	0	0	0	0	0.0082905	0	0	0	0	0	0	0	0	0	0	0	0	0	0	0	0	0	0	0
Otu1240	0	0	0	0	0	0	0	0	0	0	0	0	0	0	0	0	0	0	0	0	0	0	0	0	0	0	0	0	0	0	0	0	0	0	0	0	0	0	0	0	0	0	0	0	0	0	0.0082905	0	0
Otu1241	0	0	0	0	0	0	0	0	0	0	0	0	0	0	0	0	0	0	0	0	0	0	0	0	0	0	0	0	0	0	0	0	0	0	0	0	0	0	0	0.0082905	0	0	0	0	0	0	0	0.0082905	0
Otu1242	0	0	0	0	0	0	0	0	0	0	0	0	0	0	0	0	0	0	0	0	0	0	0	0	0	0	0	0.0082905	0	0	0	0	0	0	0	0	0	0	0	0	0	0	0	0	0.0082905	0	0	0	0
Otu1243	0	0	0	0	0	0	0.0082905	0	0	0	0	0	0	0	0	0	0	0	0	0	0	0	0	0	0	0	0	0	0	0	0	0	0	0	0	0	0	0	0	0	0	0	0	0	0	0	0	0	0
Otu1244	0	0	0	0	0	0	0	0	0	0	0	0.0082905	0	0	0	0	0	0	0	0	0	0	0	0	0	0	0	0	0	0	0	0	0	0	0	0	0	0	0	0	0	0	0	0	0	0	0	0	0
Otu1245	0	0	0	0	0	0	0	0	0	0	0	0	0	0	0	0	0	0	0	0	0	0	0	0	0	0	0	0	0	0	0	0	0	0	0	0	0	0	0	0	0	0	0	0	0	0	0	0	0
Otu1246	0	0	0	0	0	0	0	0	0	0	0	0	0	0	0	0	0	0	0.0082905	0	0	0	0	0	0	0	0	0	0	0	0	0	0	0	0	0	0	0	0	0	0	0	0	0	0	0	0	0	0
Otu1247	0	0	0	0.0082905	0	0	0	0	0	0	0	0	0	0	0	0	0	0	0	0	0	0	0	0	0	0	0	0	0	0	0.0082905	0	0	0	0	0	0	0	0	0	0	0	0	0	0	0	0	0	0
Otu1248	0	0	0	0	0	0	0	0	0	0	0	0	0	0.0082905	0	0	0	0	0	0	0	0	0	0	0	0	0	0	0	0	0	0	0	0	0	0	0	0	0	0	0	0	0	0	0	0	0	0	0
Otu1249	0	0	0	0	0	0	0	0	0	0	0	0	0	0	0	0	0	0	0	0	0	0	0	0	0	0	0	0	0	0	0	0	0	0	0	0	0	0	0	0	0	0	0	0	0	0	0	0	0
Otu1250	0	0	0	0	0	0	0	0	0	0	0	0	0	0	0	0	0	0	0	0	0	0	0	0	0	0	0	0	0	0	0	0	0	0	0	0	0	0	0	0	0	0	0	0	0.0082905	0	0	0	0
Otu1251	0	0	0	0	0	0	0	0	0	0	0	0	0	0	0	0	0	0	0	0	0.0082905	0	0	0	0.0082905	0	0	0	0	0	0	0	0	0	0	0	0	0	0	0	0	0	0	0	0	0	0	0	0
Otu1252	0	0	0	0	0	0	0	0	0	0	0	0	0	0	0	0	0	0	0	0	0	0	0	0	0	0	0	0	0	0	0.0082905	0	0	0	0	0	0	0	0	0	0	0	0	0	0.0082905	0	0	0	0
Otu1253	0	0	0	0	0	0	0	0	0	0	0	0	0	0	0	0	0	0	0	0	0	0	0	0	0	0	0	0	0	0	0	0	0	0	0	0	0.0082905	0	0	0	0	0	0	0	0	0	0	0	0
Otu1254	0	0	0	0	0	0	0	0	0	0	0	0	0	0	0	0	0	0	0	0	0	0	0	0	0	0	0	0.0082905	0	0	0	0	0	0	0	0	0	0	0	0	0	0	0	0	0	0	0	0	0
Otu1255	0	0	0	0	0	0	0	0	0	0	0	0	0	0	0	0	0	0	0	0	0	0	0	0.0082905	0	0	0	0	0	0	0	0	0	0	0.0082905	0	0	0	0	0	0	0	0	0	0	0	0	0	0
Otu1256	0	0	0	0.0082905	0	0	0	0	0	0	0	0	0	0	0	0	0	0	0	0	0	0	0	0	0	0	0	0	0	0	0	0	0	0	0	0	0	0	0	0	0	0	0	0	0	0	0	0	0
Otu1257	0	0	0	0	0	0	0	0	0	0	0	0	0	0	0	0	0	0	0	0	0	0	0	0	0	0	0	0	0	0	0	0	0	0	0	0	0	0	0	0	0	0	0	0	0	0	0	0	0
Otu1258	0	0	0	0	0	0	0	0	0	0	0	0	0	0	0	0	0	0	0	0	0	0	0	0	0	0	0	0	0	0	0	0	0	0	0.0082905	0	0	0	0	0	0	0.0082905	0	0	0	0	0	0	0
Otu1259	0	0	0	0	0	0	0	0	0	0	0.0082905	0	0	0	0	0	0	0	0	0	0	0	0	0	0	0	0	0	0	0	0	0	0	0	0	0	0	0	0	0	0	0	0	0	0	0	0	0	0
Otu1260	0	0	0	0	0	0	0	0	0	0	0	0	0	0	0	0	0	0	0	0	0	0	0	0	0	0	0	0	0	0	0	0	0	0	0	0	0	0	0	0	0	0	0	0	0	0	0	0	0
Otu1261	0	0	0	0	0	0	0	0	0	0	0	0	0	0	0	0	0	0	0	0	0	0	0	0	0	0	0	0	0	0	0	0	0	0	0	0	0	0	0	0	0	0	0	0	0	0	0	0	0
Otu1262	0	0	0	0	0	0	0	0	0	0	0	0	0	0	0	0	0	0	0	0	0	0	0	0	0	0	0	0	0	0	0	0	0	0	0	0	0	0	0	0	0	0	0	0	0	0	0	0.0082905	0
Otu1263	0	0	0	0	0	0	0	0	0	0	0	0	0	0	0	0	0	0	0	0	0	0	0	0	0	0	0	0	0	0	0	0	0	0	0	0	0	0	0	0	0	0	0	0	0	0	0	0	0
Otu1264	0	0	0	0	0	0	0	0	0	0	0	0	0	0	0	0	0	0	0	0	0	0	0	0	0	0	0	0	0	0	0	0	0	0	0.0082905	0	0	0	0	0	0	0	0	0	0	0	0	0	0
Otu1265	0	0	0	0	0	0	0	0	0	0	0	0	0	0	0	0	0	0	0	0	0	0	0	0	0	0	0	0	0	0	0	0	0	0	0	0	0	0	0	0	0	0	0	0	0	0	0	0	0
Otu1266	0	0	0	0	0	0	0	0	0	0	0	0	0	0	0	0	0	0	0	0	0	0	0	0	0	0	0	0	0	0	0	0	0	0	0	0	0	0	0	0	0	0	0	0	0	0	0	0	0
Otu1267	0	0	0	0	0	0	0	0	0	0	0	0	0	0	0	0	0	0	0	0	0	0	0	0	0	0	0	0	0	0	0	0	0	0	0	0	0.0082905	0	0	0	0	0	0	0	0	0	0	0	0
Otu1268	0	0	0	0	0	0	0	0	0	0	0	0	0	0	0	0	0	0	0	0	0	0	0	0	0	0	0	0	0	0	0	0	0	0	0	0	0	0	0	0	0	0	0	0	0	0	0	0	0
Otu1269	0	0	0	0	0	0	0	0	0	0	0	0	0	0	0	0	0	0	0	0	0	0	0	0	0	0	0	0	0	0	0	0	0	0	0	0	0	0	0	0	0	0	0	0	0	0	0	0	0
Otu1270	0	0	0	0	0	0	0	0	0	0	0	0	0	0	0	0	0	0	0	0	0	0	0	0	0	0	0	0	0	0	0	0	0	0.0082905	0	0	0	0	0	0	0	0	0	0	0	0	0	0	0
Otu1271	0	0	0.0082905	0	0	0	0	0	0	0	0	0	0	0	0	0	0	0	0	0	0	0	0	0	0	0	0	0	0	0	0	0	0	0	0	0	0	0	0	0	0	0	0	0	0	0	0	0	0
Otu1272	0	0	0	0	0	0	0	0	0	0	0	0	0	0	0	0	0	0	0	0	0	0	0	0	0	0	0	0	0	0	0	0	0	0	0	0	0	0	0	0	0	0	0	0	0	0	0	0	0
Otu1273	0	0	0	0	0	0	0	0	0	0	0	0	0	0	0	0	0	0	0	0	0	0	0	0	0	0	0	0	0	0	0	0	0	0	0.0082905	0	0	0	0	0	0	0	0	0	0	0	0	0	0
Otu1274	0	0	0	0	0	0	0	0	0	0	0	0	0	0	0	0	0	0	0	0	0	0	0	0	0	0	0	0	0	0	0	0	0	0	0	0	0	0	0	0	0	0	0	0	0	0	0	0	0
Otu1275	0	0	0	0	0	0	0	0	0	0	0	0	0	0	0	0	0	0	0	0	0	0	0	0	0	0	0	0	0	0	0	0	0	0	0	0	0	0	0	0	0	0	0	0	0	0	0	0	0
Otu1276	0	0	0	0	0	0	0	0	0	0	0	0	0	0	0	0	0	0	0	0	0	0	0	0	0	0	0	0	0	0	0	0	0	0	0	0	0	0	0	0	0	0	0	0	0	0	0	0	0
Otu1277	0	0	0	0	0	0	0	0	0	0	0	0	0	0	0	0	0	0	0	0	0	0	0	0	0	0	0	0	0	0	0	0	0	0	0	0	0	0	0	0	0	0	0	0	0	0	0	0	0
Otu1278	0	0	0	0	0	0	0	0	0	0	0	0	0	0	0	0	0	0	0	0	0	0	0	0	0	0	0	0	0	0	0	0	0	0	0	0	0	0	0	0	0	0	0	0	0	0	0	0	0
Otu1279	0	0	0	0	0	0	0	0	0	0	0	0	0	0	0	0	0	0	0	0	0	0	0	0	0.0082905	0	0	0	0	0	0	0	0	0	0	0	0	0	0	0	0	0	0	0	0	0	0	0	0
Otu1280	0	0	0	0	0	0	0	0	0	0	0	0	0	0	0	0	0	0	0	0	0	0	0	0	0	0	0	0	0	0	0	0	0	0	0	0	0	0	0	0	0	0	0	0	0	0	0	0	0
Otu1281	0	0	0	0	0	0	0	0	0	0	0	0	0	0	0	0	0	0	0	0	0	0	0	0	0	0	0	0	0	0	0	0	0	0	0	0	0	0	0	0	0	0	0	0	0	0	0	0	0
Otu1282	0	0	0	0	0	0	0	0	0	0	0	0	0	0	0	0	0	0	0	0	0	0	0	0	0	0	0	0	0	0	0	0	0	0	0	0	0	0	0	0	0	0	0	0	0	0	0	0	0
Otu1283	0	0	0	0	0	0	0	0	0	0	0	0	0	0	0	0	0	0	0	0	0	0	0	0	0	0	0	0	0	0	0	0	0	0	0	0	0	0	0	0	0	0	0	0	0	0	0	0	0
Otu1284	0	0	0	0	0	0	0	0	0	0	0	0	0	0	0	0	0	0	0	0	0	0	0	0	0	0	0	0	0	0	0	0	0	0	0	0	0	0	0	0	0	0	0	0	0	0	0	0	0
Otu1285	0	0	0	0	0	0	0	0	0	0	0	0	0	0	0	0	0	0	0	0	0	0	0	0	0	0	0	0	0	0	0	0	0	0	0	0	0	0	0	0	0	0.0082905	0	0	0	0	0	0	0
Otu1286	0	0	0	0	0	0	0	0	0	0	0	0	0	0	0	0	0	0	0	0	0	0	0	0	0	0	0	0	0	0	0	0	0	0	0	0	0	0	0	0	0	0	0	0	0	0	0	0	0
Otu1287	0	0	0	0	0	0	0	0	0	0	0	0	0	0	0	0	0	0	0	0	0	0	0	0	0	0	0	0	0	0	0	0	0	0	0	0	0	0	0	0	0	0	0	0	0	0	0	0	0
Otu1288	0	0	0	0.0082905	0	0	0	0	0	0	0	0	0	0	0	0	0	0	0	0	0	0	0	0	0	0	0	0	0	0	0	0	0	0	0	0	0	0	0	0	0	0	0	0	0	0	0	0	0
Otu1289	0	0	0	0	0	0	0	0	0	0	0	0	0	0	0	0	0	0	0	0	0	0	0	0	0	0	0	0	0	0	0	0	0	0	0	0	0	0	0	0	0	0	0	0	0	0	0	0	0
Otu1290	0	0	0	0	0	0	0	0	0	0	0	0	0	0	0	0	0	0	0	0	0	0	0	0	0	0	0	0	0	0	0	0	0	0	0	0	0	0	0	0	0	0	0	0	0	0	0	0	0
Otu1291	0	0	0	0	0	0	0	0	0	0	0	0	0	0	0	0	0.0082905	0	0	0	0	0	0	0	0	0	0	0	0	0	0	0	0	0	0	0	0	0	0	0	0	0	0	0	0	0	0	0	0
Otu1292	0	0	0	0	0	0	0	0	0	0	0	0	0	0	0	0	0	0	0	0	0	0	0	0	0	0	0	0	0	0	0	0	0	0	0	0	0	0	0	0	0	0	0	0	0	0	0	0	0
Otu1293	0	0	0	0	0	0	0	0	0	0	0	0	0	0	0	0	0	0	0	0	0	0	0	0	0	0	0	0	0	0	0	0	0	0	0	0	0	0	0	0	0	0	0	0	0	0	0	0	0
Otu1294	0	0	0	0	0	0	0	0	0	0	0	0	0	0	0	0	0	0	0	0	0	0	0	0	0	0	0	0	0	0	0	0	0	0	0.0082905	0	0	0	0	0	0	0	0	0	0	0	0	0	0
Otu1295	0	0	0	0	0	0	0	0	0	0	0	0	0	0	0	0	0	0	0	0	0	0	0	0	0	0	0	0	0	0	0	0	0	0	0	0	0	0	0	0	0	0	0	0	0	0	0	0	0
Otu1296	0	0	0	0	0	0	0	0	0	0	0	0	0	0	0	0	0	0	0	0	0	0	0	0	0	0	0	0	0	0	0	0	0	0	0	0	0	0	0	0	0	0	0	0	0	0	0	0	0
Otu1297	0	0	0	0	0	0	0	0	0	0	0	0	0	0	0	0	0	0	0	0	0	0	0	0	0	0	0	0	0	0	0	0	0	0	0	0	0	0	0	0	0	0	0	0	0	0	0	0	0
Otu1298	0	0	0	0	0	0	0	0	0	0	0	0	0	0	0	0	0	0	0	0	0	0	0	0	0	0	0	0	0	0	0	0	0	0	0	0	0	0	0	0	0	0	0	0	0	0	0	0	0
Otu1299	0	0	0	0	0	0	0	0	0	0	0	0	0	0	0	0	0	0	0	0	0	0	0	0	0	0	0	0	0	0	0	0	0	0	0	0	0	0	0	0	0	0	0	0	0	0	0	0	0
Otu1300	0	0	0	0	0	0	0	0	0	0	0	0	0	0	0	0	0	0	0	0	0	0	0	0	0	0	0	0	0	0	0	0	0	0.0082905	0	0	0	0	0	0	0	0	0	0	0	0	0	0	0
Otu1301	0	0	0	0	0	0	0	0	0	0	0	0	0	0	0	0	0	0	0	0	0	0	0	0	0	0	0	0	0	0	0	0	0	0	0	0	0	0	0	0	0	0	0	0	0	0	0	0	0
Otu1302	0	0	0	0	0	0	0	0	0	0	0	0	0	0	0	0	0	0	0	0	0	0	0	0	0	0	0	0	0	0	0	0	0	0	0	0	0	0	0	0	0	0	0	0	0	0	0	0	0
Otu1303	0	0	0	0	0	0	0	0	0	0	0	0	0	0	0	0	0	0	0	0	0	0	0	0	0	0	0	0	0	0	0	0	0	0	0	0	0	0	0	0	0	0	0	0	0	0	0	0	0
Otu1304	0	0	0	0	0	0	0	0	0	0	0	0	0	0	0	0	0	0	0	0	0	0	0	0	0	0	0	0	0	0	0	0	0	0	0	0	0	0	0	0	0	0	0	0	0	0	0	0	0
Otu1305	0	0	0	0	0	0	0	0	0	0	0	0	0	0	0	0	0	0	0	0	0	0.0082905	0	0	0	0	0	0	0	0	0	0	0	0	0	0	0	0	0	0	0	0	0	0	0	0	0	0	0
Otu1306	0	0	0	0	0	0	0	0	0	0	0	0	0	0	0	0	0	0	0	0	0	0	0	0	0	0.0082905	0	0	0	0	0	0	0	0	0	0	0	0	0	0	0	0	0	0	0	0	0	0	0
Otu1307	0	0	0	0	0	0	0	0	0	0	0	0	0	0	0	0	0	0	0	0.0082905	0	0	0	0	0	0	0	0	0	0	0	0	0	0	0	0	0	0	0	0	0	0	0	0	0	0	0	0	0
Otu1308	0	0	0	0	0	0	0	0	0	0	0	0	0	0	0	0	0	0	0	0	0	0	0	0	0	0	0	0	0	0	0	0	0	0	0	0	0	0	0	0	0	0	0	0	0	0	0	0	0
Otu1309	0	0	0	0	0	0	0	0	0	0	0	0	0	0	0	0	0	0	0	0	0	0	0	0	0	0	0	0	0	0	0	0	0	0	0	0	0	0	0	0	0	0	0	0	0	0	0	0	0
Otu1310	0	0	0	0	0	0	0	0	0	0	0	0	0	0	0	0	0	0	0	0	0	0	0	0	0	0	0	0	0	0	0	0	0	0	0.0082905	0	0	0	0	0	0	0	0	0	0	0	0	0	0
Otu1311	0	0	0	0	0	0	0	0	0	0	0	0	0	0	0	0	0	0	0	0	0	0	0	0	0	0	0	0	0	0	0	0	0	0	0	0	0	0	0	0	0	0	0	0.0082905	0	0	0	0	0
Otu1312	0	0	0	0	0	0	0	0	0	0	0	0	0	0	0	0	0	0	0	0.0082905	0	0	0	0	0	0	0	0	0	0	0	0	0	0	0	0	0	0	0	0	0	0	0	0	0	0	0	0	0
Otu1313	0	0	0	0	0	0	0	0	0	0	0	0	0	0	0	0	0	0	0	0	0	0	0	0	0	0	0	0	0	0	0	0	0	0	0	0	0	0	0.0082905	0	0	0	0	0	0	0	0	0	0
Otu1314	0	0	0	0	0	0	0	0	0	0	0	0	0	0	0	0	0	0	0	0	0	0	0	0	0	0	0	0	0	0	0	0	0	0	0	0	0	0	0	0	0	0	0	0	0	0	0	0	0
[truncated: 66 more columns]

## Sheet: B - Lefse individual groups
Supplementary Table S3. Illumina sequencing analysis of cecal content. [B] Lefse analysis of microbiota composition for all individual dietary groups
Information is given at OTU, genus, family and phylum level ordered by diet followed by level of significance.
OTUs	Pan right for Genus, Family and Phylum Results														Genus												Family											Phylum
OTU	LogMaxMean	Class	LDA	pValue	Total no. of seqs	% of total	NCBI BLAST	Genus (Rep Seq)	Genus (Consensus)	Family	Order	Class	Phylum		Genus	LogMaxMean	Class	LDA	pValue	Total no. of seqs	% of total	Family	Order	Class	Phylum		Family	LogMaxMean	Class	LDA	pValue	No. seqs	% of total	Order	Class	Phylum		Phylum	LogMaxMean	Class	LDA	pValue	No. seqs	% of total
Otu0129	3.90944	HFD	3.62761	0	1581	0.121364		Bacteroidetes_unclassified(100)	Bacteroidetes_unclassified(96)	Bacteroidetes_unclassified(96)	Bacteroidetes_unclassified(96)	Bacteroidetes_unclassified(96)	Bacteroidetes(100)		Clostridium_XI(100)	4.69115	HFD	4.40165	1.88738e-15	10603	0.813927	Peptostreptococcaceae(100)	Clostridiales(100)	Clostridia(100)	Firmicutes(100)		Peptostreptococcaceae(100)	4.69151	HFD	4.41725	1.88738e-15	10624	0.815539	Clostridiales(100)	Clostridia(100)	Firmicutes(100)		Firmicutes(100)	5.84205	HFD	5.349	3.34177e-14	657737	50.4904
Otu0199	3.45535	HFD	3.15972	1.11022e-16	549	0.0421434		Ruminococcaceae_unclassified(95)	Ruminococcaceae_unclassified(100)	Ruminococcaceae(100)	Clostridiales(100)	Clostridia(100)	Firmicutes(100)		Turicibacter(100)	4.2537	HFD	3.91177	1.35447e-14	3763	0.288862	Erysipelotrichaceae(100)	Erysipelotrichales(100)	Erysipelotrichia(100)	Firmicutes(100)		Desulfovibrionaceae(100)	4.5865	HFD	4.26384	6.4615e-14	21430	1.64505	Desulfovibrionales(100)	Deltaproteobacteria(100)	Proteobacteria(100)		Deferribacteres(100)	4.31969	HFD	4.7749	4.70179e-13	8853	0.679591
Otu0276	2.97612	HFD	2.72339	1.11022e-16	231	0.0177325		Anaerotruncus(62)	Ruminococcaceae_unclassified(100)	Ruminococcaceae(100)	Clostridiales(100)	Clostridia(100)	Firmicutes(100)		Desulfovibrio(100)	4.54338	HFD	4.18303	8.16014e-14	20153	1.54702	Desulfovibrionaceae(100)	Desulfovibrionales(100)	Deltaproteobacteria(100)	Proteobacteria(100)		Deferribacteraceae(100)	4.31969	HFD	4.04007	4.64406e-13	8853	0.679591	Deferribacterales(100)	Deferribacteres(100)	Deferribacteres(100)		Actinobacteria(100)	5.09665	LFD	4.94306	0.00220979	39110	3.00224
Otu0164	3.50404	HFD	3.23345	7.77156e-16	931	0.0714672		Barnesiella(73)	Barnesiella(100)	Porphyromonadaceae(100)	Bacteroidales(100)	Bacteroidia(100)	Bacteroidetes(100)		Mucispirillum(100)	4.31969	HFD	3.99607	4.78395e-13	8853	0.679591	Deferribacteraceae(100)	Deferribacterales(100)	Deferribacteres(100)	Deferribacteres(100)		Rikenellaceae(100)	5.0699	HFD	4.71785	1.16583e-11	57788	4.43603	Bacteroidales(100)	Bacteroidia(100)	Bacteroidetes(100)		Bacteroidetes(100)	5.78379	Inulin_A	5.39399	7.32747e-15	505228	38.7833
Otu0275	3.01838	HFD	2.7225	2.22045e-15	232	0.0178092		Hydrogenoanaerobacterium(78)	Hydrogenoanaerobacterium(95)	Ruminococcaceae(100)	Clostridiales(100)	Clostridia(100)	Firmicutes(100)		Alistipes(100)	5.0699	HFD	4.73441	1.18382e-11	57756	4.43357	Rikenellaceae(100)	Bacteroidales(100)	Bacteroidia(100)	Bacteroidetes(100)		Ruminococcaceae(100)	5.2497	HFD	4.87019	1.57016e-11	85964	6.59893	Clostridiales(100)	Clostridia(100)	Firmicutes(100)
Otu0361	2.53837	HFD	2.40894	2.77556e-15	79	0.00606435		Anaerotruncus(77)	Anaerotruncus(100)	Ruminococcaceae(100)	Clostridiales(100)	Clostridia(100)	Firmicutes(100)		Pseudoflavonifractor(100)	4.59588	HFD	4.27401	2.54111e-11	13197	1.01305	Ruminococcaceae(100)	Clostridiales(100)	Clostridia(100)	Firmicutes(100)		Lachnospiraceae(100)	5.52892	HFD	5.08569	5.84323e-11	293412	22.5234	Clostridiales(100)	Clostridia(100)	Firmicutes(100)
Otu0052	4.27493	HFD	3.95518	3.66374e-15	4719	0.362249		Oscillibacter(62)	Oscillibacter(99)	Ruminococcaceae(100)	Clostridiales(100)	Clostridia(100)	Firmicutes(100)		Oscillibacter(100)	4.67553	HFD	4.34691	6.5859e-11	19820	1.52146	Ruminococcaceae(100)	Clostridiales(100)	Clostridia(100)	Firmicutes(100)		Bacteroidetes_unclassified(100)	3.89401	HFD	3.76079	6.1504e-11	1775	0.136256	Bacteroidetes_unclassified(100)	Bacteroidetes_unclassified(100)	Bacteroidetes(100)
Otu0025	4.69084	HFD	4.38819	4.77396e-15	10022	0.769328		Clostridium_XI(100)	Clostridium_XI(100)	Peptostreptococcaceae(100)	Clostridiales(100)	Clostridia(100)	Firmicutes(100)		Bacteroidetes_unclassified(100)	3.89401	HFD	3.59323	7.26089e-11	1775	0.136256	Bacteroidetes_unclassified(100)	Bacteroidetes_unclassified(100)	Bacteroidetes_unclassified(100)	Bacteroidetes(100)		Enterococcaceae(100)	3.25102	HFD	3.59505	0.000243921	423	0.0324711	Lactobacillales(100)	Bacilli(100)	Firmicutes(100)
Otu0064	4.2537	HFD	3.93928	1.35447e-14	3763	0.288862		Turicibacter(100)	Turicibacter(100)	Erysipelotrichaceae(100)	Erysipelotrichales(100)	Erysipelotrichia(100)	Firmicutes(100)		Flavonifractor(100)	4.4586	HFD	4.14362	8.38046e-11	10223	0.784757	Ruminococcaceae(100)	Clostridiales(100)	Clostridia(100)	Firmicutes(100)		Streptococcaceae(100)	3.82122	LFD	3.68506	3.71891e-12	2004	0.153835	Lactobacillales(100)	Bacilli(100)	Firmicutes(100)
Otu0167	3.68943	HFD	3.43855	4.996e-14	907	0.0696248		Lachnospiraceae_unclassified(91)	Lachnospiraceae_unclassified(100)	Lachnospiraceae(100)	Clostridiales(100)	Clostridia(100)	Firmicutes(100)		Lachnospiraceae_unclassified(100)	5.36817	HFD	4.95904	4.00442e-10	167108	12.8279	Lachnospiraceae(100)	Clostridiales(100)	Clostridia(100)	Firmicutes(100)		Bifidobacteriaceae(100)	5.07074	LFD	4.74908	0.000937286	28788	2.20988	Bifidobacteriales(100)	Actinobacteria(100)	Actinobacteria(100)
Otu0074	4.2615	HFD	3.96918	1.54099e-13	3396	0.26069		Clostridiales_unclassified(86)	Clostridiales_unclassified(100)	Clostridiales_unclassified(100)	Clostridiales(100)	Clostridia(100)	Firmicutes(100)		Desulfovibrionaceae_unclassified(100)	3.56203	HFD	3.28767	6.68002e-10	1273	0.0977204	Desulfovibrionaceae(100)	Desulfovibrionales(100)	Deltaproteobacteria(100)	Proteobacteria(100)		Bacteroidaceae(100)	5.63615	pectin	5.31671	1.18794e-14	208793	16.0278	Bacteroidales(100)	Bacteroidia(100)	Bacteroidetes(100)
Otu0080	3.90573	HFD	3.59543	1.79523e-13	3018	0.231673		Ruminococcaceae_unclassified(100)	Ruminococcaceae_unclassified(78)	Ruminococcaceae(100)	Clostridiales(100)	Clostridia(100)	Firmicutes(100)		Ruminococcaceae_unclassified(100)	4.53119	HFD	4.14824	2.3557e-09	15911	1.22139	Ruminococcaceae(100)	Clostridiales(100)	Clostridia(100)	Firmicutes(100)		Peptococcaceae_1(100)	4.02324	pectin	3.75526	1.1352e-09	2543	0.195211	Clostridiales(100)	Clostridia(100)	Firmicutes(100)
Otu0241	3.22679	HFD	2.96886	2.05613e-13	320	0.0245644		Lachnospiraceae_unclassified(100)	Lachnospiraceae_unclassified(100)	Lachnospiraceae(100)	Clostridiales(100)	Clostridia(100)	Firmicutes(100)		Hydrogenoanaerobacterium(100)	3.72249	HFD	3.43887	2.39782e-09	2036	0.156291	Ruminococcaceae(100)	Clostridiales(100)	Clostridia(100)	Firmicutes(100)		Enterobacteriaceae(100)	4.26964	pectin	4.02563	6.81999e-06	2984	0.229063	Enterobacteriales(100)	Gammaproteobacteria(100)	Proteobacteria(100)
Otu0055	4.36548	HFD	4.01879	2.24709e-13	4400	0.337761		Lachnospiraceae_unclassified(98)	Lachnospiraceae_unclassified(100)	Lachnospiraceae(100)	Clostridiales(100)	Clostridia(100)	Firmicutes(100)		Streptococcus(100)	2.27076	HFD	2.77835	3.09247e-05	64	0.00491289	Streptococcaceae(100)	Lactobacillales(100)	Bacilli(100)	Firmicutes(100)		Porphyromonadaceae(100)	5.51479	Inulin_A	5.1427	1.04472e-13	222980	17.1168	Bacteroidales(100)	Bacteroidia(100)	Bacteroidetes(100)
Otu0369	2.5296	HFD	2.37499	2.41918e-13	77	0.00591082		Ruminococcaceae_unclassified(100)	Ruminococcaceae_unclassified(100)	Ruminococcaceae(100)	Clostridiales(100)	Clostridia(100)	Firmicutes(100)		Enterococcus(100)	3.25102	HFD	3.03665	0.000243921	423	0.0324711	Enterococcaceae(100)	Lactobacillales(100)	Bacilli(100)	Firmicutes(100)		Firmicutes_unclassified(100)	3.6161	Inulin_A	3.43326	0.000532611	3502	0.268827	Firmicutes_unclassified(100)	Firmicutes_unclassified(100)	Firmicutes(100)
Otu0362	2.59527	HFD	2.42628	2.68896e-13	79	0.00606435		Ruminococcaceae_unclassified(100)	Ruminococcaceae_unclassified(100)	Ruminococcaceae(100)	Clostridiales(100)	Clostridia(100)	Firmicutes(100)		Lactococcus(100)	3.81667	LFD	3.51489	4.94405e-12	1940	0.148922	Streptococcaceae(100)	Lactobacillales(100)	Bacilli(100)	Firmicutes(100)		Clostridiales_unclassified(100)	5.19395	Inulin_B	4.85821	1.64676e-09	82067	6.29978	Clostridiales(100)	Clostridia(100)	Firmicutes(100)
Otu0030	4.31941	HFD	4.03757	4.48308e-13	8825	0.677441		Mucispirillum(100)	Mucispirillum(100)	Deferribacteraceae(100)	Deferribacterales(100)	Deferribacteres(100)	Deferribacteres(100)		Bifidobacteriaceae_unclassified(100)	2.52064	LFD	2.7725	2.96409e-05	99	0.00759962	Bifidobacteriaceae(100)	Bifidobacteriales(100)	Actinobacteria(100)	Actinobacteria(100)
Otu0015	4.71411	HFD	4.40575	6.83675e-13	21288	1.63415		Alistipes(100)	Alistipes(100)	Rikenellaceae(100)	Bacteroidales(100)	Bacteroidia(100)	Bacteroidetes(100)		Bifidobacterium(100)	5.06952	LFD	4.78357	0.000950802	28689	2.20228	Bifidobacteriaceae(100)	Bifidobacteriales(100)	Actinobacteria(100)	Actinobacteria(100)
Otu0299	3.00966	HFD	2.69205	9.21596e-13	189	0.0145084		Lachnospiraceae_unclassified(97)	Lachnospiraceae_unclassified(100)	Lachnospiraceae(100)	Clostridiales(100)	Clostridia(100)	Firmicutes(100)		Enterorhabdus(100)	3.2356	b_glucan_barley	2.84208	0.000213839	1413	0.108467	Coriobacteriaceae(100)	Coriobacteriales(100)	Actinobacteria(100)	Actinobacteria(100)
Otu0264	3.08244	HFD	2.81537	2.46392e-12	262	0.0201121		Clostridium_IV(96)	Clostridium_IV(100)	Ruminococcaceae(100)	Clostridiales(100)	Clostridia(100)	Firmicutes(100)		Bacteroides(100)	5.63615	pectin	5.32314	1.18794e-14	208793	16.0278	Bacteroidaceae(100)	Bacteroidales(100)	Bacteroidia(100)	Bacteroidetes(100)
Otu0047	4.06341	HFD	3.77845	4.14091e-12	5042	0.387043		Clostridium_XlVa(91)	Clostridium_XlVa(100)	Lachnospiraceae(100)	Clostridiales(100)	Clostridia(100)	Firmicutes(100)		Anaerotruncus(100)	3.92469	pectin	3.62362	5.51276e-11	3942	0.302603	Ruminococcaceae(100)	Clostridiales(100)	Clostridia(100)	Firmicutes(100)
Otu0165	3.57976	HFD	3.29594	1.38809e-11	920	0.0706228		Peptococcus(65)	Peptococcus(100)	Peptococcaceae_1(100)	Clostridiales(100)	Clostridia(100)	Firmicutes(100)		Peptococcus(100)	4.02324	pectin	3.6841	1.09727e-09	2543	0.195211	Peptococcaceae_1(100)	Clostridiales(100)	Clostridia(100)	Firmicutes(100)
Otu0026	4.44557	HFD	4.14649	1.96445e-11	9768	0.74983		Desulfovibrio(65)	Desulfovibrio(94)	Desulfovibrionaceae(100)	Desulfovibrionales(100)	Deltaproteobacteria(100)	Proteobacteria(100)		Eubacterium(100)	2.96325	pectin	2.78685	3.36795e-09	373	0.0286329	Eubacteriaceae(100)	Clostridiales(100)	Clostridia(100)	Firmicutes(100)
Otu0043	4.34927	HFD	4.04322	2.54757e-11	5410	0.415293		Flavonifractor(90)	Flavonifractor(100)	Ruminococcaceae(100)	Clostridiales(100)	Clostridia(100)	Firmicutes(100)		Escherichia/Shigella(100)	4.25387	pectin	3.96736	3.05206e-06	2885	0.221464	Enterobacteriaceae(100)	Enterobacteriales(100)	Gammaproteobacteria(100)	Proteobacteria(100)
Otu0520	2.11815	HFD	2.31846	3.24544e-11	26	0.00199586		Peptococcus(63)	Peptococcus(100)	Peptococcaceae_1(100)	Clostridiales(100)	Clostridia(100)	Firmicutes(100)		Anaerostipes(100)	5.17075	inulin	4.89918	1.28652e-05	26682	2.04821	Lachnospiraceae(100)	Clostridiales(100)	Clostridia(100)	Firmicutes(100)
Otu0215	3.21598	HFD	2.96368	3.48804e-11	449	0.034467		Clostridiales_unclassified(90)	Clostridiales_unclassified(100)	Clostridiales_unclassified(100)	Clostridiales(100)	Clostridia(100)	Firmicutes(100)		Parabacteroides(100)	5.49592	Inulin_A	5.19751	3.33067e-16	153378	11.7739	Porphyromonadaceae(100)	Bacteroidales(100)	Bacteroidia(100)	Bacteroidetes(100)
Otu0192	3.38594	HFD	3.01578	3.53303e-11	604	0.0463654		Lachnospiraceae_unclassified(97)	Lachnospiraceae_unclassified(100)	Lachnospiraceae(100)	Clostridiales(100)	Clostridia(100)	Firmicutes(100)		Firmicutes_unclassified(100)	3.6161	Inulin_A	3.03483	0.000523139	3502	0.268827	Firmicutes_unclassified(100)	Firmicutes_unclassified(100)	Firmicutes_unclassified(100)	Firmicutes(100)
Otu0322	2.66547	HFD	2.41506	4.4853e-11	151	0.0115913		Ruminococcaceae_unclassified(100)	Ruminococcaceae_unclassified(100)	Ruminococcaceae(100)	Clostridiales(100)	Clostridia(100)	Firmicutes(100)		Olsenella(100)	3.99504	Inulin_P	3.58642	0.00159759	8217	0.630769	Coriobacteriaceae(100)	Coriobacteriales(100)	Actinobacteria(100)	Actinobacteria(100)
Otu0020	4.68833	HFD	4.35873	1.02326e-10	16484	1.26538		Pseudoflavonifractor(70)	Pseudoflavonifractor(71)	Ruminococcaceae(100)	Clostridiales(100)	Clostridia(100)	Firmicutes(100)		Clostridium_IV(100)	4.60819	Inulin_B	4.28641	6.17695e-12	19373	1.48715	Ruminococcaceae(100)	Clostridiales(100)	Clostridia(100)	Firmicutes(100)
Otu0238	3.31216	HFD	3.01525	1.21539e-10	334	0.0256391		Lachnospiraceae_unclassified(100)	Lachnospiraceae_unclassified(100)	Lachnospiraceae(100)	Clostridiales(100)	Clostridia(100)	Firmicutes(100)		Clostridiales_unclassified(100)	5.19395	Inulin_B	4.83844	1.64676e-09	82067	6.29978	Clostridiales_unclassified(100)	Clostridiales(100)	Clostridia(100)	Firmicutes(100)
Otu0112	3.80035	HFD	3.48735	1.36717e-10	1913	0.146849		Hydrogenoanaerobacterium(68)	Hydrogenoanaerobacterium(69)	Ruminococcaceae(100)	Clostridiales(100)	Clostridia(100)	Firmicutes(100)		Marvinbryantia(100)	3.81299	Inulin_B	3.51283	3.20982e-09	2954	0.226761	Lachnospiraceae(100)	Clostridiales(100)	Clostridia(100)	Firmicutes(100)
Otu0156	3.50592	HFD	3.20548	1.56977e-10	1046	0.080295		Barnesiella(91)	Barnesiella(100)	Porphyromonadaceae(100)	Bacteroidales(100)	Bacteroidia(100)	Bacteroidetes(100)		Anaerofustis(100)	2.35791	Inulin_B	2.78268	7.9244e-08	60	0.00460583	Eubacteriaceae(100)	Clostridiales(100)	Clostridia(100)	Firmicutes(100)
Otu0618	1.95334	HFD	2.28172	2.42163e-10	17	0.00130499		Anaerotruncus(64)	Anaerotruncus(100)	Ruminococcaceae(100)	Clostridiales(100)	Clostridia(100)	Firmicutes(100)
Otu0021	4.50357	HFD	4.17092	2.6585e-09	13502	1.03647		Alistipes(100)	Alistipes(100)	Rikenellaceae(100)	Bacteroidales(100)	Bacteroidia(100)	Bacteroidetes(100)
Otu0289	2.82617	HFD	2.54856	2.90064e-09	203	0.0155831		Lachnospiraceae_unclassified(85)	Lachnospiraceae_unclassified(97)	Lachnospiraceae(97)	Clostridiales(100)	Clostridia(100)	Firmicutes(100)
Otu0017	4.41239	HFD	4.06061	3.0578e-09	18143	1.39273		Alistipes(97)	Alistipes(100)	Rikenellaceae(100)	Bacteroidales(100)	Bacteroidia(100)	Bacteroidetes(100)
Otu0120	3.53488	HFD	3.17255	3.187e-09	1736	0.133262		Clostridium_XlVb(100)	Clostridium_XlVb(100)	Lachnospiraceae(100)	Clostridiales(100)	Clostridia(100)	Firmicutes(100)
Otu0115	3.5031	HFD	3.19867	3.46506e-09	1823	0.139941		Lachnospiraceae_unclassified(100)	Lachnospiraceae_unclassified(65)	Lachnospiraceae(100)	Clostridiales(100)	Clostridia(100)	Firmicutes(100)
Otu0349	2.43046	HFD	2.18353	4.14574e-09	95	0.00729257		Lachnospiraceae_unclassified(98)	Lachnospiraceae_unclassified(100)	Lachnospiraceae(100)	Clostridiales(100)	Clostridia(100)	Firmicutes(100)
Otu0124	3.62686	HFD	3.31424	1.03636e-08	1654	0.126967		Odoribacter(99)	Odoribacter(100)	Porphyromonadaceae(100)	Bacteroidales(100)	Bacteroidia(100)	Bacteroidetes(100)
Otu0384	2.4076	HFD	2.33908	1.31409e-08	69	0.00529671		Ruminococcaceae_unclassified(99)	Ruminococcaceae_unclassified(100)	Ruminococcaceae(100)	Clostridiales(100)	Clostridia(100)	Firmicutes(100)
Otu0216	3.17984	HFD	2.90454	2.49531e-08	446	0.0342367		Lachnospiraceae_unclassified(99)	Lachnospiraceae_unclassified(92)	Lachnospiraceae(100)	Clostridiales(100)	Clostridia(100)	Firmicutes(100)
Otu0178	3.36703	HFD	3.07714	2.70634e-08	725	0.0556538		Pseudoflavonifractor(71)	Pseudoflavonifractor(100)	Ruminococcaceae(100)	Clostridiales(100)	Clostridia(100)	Firmicutes(100)
Otu0056	4.11008	HFD	3.77183	3.30394e-08	4391	0.33707		Oscillibacter(98)	Oscillibacter(100)	Ruminococcaceae(100)	Clostridiales(100)	Clostridia(100)	Firmicutes(100)
Otu0371	2.57976	HFD	2.47575	5.58057e-08	75	0.00575729		Clostridium_IV(83)	Clostridium_IV(100)	Ruminococcaceae(100)	Clostridiales(100)	Clostridia(100)	Firmicutes(100)
Otu0132	3.57739	HFD	3.23657	7.08983e-08	1538	0.118063		Ruminococcaceae_unclassified(99)	Ruminococcaceae_unclassified(66)	Ruminococcaceae(100)	Clostridiales(100)	Clostridia(100)	Firmicutes(100)
Otu0654	1.91858	HFD	2.48425	1.03463e-07	14	0.00107469		Ruminococcaceae_unclassified(91)	Ruminococcaceae_unclassified(100)	Ruminococcaceae(100)	Clostridiales(100)	Clostridia(100)	Firmicutes(100)
Otu0062	3.93561	HFD	3.58966	1.74923e-07	3829	0.293929		Oscillibacter(60)	Oscillibacter(91)	Ruminococcaceae(100)	Clostridiales(100)	Clostridia(100)	Firmicutes(100)
Otu0073	3.72533	HFD	3.33729	2.99632e-07	3408	0.261611		Oscillibacter(100)	Oscillibacter(100)	Ruminococcaceae(100)	Clostridiales(100)	Clostridia(100)	Firmicutes(100)
Otu0246	2.85643	HFD	2.5538	1.64092e-06	303	0.0232595		Oscillibacter(90)	Oscillibacter(100)	Ruminococcaceae(100)	Clostridiales(100)	Clostridia(100)	Firmicutes(100)
Otu0229	3.43819	HFD	3.23025	6.16885e-06	400	0.0307056		Lachnospiraceae_unclassified(98)	Lachnospiraceae_unclassified(100)	Lachnospiraceae(100)	Clostridiales(100)	Clostridia(100)	Firmicutes(100)
Otu0450	2.09467	HFD	2.13962	0.00019987	40	0.00307056		Streptococcus(100)	Streptococcus(100)	Streptococcaceae(100)	Lactobacillales(100)	Bacilli(100)	Firmicutes(100)
Otu0221	3.25102	HFD	2.96203	0.000235231	423	0.0324711		Enterococcus(100)	Enterococcus(100)	Enterococcaceae(100)	Lactobacillales(100)	Bacilli(100)	Firmicutes(100)
Otu0537	1.8394	HFD	2.08057	0.0042095	25	0.0019191		Clostridiales_unclassified(100)	Clostridiales_unclassified(100)	Clostridiales_unclassified(100)	Clostridiales(100)	Clostridia(100)	Firmicutes(100)
Otu0205	2.90759	HFD	2.51925	0.0205291	512	0.0393031		Clostridiales_unclassified(99)	Clostridiales_unclassified(100)	Clostridiales_unclassified(100)	Clostridiales(100)	Clostridia(100)	Firmicutes(100)
Otu0051	4.36184	LFD	4.02906	1.44329e-15	4733	0.363323		Clostridium_XlVa(97)	Clostridium_XlVa(100)	Lachnospiraceae(100)	Clostridiales(100)	Clostridia(100)	Firmicutes(100)
Otu0101	4.04811	LFD	3.744	4.15223e-14	2143	0.164505		Clostridiales_unclassified(100)	Clostridiales_unclassified(100)	Clostridiales_unclassified(100)	Clostridiales(100)	Clostridia(100)	Firmicutes(100)
Otu0122	3.92789	LFD	3.6428	1.38556e-13	1729	0.132725		Lachnospiraceae_unclassified(100)	Lachnospiraceae_unclassified(100)	Lachnospiraceae(100)	Clostridiales(100)	Clostridia(100)	Firmicutes(100)
Otu0077	3.98615	LFD	3.74833	2.65965e-12	3291	0.25263		Lachnospiraceae_unclassified(99)	Lachnospiraceae_unclassified(100)	Lachnospiraceae(100)	Clostridiales(100)	Clostridia(100)	Firmicutes(100)
Otu0111	3.81667	LFD	3.53988	4.12814e-12	1936	0.148615		Lactococcus(100)	Lactococcus(100)	Streptococcaceae(100)	Lactobacillales(100)	Bacilli(100)	Firmicutes(100)
Otu0135	3.87683	LFD	3.57748	3.41562e-10	1441	0.110617		Porphyromonadaceae_unclassified(99)	Barnesiella(100)	Porphyromonadaceae(100)	Bacteroidales(100)	Bacteroidia(100)	Bacteroidetes(100)
Otu0376	2.65231	LFD	2.38672	4.4609e-10	73	0.00560376		Lachnospiraceae_unclassified(100)	Lachnospiraceae_unclassified(100)	Lachnospiraceae(100)	Clostridiales(100)	Clostridia(100)	Firmicutes(100)
Otu0392	2.62473	LFD	2.37671	3.57666e-08	61	0.0046826		Porphyromonadaceae_unclassified(90)	Porphyromonadaceae_unclassified(100)	Porphyromonadaceae(100)	Bacteroidales(100)	Bacteroidia(100)	Bacteroidetes(100)
Otu0061	3.83503	LFD	3.50999	5.45844e-08	3838	0.29462		Barnesiella(82)	Barnesiella(100)	Porphyromonadaceae(100)	Bacteroidales(100)	Bacteroidia(100)	Bacteroidetes(100)
Otu0415	2.21961	LFD	2.09897	5.23504e-07	52	0.00399172		Clostridiales_unclassified(95)	Clostridiales_unclassified(100)	Clostridiales_unclassified(100)	Clostridiales(100)	Clostridia(100)	Firmicutes(100)
Otu0488	2.23734	LFD	2.15651	2.83034e-06	31	0.00237968		Lactobacillales_unclassified(86)	Lactobacillales_unclassified(100)	Lactobacillales_unclassified(100)	Lactobacillales(100)	Bacilli(100)	Firmicutes(100)
Otu0491	2.23734	LFD	2.08302	3.65304e-06	31	0.00237968		Clostridiales_unclassified(80)	Clostridiales_unclassified(100)	Clostridiales_unclassified(100)	Clostridiales(100)	Clostridia(100)	Firmicutes(100)
Otu0012	4.91279	LFD	4.61245	5.28433e-06	26676	2.04775		Lactobacillus(93)	Lactobacillus(100)	Lactobacillaceae(100)	Lactobacillales(100)	Bacilli(100)	Firmicutes(100)
Otu0526	2.11815	LFD	2.17733	0.000686549	25	0.0019191		Clostridiales_unclassified(83)	Clostridiales_unclassified(100)	Clostridiales_unclassified(100)	Clostridiales(100)	Clostridia(100)	Firmicutes(100)
Otu0583	1.79364	LFD	2.05829	0.000888435	19	0.00145851		Bifidobacteriaceae_unclassified(83)	Bifidobacterium(79)	Bifidobacteriaceae(100)	Bifidobacteriales(100)	Actinobacteria(100)	Actinobacteria(100)
Otu0009	5.06867	LFD	4.75709	0.000946229	28616	2.19668		Bifidobacterium(100)	Bifidobacterium(100)	Bifidobacteriaceae(100)	Bifidobacteriales(100)	Actinobacteria(100)	Actinobacteria(100)
Otu0230	3.00077	LFD	2.63542	0.00302503	395	0.0303217		Lachnospiraceae_unclassified(100)	Lachnospiraceae_unclassified(100)	Lachnospiraceae(100)	Clostridiales(100)	Clostridia(100)	Firmicutes(100)
Otu0447	2.20113	LFD	2.09774	0.034667	41	0.00314732		Bifidobacterium(99)	Bifidobacterium(100)	Bifidobacteriaceae(100)	Bifidobacteriales(100)	Actinobacteria(100)	Actinobacteria(100)
Otu0325	2.83063	b_glucan_barley	2.58304	1.26454e-13	143	0.0109772		Barnesiella(86)	Barnesiella(100)	Porphyromonadaceae(100)	Bacteroidales(100)	Bacteroidia(100)	Bacteroidetes(100)
Otu0039	4.48028	b_glucan_barley	4.17439	4.12226e-13	6177	0.47417		Bacteroidales_unclassified(72)	Bacteroidales_unclassified(100)	Bacteroidales_unclassified(100)	Bacteroidales(100)	Bacteroidia(100)	Bacteroidetes(100)
Otu0337	2.78388	b_glucan_barley	2.52993	2.43394e-12	120	0.00921167		Barnesiella(87)	Barnesiella(100)	Porphyromonadaceae(100)	Bacteroidales(100)	Bacteroidia(100)	Bacteroidetes(100)
Otu0182	3.41343	b_glucan_barley	3.09838	8.49136e-11	682	0.052353		Barnesiella(90)	Barnesiella(100)	Porphyromonadaceae(100)	Bacteroidales(100)	Bacteroidia(100)	Bacteroidetes(100)
Otu0428	2.50216	b_glucan_barley	2.27765	2.84483e-10	47	0.0036079		Clostridiales_unclassified(64)	Clostridiales_unclassified(100)	Clostridiales_unclassified(100)	Clostridiales(100)	Clostridia(100)	Firmicutes(100)
Otu0044	4.56897	b_glucan_barley	4.23763	8.81358e-10	5385	0.413373		Allobaculum(98)	Allobaculum(100)	Erysipelotrichaceae(100)	Erysipelotrichales(100)	Erysipelotrichia(100)	Firmicutes(100)
Otu0315	2.95667	b_glucan_barley	2.69005	9.7282e-10	159	0.0122055		Porphyromonadaceae_unclassified(99)	Barnesiella(100)	Porphyromonadaceae(100)	Bacteroidales(100)	Bacteroidia(100)	Bacteroidetes(100)
Otu0153	3.61025	b_glucan_barley	3.34232	3.71825e-08	1131	0.0868199		Parabacteroides(100)	Parabacteroides(100)	Porphyromonadaceae(100)	Bacteroidales(100)	Bacteroidia(100)	Bacteroidetes(100)
Otu0145	3.43819	b_glucan_barley	3.10826	4.95309e-08	1237	0.0949569		Barnesiella(73)	Barnesiella(100)	Porphyromonadaceae(100)	Bacteroidales(100)	Bacteroidia(100)	Bacteroidetes(100)
Otu0387	2.45218	b_glucan_barley	2.23062	8.16021e-08	66	0.00506642		Lachnospiraceae_unclassified(100)	Lachnospiraceae_unclassified(100)	Lachnospiraceae(100)	Clostridiales(100)	Clostridia(100)	Firmicutes(100)
Otu0273	3.12043	b_glucan_barley	2.84823	4.41379e-07	235	0.0180395		Barnesiella(78)	Barnesiella(100)	Porphyromonadaceae(100)	Bacteroidales(100)	Bacteroidia(100)	Bacteroidetes(100)
Otu0472	2.18182	b_glucan_barley	2.07816	7.09205e-06	35	0.00268674		Lactobacillus(100)	Lactobacillus(100)	Lactobacillaceae(100)	Lactobacillales(100)	Bacilli(100)	Firmicutes(100)
Otu0149	3.66483	b_glucan_barley	3.35822	2.90793e-05	1151	0.0883552		Coprococcus(65)	Lachnospiraceae_unclassified(100)	Lachnospiraceae(100)	Clostridiales(100)	Clostridia(100)	Firmicutes(100)
Otu0196	3.56775	b_glucan_barley	3.21769	3.09179e-05	576	0.044216		Clostridium_XlVa(83)	Clostridium_XlVa(99)	Lachnospiraceae(100)	Clostridiales(100)	Clostridia(100)	Firmicutes(100)
Otu0784	1.61755	b_glucan_barley	2.18692	3.18047e-05	9	0.000690875		Mucispirillum(100)	Mucispirillum(100)	Deferribacteraceae(100)	Deferribacterales(100)	Deferribacteres(100)	Deferribacteres(100)
Otu0136	3.2356	b_glucan_barley	2.7898	0.000256425	1411	0.108314		Enterorhabdus(100)	Enterorhabdus(100)	Coriobacteriaceae(100)	Coriobacteriales(100)	Actinobacteria(100)	Actinobacteria(100)
Otu0155	3.86471	pectin	3.58984	1.77636e-15	1060	0.0813697		Lachnospiraceae_unclassified(100)	Lachnospiraceae_unclassified(100)	Lachnospiraceae(100)	Clostridiales(100)	Clostridia(100)	Firmicutes(100)
Otu0072	4.36197	pectin	4.05757	3.4861e-14	3446	0.264528		Lachnospiraceae_unclassified(100)	Lachnospiraceae_unclassified(99)	Lachnospiraceae(100)	Clostridiales(100)	Clostridia(100)	Firmicutes(100)
Otu0557	2.18182	pectin	2.11053	1.45883e-13	22	0.00168881		Bacteria_unclassified(100)	Bacteria_unclassified(100)	Bacteria_unclassified(100)	Bacteria_unclassified(100)	Bacteria_unclassified(100)	Bacteria_unclassified(100)
Otu0245	3.1227	pectin	2.82838	2.18259e-12	308	0.0236433		Bacteroides(100)	Bacteroides(100)	Bacteroidaceae(100)	Bacteroidales(100)	Bacteroidia(100)	Bacteroidetes(100)
Otu0003	5.58264	pectin	5.2742	2.95528e-11	75768	5.81625		Bacteroides(100)	Bacteroides(100)	Bacteroidaceae(100)	Bacteroidales(100)	Bacteroidia(100)	Bacteroidetes(100)
Otu0343	2.80788	pectin	2.54625	9.62482e-11	100	0.00767639		Ruminococcaceae_unclassified(100)	Ruminococcaceae_unclassified(100)	Ruminococcaceae(100)	Clostridiales(100)	Clostridia(100)	Firmicutes(100)
Otu0237	2.91858	pectin	2.62766	1.50148e-10	335	0.0257159		Eubacterium(93)	Eubacterium(100)	Eubacteriaceae(100)	Clostridiales(100)	Clostridia(100)	Firmicutes(100)
Otu0210	3.50965	pectin	3.25433	2.01803e-10	473	0.0363093		Clostridium_XlVa(71)	Clostridium_XlVa(99)	Lachnospiraceae(100)	Clostridiales(100)	Clostridia(100)	Firmicutes(100)
Otu0328	2.74788	pectin	2.46405	2.82543e-10	139	0.0106702		Bacteroides(100)	Bacteroides(100)	Bacteroidaceae(100)	Bacteroidales(100)	Bacteroidia(100)	Bacteroidetes(100)
Otu0677	1.95334	pectin	2.09747	6.52341e-10	13	0.00099793		Bacteria_unclassified(100)	Bacteria_unclassified(54)	Bacteria_unclassified(54)	Bacteria_unclassified(54)	Bacteria_unclassified(54)	Bacteria_unclassified(54)
Otu0553	2.18182	pectin	2.05086	6.56e-10	22	0.00168881		Bacteroides(100)	Bacteroides(100)	Bacteroidaceae(100)	Bacteroidales(100)	Bacteroidia(100)	Bacteroidetes(100)
Otu0356	2.73149	pectin	2.44889	2.92545e-09	83	0.0063714		Barnesiella(68)	Porphyromonadaceae_unclassified(51)	Porphyromonadaceae(100)	Bacteroidales(100)	Bacteroidia(100)	Bacteroidetes(100)
Otu0127	4.02295	pectin	3.73278	4.36737e-09	1597	0.122592		Peptococcus(91)	Peptococcus(100)	Peptococcaceae_1(100)	Clostridiales(100)	Clostridia(100)	Firmicutes(100)
Otu0510	2.23734	pectin	2.05905	1.7524e-08	28	0.00214939		Alistipes(99)	Alistipes(100)	Rikenellaceae(100)	Bacteroidales(100)	Bacteroidia(100)	Bacteroidetes(100)
Otu0738	1.79364	pectin	2.20471	1.8086e-08	10	0.000767639		Lactobacillus(83)	Lactobacillaceae_unclassified(80)	Lactobacillaceae(100)	Lactobacillales(100)	Bacilli(100)	Firmicutes(100)
Otu0496	2.14043	pectin	2.07924	3.45132e-08	30	0.00230292		Lachnospiraceae_unclassified(63)	Clostridiales_unclassified(54)	Clostridiales_unclassified(54)	Clostridiales(54)	Clostridia(54)	Firmicutes(54)
Otu0645	2.01549	pectin	2.03476	3.56945e-08	15	0.00115146		Lachnospiraceae_unclassified(100)	Lachnospiraceae_unclassified(100)	Lachnospiraceae(100)	Clostridiales(100)	Clostridia(100)	Firmicutes(100)
Otu0173	3.4447	pectin	3.15066	3.94998e-08	807	0.0619485		Clostridium_XlVa(65)	Clostridium_XlVa(54)	Lachnospiraceae(100)	Clostridiales(100)	Clostridia(100)	Firmicutes(100)
Otu0490	2.21961	pectin	2.07826	1.07456e-07	31	0.00237968		Bacteroides(100)	Bacteroides(100)	Bacteroidaceae(100)	Bacteroidales(100)	Bacteroidia(100)	Bacteroidetes(100)
Otu0292	3.05688	pectin	2.79165	1.41328e-07	201	0.0154295		Clostridiales_unclassified(71)	Clostridiales_unclassified(100)	Clostridiales_unclassified(100)	Clostridiales(100)	Clostridia(100)	Firmicutes(100)
Otu0455	2.20113	pectin	2.05065	1.46087e-07	39	0.00299379		Bacteroides(100)	Bacteroides(100)	Bacteroidaceae(100)	Bacteroidales(100)	Bacteroidia(100)	Bacteroidetes(100)
Otu0099	3.68943	pectin	3.36776	3.53275e-07	2204	0.169188		Lachnospiraceae_unclassified(100)	Lachnospiraceae_unclassified(100)	Lachnospiraceae(100)	Clostridiales(100)	Clostridia(100)	Firmicutes(100)
Otu0514	2.25437	pectin	2.05975	6.52815e-07	27	0.00207262		Akkermansia(100)	Akkermansia(100)	Verrucomicrobiaceae(100)	Verrucomicrobiales(100)	Verrucomicrobiae(100)	Verrucomicrobia(100)
Otu0508	2.09467	pectin	2.03022	1.17531e-06	28	0.00214939		Bacteroides(94)	Bacteroides(100)	Bacteroidaceae(100)	Bacteroidales(100)	Bacteroidia(100)	Bacteroidetes(100)
Otu0117	3.50779	pectin	3.23574	1.26007e-06	1783	0.13687		Lachnospiraceae_unclassified(100)	Lachnospiraceae_unclassified(75)	Lachnospiraceae(100)	Clostridiales(100)	Clostridia(100)	Firmicutes(100)
Otu0084	4.25337	pectin	3.92624	3.05206e-06	2882	0.221234		Escherichia/Shigella(100)	Escherichia/Shigella(100)	Enterobacteriaceae(100)	Enterobacteriales(100)	Gammaproteobacteria(100)	Proteobacteria(100)
Otu0500	2.20113	pectin	2.11377	1.535e-05	29	0.00222615		Bacteroidales_unclassified(99)	Porphyromonadaceae_unclassified(87)	Porphyromonadaceae(87)	Bacteroidales(100)	Bacteroidia(100)	Bacteroidetes(100)
Otu0418	2.49261	pectin	2.19632	1.65282e-05	50	0.00383819		Lachnospiraceae_unclassified(97)	Lachnospiraceae_unclassified(100)	Lachnospiraceae(100)	Clostridiales(100)	Clostridia(100)	Firmicutes(100)
Otu0171	3.50592	pectin	3.3071	1.76569e-05	822	0.0630999		Bacteroides(100)	Bacteroides(100)	Bacteroidaceae(100)	Bacteroidales(100)	Bacteroidia(100)	Bacteroidetes(100)
Otu0562	2.09467	pectin	2.03774	2.00456e-05	22	0.00168881		Tannerella(71)	Tannerella(100)	Porphyromonadaceae(100)	Bacteroidales(100)	Bacteroidia(100)	Bacteroidetes(100)
Otu0116	3.7452	pectin	3.41266	7.772e-05	1785	0.137024		Lachnospiraceae_unclassified(98)	Lachnospiraceae_unclassified(100)	Lachnospiraceae(100)	Clostridiales(100)	Clostridia(100)	Firmicutes(100)
Otu0386	2.3018	pectin	2.09246	0.000100375	68	0.00521994		Parabacteroides(90)	Parabacteroides(96)	Porphyromonadaceae(96)	Bacteroidales(100)	Bacteroidia(100)	Bacteroidetes(100)
Otu0298	2.93631	pectin	2.66445	0.000122775	191	0.0146619		Allobaculum(68)	Allobaculum(78)	Erysipelotrichaceae(100)	Erysipelotrichales(100)	Erysipelotrichia(100)	Firmicutes(100)
Otu0327	2.8963	pectin	2.61165	0.00146879	141	0.0108237		Ruminococcus2(86)	Ruminococcus2(100)	Lachnospiraceae(100)	Clostridiales(100)	Clostridia(100)	Firmicutes(100)
Otu0536	1.95334	pectin	2.02569	0.00739558	25	0.0019191		Coriobacteriaceae_unclassified(100)	Coriobacteriaceae_unclassified(100)	Coriobacteriaceae(100)	Coriobacteriales(100)	Actinobacteria(100)	Actinobacteria(100)
Otu0067	4.07568	inulin	3.80489	7.31726e-12	3697	0.283796		Barnesiella(65)	Barnesiella(100)	Porphyromonadaceae(100)	Bacteroidales(100)	Bacteroidia(100)	Bacteroidetes(100)
Otu0277	3.05159	inulin	2.91586	2.08969e-10	230	0.0176557		Clostridiales_unclassified(81)	Clostridiales_unclassified(100)	Clostridiales_unclassified(100)	Clostridiales(100)	Clostridia(100)	Firmicutes(100)
Otu0549	2.16162	inulin	2.02706	1.62327e-08	23	0.00176557		Bacteroidetes_unclassified(70)	Bacteria_unclassified(57)	Bacteria_unclassified(57)	Bacteria_unclassified(57)	Bacteria_unclassified(57)	Bacteria_unclassified(57)
Otu0435	2.43046	inulin	2.20133	2.32702e-08	45	0.00345437		Lachnospiraceae_unclassified(93)	Lachnospiraceae_unclassified(100)	Lachnospiraceae(100)	Clostridiales(100)	Clostridia(100)	Firmicutes(100)
Otu0778	1.79364	inulin	2.10972	3.55505e-08	9	0.000690875		Lachnospiraceae_unclassified(81)	Lachnospiraceae_unclassified(100)	Lachnospiraceae(100)	Clostridiales(100)	Clostridia(100)	Firmicutes(100)
Otu0010	5.02692	inulin	4.78636	2.43074e-07	27713	2.12736		Bacteroides(100)	Bacteroides(100)	Bacteroidaceae(100)	Bacteroidales(100)	Bacteroidia(100)	Bacteroidetes(100)
Otu0119	3.93282	inulin	3.5914	5.64253e-07	1765	0.135488		Barnesiella(87)	Barnesiella(100)	Porphyromonadaceae(100)	Bacteroidales(100)	Bacteroidia(100)	Bacteroidetes(100)
Otu0533	2.21961	inulin	2.05298	7.28337e-07	25	0.0019191		Bacteroides(64)	Bacteroides(61)	Bacteroidaceae(61)	Bacteroidales(100)	Bacteroidia(100)	Bacteroidetes(100)
Otu0011	5.17903	inulin	4.84114	4.50294e-06	27174	2.08598		Lachnospiraceae_unclassified(92)	Anaerostipes(98)	Lachnospiraceae(100)	Clostridiales(100)	Clostridia(100)	Firmicutes(100)
Otu0109	3.53924	inulin	3.17625	0.00010605	1977	0.151762		Ruminococcaceae_unclassified(83)	Clostridium_IV(99)	Ruminococcaceae(100)	Clostridiales(100)	Clostridia(100)	Firmicutes(100)
Otu0262	3.22142	inulin	2.62331	0.00013902	268	0.0205727		Lachnospiraceae_unclassified(98)	Lachnospiraceae_unclassified(100)	Lachnospiraceae(100)	Clostridiales(100)	Clostridia(100)	Firmicutes(100)
Otu0001	5.43769	Inulin_A	5.12189	2.77556e-15	98286	7.54481		Parabacteroides(100)	Parabacteroides(100)	Porphyromonadaceae(100)	Bacteroidales(100)	Bacteroidia(100)	Bacteroidetes(100)
Otu0002	5.41471	Inulin_A	5.13582	3.63043e-14	90311	6.93262		Bacteroides(100)	Bacteroides(100)	Bacteroidaceae(100)	Bacteroidales(100)	Bacteroidia(100)	Bacteroidetes(100)
Otu0157	3.65498	Inulin_A	3.34497	1.00009e-12	1041	0.0799112		Parabacteroides(99)	Parabacteroides(97)	Porphyromonadaceae(97)	Bacteroidales(100)	Bacteroidia(100)	Bacteroidetes(100)
Otu0168	3.56368	Inulin_A	3.25079	1.73661e-12	903	0.0693178		Bacteroides(92)	Bacteroides(91)	Bacteroidaceae(91)	Bacteroidales(100)	Bacteroidia(100)	Bacteroidetes(100)
Otu0232	3.17586	Inulin_A	2.86362	2.22747e-11	371	0.0284794		Parabacteroides(94)	Parabacteroides(100)	Porphyromonadaceae(100)	Bacteroidales(100)	Bacteroidia(100)	Bacteroidetes(100)
Otu0466	2.3018	Inulin_A	2.08395	7.27718e-10	36	0.0027635		Parabacteroides(61)	Parabacteroides(100)	Porphyromonadaceae(100)	Bacteroidales(100)	Bacteroidia(100)	Bacteroidetes(100)
Otu0163	3.81299	Inulin_A	3.48546	2.35069e-09	952	0.0730792		Lachnospiraceae_unclassified(100)	Lachnospiraceae_unclassified(100)	Lachnospiraceae(100)	Clostridiales(100)	Clostridia(100)	Firmicutes(100)
Otu0088	3.71272	Inulin_A	3.42333	1.07645e-07	2627	0.201659		Lachnospiraceae_unclassified(100)	Clostridium_XlVa(69)	Lachnospiraceae(100)	Clostridiales(100)	Clostridia(100)	Firmicutes(100)
Otu0095	3.90085	Inulin_A	3.67414	6.46844e-06	2293	0.17602		Lachnospiraceae_unclassified(99)	Lachnospiraceae_unclassified(100)	Lachnospiraceae(100)	Clostridiales(100)	Clostridia(100)	Firmicutes(100)
Otu0106	3.55373	Inulin_A	3.23721	8.89485e-05	2041	0.156675		Oscillibacter(99)	Oscillibacter(100)	Ruminococcaceae(100)	Clostridiales(100)	Clostridia(100)	Firmicutes(100)
Otu0142	3.44578	Inulin_A	3.11866	0.00033914	1280	0.0982578		Firmicutes_unclassified(99)	Firmicutes_unclassified(100)	Firmicutes_unclassified(100)	Firmicutes_unclassified(100)	Firmicutes_unclassified(100)	Firmicutes(100)
Otu0133	3.70922	Inulin_P	3.44383	8.76905e-11	1516	0.116374		Parasutterella(85)	Parasutterella(100)	Sutterellaceae(100)	Burkholderiales(100)	Betaproteobacteria(100)	Proteobacteria(100)
Otu0070	4.07087	Inulin_B	3.74484	1.33227e-15	3503	0.268904		Clostridiales_unclassified(100)	Clostridiales_unclassified(100)	Clostridiales_unclassified(100)	Clostridiales(100)	Clostridia(100)	Firmicutes(100)
Otu0022	4.52586	Inulin_B	4.22022	4.68514e-14	12726	0.976897		Clostridium_IV(89)	Clostridium_IV(100)	Ruminococcaceae(100)	Clostridiales(100)	Clostridia(100)	Firmicutes(100)
Otu0185	3.30627	Inulin_B	3.02243	4.78506e-14	672	0.0515853		Lachnospiraceae_unclassified(100)	Clostridium_XlVa(99)	Lachnospiraceae(100)	Clostridiales(100)	Clostridia(100)	Firmicutes(100)
Otu0293	2.93631	Inulin_B	2.65074	1.18128e-13	198	0.0151992		Lachnospiraceae_unclassified(100)	Lachnospiraceae_unclassified(100)	Lachnospiraceae(100)	Clostridiales(100)	Clostridia(100)	Firmicutes(100)
Otu0014	4.51637	Inulin_B	4.17179	1.59428e-13	21985	1.68765		Clostridium_XlVa(70)	Clostridium_XlVa(94)	Lachnospiraceae(100)	Clostridiales(100)	Clostridia(100)	Firmicutes(100)
Otu0160	3.46779	Inulin_B	3.12936	5.98743e-13	998	0.0766104		Clostridiales_unclassified(78)	Clostridiales_unclassified(100)	Clostridiales_unclassified(100)	Clostridiales(100)	Clostridia(100)	Firmicutes(100)
Otu0092	3.83372	Inulin_B	3.48623	2.44046e-11	2449	0.187995		Clostridiales_unclassified(100)	Clostridiales_unclassified(100)	Clostridiales_unclassified(100)	Clostridiales(100)	Clostridia(100)	Firmicutes(100)
Otu0094	4.04811	Inulin_B	3.86135	2.72449e-11	2343	0.179858		Lachnospiraceae_unclassified(100)	Lachnospiraceae_unclassified(100)	Lachnospiraceae(100)	Clostridiales(100)	Clostridia(100)	Firmicutes(100)
Otu0007	4.78171	Inulin_B	4.45943	8.76927e-11	31898	2.44861		Clostridiales_unclassified(67)	Clostridiales_unclassified(100)	Clostridiales_unclassified(100)	Clostridiales(100)	Clostridia(100)	Firmicutes(100)
Otu0393	2.35791	Inulin_B	2.14099	9.02062e-08	60	0.00460583		Anaerofustis(100)	Anaerofustis(100)	Eubacteriaceae(100)	Clostridiales(100)	Clostridia(100)	Firmicutes(100)
Otu0253	3.23907	Inulin_B	2.95699	1.8807e-07	290	0.0222615		Marvinbryantia(89)	Marvinbryantia(100)	Lachnospiraceae(100)	Clostridiales(100)	Clostridia(100)	Firmicutes(100)
Otu0027	4.23751	Inulin_B	3.91418	3.58138e-07	9733	0.747143		Bacteroides(100)	Bacteroides(100)	Bacteroidaceae(100)	Bacteroidales(100)	Bacteroidia(100)	Bacteroidetes(100)
Otu0183	3.285	Inulin_B	2.99348	8.74707e-07	678	0.0520459		Lachnospiraceae_unclassified(98)	Lachnospiraceae_unclassified(100)	Lachnospiraceae(100)	Clostridiales(100)	Clostridia(100)	Firmicutes(100)
Otu0317	2.63874	Inulin_B	2.33244	3.66952e-06	156	0.0119752		Clostridium_XlVa(71)	Clostridium_XlVa(100)	Lachnospiraceae(100)	Clostridiales(100)	Clostridia(100)	Firmicutes(100)
Otu0324	2.85643	Inulin_B	2.57287	0.0018248	146	0.0112075		Clostridiales_unclassified(90)	Clostridiales_unclassified(100)	Clostridiales_unclassified(100)	Clostridiales(100)	Clostridia(100)	Firmicutes(100)
Otu0240	3.02124	Inulin_B	2.7346	0.00189662	323	0.0247947		Clostridiales_unclassified(84)	Clostridiales_unclassified(100)	Clostridiales_unclassified(100)	Clostridiales(100)	Clostridia(100)	Firmicutes(100)
Otu0036	4.41861	Inulin_PB	4.12447	8.43769e-15	6903	0.529901		Lachnospiraceae_unclassified(100)	Lachnospiraceae_unclassified(100)	Lachnospiraceae(100)	Clostridiales(100)	Clostridia(100)	Firmicutes(100)
Otu0118	3.52154	Inulin_PB	3.1456	2.33401e-11	1783	0.13687		Barnesiella(86)	Barnesiella(100)	Porphyromonadaceae(100)	Bacteroidales(100)	Bacteroidia(100)	Bacteroidetes(100)
Otu0023	4.43302	Inulin_PB	4.09735	2.24129e-07	11094	0.851618		Barnesiella(91)	Barnesiella(100)	Porphyromonadaceae(100)	Bacteroidales(100)	Bacteroidia(100)	Bacteroidetes(100)
Otu0040	3.91054	Inulin_PB	3.64439	2.98518e-07	5983	0.459278		Olsenella(99)	Olsenella(100)	Coriobacteriaceae(100)	Coriobacteriales(100)	Actinobacteria(100)	Actinobacteria(100)

## Sheet: C - Lefse combined groups
Supplementary Table S3. Illumina sequencing analysis of cecal content. [C] Lefse analysis of microbiota composition for combined or selected dietary groups.
Information is given at OTU, genus, family and phylum level ordered by diet followed by level of significance.
Lines 7-209: LFD+HFD (No added fibre) vs All samples with added fibres (Fibre)
Lines 211-410: HFD vs All samples with added fibres (Fibre) (LFD excluded)
Lines 413-493: LFD vs HFD (all samples with added fibers excluded)
LEfSe results - LFD+HFD (No added fibre) vs All samples with added fibres (Fibre)
OTUs	Pan right for Genus, Family and Phylum Results													Genus												Family											Phylum
OTU	LogMaxMean	Class	LDA	pValue	Total no. of seqs	% of total	Genus (Rep Seq)	Genus (Consensus)	Family	Order	Class	Phylum		Genus	LogMaxMean	Class	LDA	pValue	Total no. of seqs	% of total	Family	Order	Class	Phylum		Family	LogMaxMean	Class	LDA	pValue	No. seqs	% of total	Order	Class	Phylum		Phylum	LogMaxMean	Class	LDA	pValue	No. seqs	% of total
Otu0051	4.21139	No_added_fibre	3.90737	0	4733	0.363323	Clostridium_XlVa(97)	Clostridium_XlVa(100)	Lachnospiraceae(100)	Clostridiales(100)	Clostridia(100)	Firmicutes(100)		Turicibacter(100)	4.11367	No_added_fibre	3.76776	0	3763	0.288862	Erysipelotrichaceae(100)	Erysipelotrichales(100)	Erysipelotrichia(100)	Firmicutes(100)		Clostridiales_Incertae_Sedis_XIII(100)	2.18182	No_added_fibre	2.64347	2.22045e-16	47	0.0036079	Clostridiales(100)	Clostridia(100)	Firmicutes(100)		Deferribacteres(100)	4.2233	No_added_fibre	3.85906	2.77843e-09	8853	0.679591
Otu0055	4.17506	No_added_fibre	3.93157	0	4400	0.337761	Lachnospiraceae_unclassified(98)	Lachnospiraceae_unclassified(100)	Lachnospiraceae(100)	Clostridiales(100)	Clostridia(100)	Firmicutes(100)		Anaerovorax(100)	2.18182	No_added_fibre	2.32476	2.22045e-16	47	0.0036079	Clostridiales_Incertae_Sedis_XIII(100)	Clostridiales(100)	Clostridia(100)	Firmicutes(100)		Streptococcaceae(100)	3.72645	No_added_fibre	3.41809	2.10942e-13	2004	0.153835	Lactobacillales(100)	Bacilli(100)	Firmicutes(100)		Firmicutes(100)	5.82585	No_added_fibre	5.03421	6.86967e-08	657737	50.4904
Otu0064	4.11367	No_added_fibre	3.82151	0	3763	0.288862	Turicibacter(100)	Turicibacter(100)	Erysipelotrichaceae(100)	Erysipelotrichales(100)	Erysipelotrichia(100)	Firmicutes(100)		Acetanaerobacterium(100)	3.06081	No_added_fibre	2.76289	6.66134e-16	371	0.0284794	Ruminococcaceae(100)	Clostridiales(100)	Clostridia(100)	Firmicutes(100)		Bacteroidetes_unclassified(100)	3.71068	No_added_fibre	3.39541	6.02962e-13	1775	0.136256	Bacteroidetes_unclassified(100)	Bacteroidetes_unclassified(100)	Bacteroidetes(100)		Actinobacteria(100)	4.85986	No_added_fibre	4.46821	0.048902	39110	3.00224
Otu0101	3.86878	No_added_fibre	3.54571	0	2143	0.164505	Clostridiales_unclassified(100)	Clostridiales_unclassified(100)	Clostridiales_unclassified(100)	Clostridiales(100)	Clostridia(100)	Firmicutes(100)		Roseburia(100)	3.36444	No_added_fibre	2.99597	7.77156e-16	737	0.056575	Lachnospiraceae(100)	Clostridiales(100)	Clostridia(100)	Firmicutes(100)		Desulfovibrionaceae(100)	4.55494	No_added_fibre	4.11352	1.10589e-12	21430	1.64505	Desulfovibrionales(100)	Deltaproteobacteria(100)	Proteobacteria(100)		Bacteroidetes(100)	5.64608	Fibre	5.10275	5.57374e-11	505228	38.7833
Otu0129	3.72504	No_added_fibre	3.39512	0	1581	0.121364	Bacteroidetes_unclassified(100)	Bacteroidetes_unclassified(96)	Bacteroidetes_unclassified(96)	Bacteroidetes_unclassified(96)	Bacteroidetes_unclassified(96)	Bacteroidetes(100)		Lactococcus(100)	3.71591	No_added_fibre	3.4129	2.14051e-13	1940	0.148922	Streptococcaceae(100)	Lactobacillales(100)	Bacilli(100)	Firmicutes(100)		Ruminococcaceae(100)	5.14866	No_added_fibre	4.69325	1.11154e-11	85964	6.59893	Clostridiales(100)	Clostridia(100)	Firmicutes(100)		Bacteria_unclassified(100)	2.75773	Fibre	3.4779	9.84084e-06	626	0.0480542
Otu0138	3.63805	No_added_fibre	3.30945	0	1342	0.103017	Odoribacter(100)	Odoribacter(100)	Porphyromonadaceae(100)	Bacteroidales(100)	Bacteroidia(100)	Bacteroidetes(100)		Pseudoflavonifractor(100)	4.47287	No_added_fibre	4.06252	2.4114e-13	13197	1.01305	Ruminococcaceae(100)	Clostridiales(100)	Clostridia(100)	Firmicutes(100)		Rikenellaceae(100)	4.99175	No_added_fibre	4.52407	5.43399e-11	57788	4.43603	Bacteroidales(100)	Bacteroidia(100)	Bacteroidetes(100)		Verrucomicrobia(100)	4.25112	Fibre	3.80411	0.0235055	19879	1.52599
Otu0164	3.47639	No_added_fibre	3.17264	0	931	0.0714672	Barnesiella(73)	Barnesiella(100)	Porphyromonadaceae(100)	Bacteroidales(100)	Bacteroidia(100)	Bacteroidetes(100)		Flavonifractor(100)	4.38963	No_added_fibre	3.98255	5.30465e-13	10223	0.784757	Ruminococcaceae(100)	Clostridiales(100)	Clostridia(100)	Firmicutes(100)		Peptostreptococcaceae(100)	4.45091	No_added_fibre	4.16934	3.97963e-10	10624	0.815539	Clostridiales(100)	Clostridia(100)	Firmicutes(100)		Proteobacteria(100)	4.76673	Fibre	4.02829	0.0413891	70366	5.40157
Otu0167	3.49598	No_added_fibre	3.22427	0	907	0.0696248	Lachnospiraceae_unclassified(91)	Lachnospiraceae_unclassified(100)	Lachnospiraceae(100)	Clostridiales(100)	Clostridia(100)	Firmicutes(100)		Bacteroidetes_unclassified(100)	3.71068	No_added_fibre	3.33647	6.07736e-13	1775	0.136256	Bacteroidetes_unclassified(100)	Bacteroidetes_unclassified(100)	Bacteroidetes_unclassified(100)	Bacteroidetes(100)		Deferribacteraceae(100)	4.2233	No_added_fibre	3.81535	2.71406e-09	8853	0.679591	Deferribacterales(100)	Deferribacteres(100)	Deferribacteres(100)
Otu0199	3.27715	No_added_fibre	2.97408	0	549	0.0421434	Ruminococcaceae_unclassified(95)	Ruminococcaceae_unclassified(100)	Ruminococcaceae(100)	Clostridiales(100)	Clostridia(100)	Firmicutes(100)		Desulfovibrio(100)	4.51486	No_added_fibre	4.0276	1.65057e-12	20153	1.54702	Desulfovibrionaceae(100)	Desulfovibrionales(100)	Deltaproteobacteria(100)	Proteobacteria(100)		Peptococcaceae_1(100)	3.41343	No_added_fibre	2.77014	4.07317e-08	2543	0.195211	Clostridiales(100)	Clostridia(100)	Firmicutes(100)
Otu0241	3.04352	No_added_fibre	2.73044	0	320	0.0245644	Lachnospiraceae_unclassified(100)	Lachnospiraceae_unclassified(100)	Lachnospiraceae(100)	Clostridiales(100)	Clostridia(100)	Firmicutes(100)		Ruminococcaceae_unclassified(100)	4.4313	No_added_fibre	3.92026	2.20679e-12	15911	1.22139	Ruminococcaceae(100)	Clostridiales(100)	Clostridia(100)	Firmicutes(100)		Enterococcaceae(100)	3.04623	No_added_fibre	2.73973	3.6508e-05	423	0.0324711	Lactobacillales(100)	Bacilli(100)	Firmicutes(100)
Otu0247	3.01838	No_added_fibre	2.71768	0	302	0.0231827	Lachnospiraceae_unclassified(100)	Lachnospiraceae_unclassified(100)	Lachnospiraceae(100)	Clostridiales(100)	Clostridia(100)	Firmicutes(100)		Oscillibacter(100)	4.56392	No_added_fibre	4.10055	7.35012e-12	19820	1.52146	Ruminococcaceae(100)	Clostridiales(100)	Clostridia(100)	Firmicutes(100)		Lachnospiraceae(100)	5.4716	No_added_fibre	4.66341	6.00345e-05	293412	22.5234	Clostridiales(100)	Clostridia(100)	Firmicutes(100)
Otu0275	2.8944	No_added_fibre	2.60143	0	232	0.0178092	Hydrogenoanaerobacterium(78)	Hydrogenoanaerobacterium(95)	Ruminococcaceae(100)	Clostridiales(100)	Clostridia(100)	Firmicutes(100)		Desulfovibrionaceae_unclassified(100)	3.50026	No_added_fibre	3.0552	7.84484e-12	1273	0.0977204	Desulfovibrionaceae(100)	Desulfovibrionales(100)	Deltaproteobacteria(100)	Proteobacteria(100)		Bifidobacteriaceae(100)	4.82622	No_added_fibre	4.44972	0.00172488	28788	2.20988	Bifidobacteriales(100)	Actinobacteria(100)	Actinobacteria(100)
Otu0276	2.87683	No_added_fibre	2.55463	0	231	0.0177325	Anaerotruncus(62)	Ruminococcaceae_unclassified(100)	Ruminococcaceae(100)	Clostridiales(100)	Clostridia(100)	Firmicutes(100)		Hydrogenoanaerobacterium(100)	3.63004	No_added_fibre	3.1832	2.90498e-11	2036	0.156291	Ruminococcaceae(100)	Clostridiales(100)	Clostridia(100)	Firmicutes(100)		Sutterellaceae(100)	4.03798	Fibre	3.72643	2.1283e-13	11072	0.84993	Burkholderiales(100)	Betaproteobacteria(100)	Proteobacteria(100)
Otu0336	2.534	No_added_fibre	2.26722	0	124	0.00951872	Porphyromonadaceae_unclassified(69)	Porphyromonadaceae_unclassified(100)	Porphyromonadaceae(100)	Bacteroidales(100)	Bacteroidia(100)	Bacteroidetes(100)		Alistipes(100)	4.99144	No_added_fibre	4.52293	5.57141e-11	57756	4.43357	Rikenellaceae(100)	Bacteroidales(100)	Bacteroidia(100)	Bacteroidetes(100)		Bacteroidaceae(100)	5.3028	Fibre	4.96768	1.29633e-11	208793	16.0278	Bacteroidales(100)	Bacteroidia(100)	Bacteroidetes(100)
Otu0342	2.51609	No_added_fibre	2.28085	0	103	0.00790668	Clostridiales_unclassified(78)	Clostridiales_unclassified(100)	Clostridiales_unclassified(100)	Clostridiales(100)	Clostridia(100)	Firmicutes(100)		Robinsoniella(100)	3.45165	No_added_fibre	3.16041	2.27149e-10	843	0.064712	Lachnospiraceae(100)	Clostridiales(100)	Clostridia(100)	Firmicutes(100)		Porphyromonadaceae(100)	5.30393	Fibre	4.84042	6.19908e-10	222980	17.1168	Bacteroidales(100)	Bacteroidia(100)	Bacteroidetes(100)
Otu0361	2.42486	No_added_fibre	2.14958	0	79	0.00606435	Anaerotruncus(77)	Anaerotruncus(100)	Ruminococcaceae(100)	Clostridiales(100)	Clostridia(100)	Firmicutes(100)		Odoribacter(100)	4.13044	No_added_fibre	3.69913	3.56807e-10	6640	0.509712	Porphyromonadaceae(100)	Bacteroidales(100)	Bacteroidia(100)	Bacteroidetes(100)		Deltaproteobacteria_unclassified(100)	4.41429	Fibre	4.11233	1.4105e-08	26718	2.05098	Deltaproteobacteria_unclassified(100)	Deltaproteobacteria(100)	Proteobacteria(100)
Otu0362	2.436	No_added_fibre	2.1625	0	79	0.00606435	Ruminococcaceae_unclassified(100)	Ruminococcaceae_unclassified(100)	Ruminococcaceae(100)	Clostridiales(100)	Clostridia(100)	Firmicutes(100)		Clostridium_XI(100)	4.45054	No_added_fibre	3.98846	3.97963e-10	10603	0.813927	Peptostreptococcaceae(100)	Clostridiales(100)	Clostridia(100)	Firmicutes(100)		Eubacteriaceae(100)	2.61858	Fibre	2.57016	6.05587e-08	433	0.0332388	Clostridiales(100)	Clostridia(100)	Firmicutes(100)
Otu0363	2.42486	No_added_fibre	2.12808	0	79	0.00606435	Marvinbryantia(73)	Marvinbryantia(100)	Lachnospiraceae(100)	Clostridiales(100)	Clostridia(100)	Firmicutes(100)		Mucispirillum(100)	4.2233	No_added_fibre	3.73795	2.77746e-09	8853	0.679591	Deferribacteraceae(100)	Deferribacterales(100)	Deferribacteres(100)	Deferribacteres(100)		Alphaproteobacteria_unclassified(100)	3.71255	Fibre	3.37244	3.03274e-07	5296	0.406542	Alphaproteobacteria_unclassified(100)	Alphaproteobacteria(100)	Proteobacteria(100)
Otu0410	2.21047	No_added_fibre	2.14164	0	55	0.00422201	Ruminococcaceae_unclassified(100)	Ruminococcaceae_unclassified(100)	Ruminococcaceae(100)	Clostridiales(100)	Clostridia(100)	Firmicutes(100)		Papillibacter(100)	2.30922	No_added_fibre	2.25562	7.11347e-09	70	0.00537347	Ruminococcaceae(100)	Clostridiales(100)	Clostridia(100)	Firmicutes(100)		Bdellovibrionaceae(100)	3.10185	Fibre	2.80449	8.49173e-07	1299	0.0997163	Bdellovibrionales(100)	Deltaproteobacteria(100)	Proteobacteria(100)
Otu0074	4.05872	No_added_fibre	3.74282	1.11022e-16	3396	0.26069	Clostridiales_unclassified(86)	Clostridiales_unclassified(100)	Clostridiales_unclassified(100)	Clostridiales(100)	Clostridia(100)	Firmicutes(100)		Peptococcus(100)	3.41343	No_added_fibre	2.47648	4.09623e-08	2543	0.195211	Peptococcaceae_1(100)	Clostridiales(100)	Clostridia(100)	Firmicutes(100)		Bacteria_unclassified(100)	2.75773	Fibre	2.56906	1.03151e-05	626	0.0480542	Bacteria_unclassified(100)	Bacteria_unclassified(100)	Bacteria_unclassified(100)
Otu0201	3.26183	No_added_fibre	2.99261	1.11022e-16	541	0.0415293	Lachnospiraceae_unclassified(100)	Lachnospiraceae_unclassified(100)	Lachnospiraceae(100)	Clostridiales(100)	Clostridia(100)	Firmicutes(100)		Lachnospiraceae_unclassified(100)	5.29677	No_added_fibre	4.64798	1.74538e-07	167108	12.8279	Lachnospiraceae(100)	Clostridiales(100)	Clostridia(100)	Firmicutes(100)		Bacteroidales_unclassified(100)	4.05029	Fibre	3.26848	9.23175e-05	13892	1.0664	Bacteroidales(100)	Bacteroidia(100)	Bacteroidetes(100)
Otu0264	2.94149	No_added_fibre	2.61022	1.11022e-16	262	0.0201121	Clostridium_IV(96)	Clostridium_IV(100)	Ruminococcaceae(100)	Clostridiales(100)	Clostridia(100)	Firmicutes(100)		Clostridium_XlVb(100)	3.53663	No_added_fibre	2.9617	2.06481e-07	2637	0.202426	Lachnospiraceae(100)	Clostridiales(100)	Clostridia(100)	Firmicutes(100)		Desulfovibrionales_unclassified(100)	2.12141	Fibre	2.56855	0.000403332	142	0.0109005	Desulfovibrionales(100)	Deltaproteobacteria(100)	Proteobacteria(100)
Otu0299	2.81483	No_added_fibre	2.50221	1.11022e-16	189	0.0145084	Lachnospiraceae_unclassified(97)	Lachnospiraceae_unclassified(100)	Lachnospiraceae(100)	Clostridiales(100)	Clostridia(100)	Firmicutes(100)		Anaerotruncus(100)	3.75664	No_added_fibre	3.15458	2.35912e-07	3942	0.302603	Ruminococcaceae(100)	Clostridiales(100)	Clostridia(100)	Firmicutes(100)		Clostridiales_unclassified(100)	4.85542	Fibre	4.28343	0.00279717	82067	6.29978	Clostridiales(100)	Clostridia(100)	Firmicutes(100)
Otu0399	2.24594	No_added_fibre	2.06583	1.11022e-16	58	0.00445231	Acetanaerobacterium(70)	Acetanaerobacterium(100)	Ruminococcaceae(100)	Clostridiales(100)	Clostridia(100)	Firmicutes(100)		Streptococcus(100)	2.10657	No_added_fibre	2.13205	4.39187e-06	64	0.00491289	Streptococcaceae(100)	Lactobacillales(100)	Bacilli(100)	Firmicutes(100)		Coriobacteriaceae(100)	3.93676	Fibre	3.14843	0.00448938	10322	0.792357	Coriobacteriales(100)	Actinobacteria(100)	Actinobacteria(100)
Otu0123	3.7185	No_added_fibre	3.39859	2.22045e-16	1656	0.127121	Roseburia(65)	Lachnospiraceae_unclassified(70)	Lachnospiraceae(100)	Clostridiales(100)	Clostridia(100)	Firmicutes(100)		Clostridium_XlVa(100)	4.89254	No_added_fibre	4.10297	1.19509e-05	73384	5.63324	Lachnospiraceae(100)	Clostridiales(100)	Clostridia(100)	Firmicutes(100)		Firmicutes_unclassified(100)	3.45535	Fibre	2.70514	0.00474558	3502	0.268827	Firmicutes_unclassified(100)	Firmicutes_unclassified(100)	Firmicutes(100)
Otu0134	3.63144	No_added_fibre	3.3026	2.22045e-16	1448	0.111154	Alistipes(100)	Alistipes(100)	Rikenellaceae(100)	Bacteroidales(100)	Bacteroidia(100)	Bacteroidetes(100)		Enterococcus(100)	3.04623	No_added_fibre	2.6687	3.6508e-05	423	0.0324711	Enterococcaceae(100)	Lactobacillales(100)	Bacilli(100)	Firmicutes(100)		Verrucomicrobiaceae(100)	4.25112	Fibre	3.74199	0.0241797	19879	1.52599	Verrucomicrobiales(100)	Verrucomicrobiae(100)	Verrucomicrobia(100)
Otu0427	2.18182	No_added_fibre	2.10488	2.22045e-16	47	0.0036079	Clostridiales_unclassified(97)	Anaerovorax(100)	Clostridiales_Incertae_Sedis_XIII(100)	Clostridiales(100)	Clostridia(100)	Firmicutes(100)		Ruminococcus2(100)	2.7739	No_added_fibre	2.2909	0.000277659	439	0.0336993	Lachnospiraceae(100)	Clostridiales(100)	Clostridia(100)	Firmicutes(100)
Otu0369	2.36444	No_added_fibre	2.16044	3.33067e-16	77	0.00591082	Ruminococcaceae_unclassified(100)	Ruminococcaceae_unclassified(100)	Ruminococcaceae(100)	Clostridiales(100)	Clostridia(100)	Firmicutes(100)		Bifidobacterium(100)	4.82512	No_added_fibre	4.54759	0.00170323	28689	2.20228	Bifidobacteriaceae(100)	Bifidobacteriales(100)	Actinobacteria(100)	Actinobacteria(100)
Otu0243	2.98862	No_added_fibre	2.67523	5.55112e-16	313	0.0240271	Acetanaerobacterium(63)	Acetanaerobacterium(100)	Ruminococcaceae(100)	Clostridiales(100)	Clostridia(100)	Firmicutes(100)		Enterorhabdus(100)	3.1227	No_added_fibre	2.18627	0.00339594	1413	0.108467	Coriobacteriaceae(100)	Coriobacteriales(100)	Actinobacteria(100)	Actinobacteria(100)
Otu0207	3.21231	No_added_fibre	2.88831	6.66134e-16	494	0.0379214	Lachnospiraceae_unclassified(100)	Lachnospiraceae_unclassified(100)	Lachnospiraceae(100)	Clostridiales(100)	Clostridia(100)	Firmicutes(100)		Marvinbryantia(100)	3.40525	No_added_fibre	2.48476	0.00377599	2954	0.226761	Lachnospiraceae(100)	Clostridiales(100)	Clostridia(100)	Firmicutes(100)
Otu0291	2.74249	No_added_fibre	2.43964	6.66134e-16	201	0.0154295	Porphyromonadaceae_unclassified(98)	Barnesiella(100)	Porphyromonadaceae(100)	Bacteroidales(100)	Bacteroidia(100)	Bacteroidetes(100)		Clostridium_III(100)	2.06985	No_added_fibre	2.1458	0.00451367	84	0.00644817	Ruminococcaceae(100)	Clostridiales(100)	Clostridia(100)	Firmicutes(100)
Otu0261	2.96812	No_added_fibre	2.68976	8.88178e-16	269	0.0206495	Lachnospiraceae_unclassified(96)	Lachnospiraceae_unclassified(100)	Lachnospiraceae(100)	Clostridiales(100)	Clostridia(100)	Firmicutes(100)		Parabacteroides(100)	5.17781	Fibre	4.8623	1.46994e-13	153378	11.7739	Porphyromonadaceae(100)	Bacteroidales(100)	Bacteroidia(100)	Bacteroidetes(100)
Otu0301	2.80788	No_added_fibre	2.49927	8.88178e-16	186	0.0142781	Roseburia(61)	Roseburia(98)	Lachnospiraceae(100)	Clostridiales(100)	Clostridia(100)	Firmicutes(100)		Parasutterella(100)	4.03798	Fibre	3.74518	2.12719e-13	11072	0.84993	Sutterellaceae(100)	Burkholderiales(100)	Betaproteobacteria(100)	Proteobacteria(100)
Otu0426	2.17184	No_added_fibre	2.03227	2.10942e-15	47	0.0036079	Lachnospiraceae_unclassified(95)	Clostridium_XlVa(100)	Lachnospiraceae(100)	Clostridiales(100)	Clostridia(100)	Firmicutes(100)		Bacteroides(100)	5.3028	Fibre	4.98209	1.29633e-11	208793	16.0278	Bacteroidaceae(100)	Bacteroidales(100)	Bacteroidia(100)	Bacteroidetes(100)
Otu0031	4.44867	No_added_fibre	4.12073	8.10463e-15	8142	0.625012	Lachnospiraceae_unclassified(95)	Lachnospiraceae_unclassified(100)	Lachnospiraceae(100)	Clostridiales(100)	Clostridia(100)	Firmicutes(100)		Blautia(100)	3.95757	Fibre	3.60648	8.84521e-09	9199	0.706151	Lachnospiraceae(100)	Clostridiales(100)	Clostridia(100)	Firmicutes(100)
Otu0347	2.436	No_added_fibre	2.21074	1.26565e-14	96	0.00736933	Clostridiales_unclassified(98)	Clostridiales_unclassified(100)	Clostridiales_unclassified(100)	Clostridiales(100)	Clostridia(100)	Firmicutes(100)		Deltaproteobacteria_unclassified(100)	4.41429	Fibre	4.12002	1.41016e-08	26718	2.05098	Deltaproteobacteria_unclassified(100)	Deltaproteobacteria_unclassified(100)	Deltaproteobacteria(100)	Proteobacteria(100)
Otu0224	3.01981	No_added_fibre	2.63413	3.20854e-14	410	0.0314732	Lachnospiraceae_unclassified(99)	Lachnospiraceae_unclassified(100)	Lachnospiraceae(100)	Clostridiales(100)	Clostridia(100)	Firmicutes(100)		Clostridium_XVIII(100)	3.52934	Fibre	3.11997	5.0438e-08	3476	0.266831	Erysipelotrichaceae(100)	Erysipelotrichales(100)	Erysipelotrichia(100)	Firmicutes(100)
Otu0043	4.21479	No_added_fibre	3.89693	9.57012e-14	5410	0.415293	Flavonifractor(90)	Flavonifractor(100)	Ruminococcaceae(100)	Clostridiales(100)	Clostridia(100)	Firmicutes(100)		Alphaproteobacteria_unclassified(100)	3.71255	Fibre	3.41102	3.03274e-07	5296	0.406542	Alphaproteobacteria_unclassified(100)	Alphaproteobacteria_unclassified(100)	Alphaproteobacteria(100)	Proteobacteria(100)
Otu0238	3.06212	No_added_fibre	2.75174	9.71445e-14	334	0.0256391	Lachnospiraceae_unclassified(100)	Lachnospiraceae_unclassified(100)	Lachnospiraceae(100)	Clostridiales(100)	Clostridia(100)	Firmicutes(100)		Eubacterium(100)	2.55181	Fibre	2.28641	5.08198e-07	373	0.0286329	Eubacteriaceae(100)	Clostridiales(100)	Clostridia(100)	Firmicutes(100)
Otu0026	4.37056	No_added_fibre	4.01617	9.91429e-14	9768	0.74983	Desulfovibrio(65)	Desulfovibrio(94)	Desulfovibrionaceae(100)	Desulfovibrionales(100)	Deltaproteobacteria(100)	Proteobacteria(100)		Vampirovibrio(100)	3.10185	Fibre	2.76513	8.49538e-07	1299	0.0997163	Bdellovibrionaceae(100)	Bdellovibrionales(100)	Deltaproteobacteria(100)	Proteobacteria(100)
Otu0052	4.14967	No_added_fibre	3.82488	1.37113e-13	4719	0.362249	Oscillibacter(62)	Oscillibacter(99)	Ruminococcaceae(100)	Clostridiales(100)	Clostridia(100)	Firmicutes(100)		Bacteria_unclassified(100)	2.75773	Fibre	2.3866	1.20474e-05	626	0.0480542	Bacteria_unclassified(100)	Bacteria_unclassified(100)	Bacteria_unclassified(100)	Bacteria_unclassified(100)
Otu0341	2.45745	No_added_fibre	2.13617	1.42553e-13	103	0.00790668	Lachnospiraceae_unclassified(99)	Lachnospiraceae_unclassified(100)	Lachnospiraceae(100)	Clostridiales(100)	Clostridia(100)	Firmicutes(100)		Bacteroidales_unclassified(100)	4.05029	Fibre	3.32807	9.09153e-05	13892	1.0664	Bacteroidales_unclassified(100)	Bacteroidales(100)	Bacteroidia(100)	Bacteroidetes(100)
Otu0235	3.00375	No_added_fibre	2.68125	1.53211e-13	352	0.0270209	Clostridium_IV(76)	Clostridium_IV(100)	Ruminococcaceae(100)	Clostridiales(100)	Clostridia(100)	Firmicutes(100)		Desulfovibrionales_unclassified(100)	2.12141	Fibre	2.22054	0.000410108	142	0.0109005	Desulfovibrionales_unclassified(100)	Desulfovibrionales(100)	Deltaproteobacteria(100)	Proteobacteria(100)
Otu0373	2.36444	No_added_fibre	2.08508	1.89626e-13	74	0.00568053	Clostridium_XlVa(76)	Clostridium_XlVa(100)	Lachnospiraceae(100)	Clostridiales(100)	Clostridia(100)	Firmicutes(100)		Olsenella(100)	3.85145	Fibre	3.23175	0.0004598	8217	0.630769	Coriobacteriaceae(100)	Coriobacteriales(100)	Actinobacteria(100)	Actinobacteria(100)
Otu0020	4.5701	No_added_fibre	4.18244	1.93401e-13	16484	1.26538	Pseudoflavonifractor(70)	Pseudoflavonifractor(71)	Ruminococcaceae(100)	Clostridiales(100)	Clostridia(100)	Firmicutes(100)		Clostridiales_unclassified(100)	4.85542	Fibre	4.27622	0.00279717	82067	6.29978	Clostridiales_unclassified(100)	Clostridiales(100)	Clostridia(100)	Firmicutes(100)
Otu0096	3.76368	No_added_fibre	3.43731	1.96176e-13	2263	0.173717	Barnesiella(71)	Barnesiella(100)	Porphyromonadaceae(100)	Bacteroidales(100)	Bacteroidia(100)	Bacteroidetes(100)		Erysipelotrichaceae_unclassified(100)	2.26381	Fibre	2.12017	0.00364785	195	0.014969	Erysipelotrichaceae(100)	Erysipelotrichales(100)	Erysipelotrichia(100)	Firmicutes(100)
Otu0111	3.71562	No_added_fibre	3.3637	2.10831e-13	1936	0.148615	Lactococcus(100)	Lactococcus(100)	Streptococcaceae(100)	Lactobacillales(100)	Bacilli(100)	Firmicutes(100)		Firmicutes_unclassified(100)	3.45535	Fibre	2.68695	0.00453092	3502	0.268827	Firmicutes_unclassified(100)	Firmicutes_unclassified(100)	Firmicutes_unclassified(100)	Firmicutes(100)
Otu0165	3.39931	No_added_fibre	3.05276	2.22933e-13	920	0.0706228	Peptococcus(65)	Peptococcus(100)	Peptococcaceae_1(100)	Clostridiales(100)	Clostridia(100)	Firmicutes(100)		Allobaculum(100)	4.78783	Fibre	4.00191	0.0107879	73549	5.64591	Erysipelotrichaceae(100)	Erysipelotrichales(100)	Erysipelotrichia(100)	Firmicutes(100)
Otu0322	2.56775	No_added_fibre	2.25501	2.32481e-13	151	0.0115913	Ruminococcaceae_unclassified(100)	Ruminococcaceae_unclassified(100)	Ruminococcaceae(100)	Clostridiales(100)	Clostridia(100)	Firmicutes(100)		Porphyromonadaceae_unclassified(100)	3.67825	Fibre	3.28478	0.0157955	5174	0.397176	Porphyromonadaceae(100)	Bacteroidales(100)	Bacteroidia(100)	Bacteroidetes(100)
Otu0156	3.40525	No_added_fibre	3.0479	2.42917e-13	1046	0.080295	Barnesiella(91)	Barnesiella(100)	Porphyromonadaceae(100)	Bacteroidales(100)	Bacteroidia(100)	Bacteroidetes(100)		Akkermansia(100)	4.25112	Fibre	3.75446	0.0241797	19879	1.52599	Verrucomicrobiaceae(100)	Verrucomicrobiales(100)	Verrucomicrobiae(100)	Verrucomicrobia(100)
Otu0180	3.23994	No_added_fibre	2.89853	2.45026e-13	708	0.0543488	Lachnospiraceae_unclassified(100)	Lachnospiraceae_unclassified(100)	Lachnospiraceae(100)	Clostridiales(100)	Clostridia(100)	Firmicutes(100)
Otu0080	3.80835	No_added_fibre	3.41553	3.83138e-13	3018	0.231673	Ruminococcaceae_unclassified(100)	Ruminococcaceae_unclassified(78)	Ruminococcaceae(100)	Clostridiales(100)	Clostridia(100)	Firmicutes(100)
Otu0057	4.01113	No_added_fibre	3.6321	5.05818e-13	4371	0.335535	Clostridium_XlVa(71)	Clostridium_XlVa(97)	Lachnospiraceae(100)	Clostridiales(100)	Clostridia(100)	Firmicutes(100)
Otu0112	3.71039	No_added_fibre	3.37726	9.11493e-13	1913	0.146849	Hydrogenoanaerobacterium(68)	Hydrogenoanaerobacterium(69)	Ruminococcaceae(100)	Clostridiales(100)	Clostridia(100)	Firmicutes(100)
Otu0076	3.95849	No_added_fibre	3.64737	1.19638e-12	3298	0.253167	Flavonifractor(90)	Flavonifractor(84)	Ruminococcaceae(100)	Clostridiales(100)	Clostridia(100)	Firmicutes(100)
Otu0126	3.74031	No_added_fibre	3.4716	1.22713e-12	1607	0.12336	Robinsoniella(60)	Robinsoniella(52)	Lachnospiraceae(100)	Clostridiales(100)	Clostridia(100)	Firmicutes(100)
Otu0289	2.67825	No_added_fibre	2.31764	1.93334e-12	203	0.0155831	Lachnospiraceae_unclassified(85)	Lachnospiraceae_unclassified(97)	Lachnospiraceae(97)	Clostridiales(100)	Clostridia(100)	Firmicutes(100)
Otu0046	4.10197	No_added_fibre	3.74496	3.35343e-12	5123	0.393261	Lachnospiraceae_unclassified(98)	Lachnospiraceae_unclassified(100)	Lachnospiraceae(100)	Clostridiales(100)	Clostridia(100)	Firmicutes(100)
Otu0015	4.6909	No_added_fibre	4.33044	7.53586e-12	21288	1.63415	Alistipes(100)	Alistipes(100)	Rikenellaceae(100)	Bacteroidales(100)	Bacteroidia(100)	Bacteroidetes(100)
Otu0154	3.5734	No_added_fibre	3.2443	8.49343e-12	1119	0.0858988	Clostridiales_unclassified(67)	Clostridiales_unclassified(100)	Clostridiales_unclassified(100)	Clostridiales(100)	Clostridia(100)	Firmicutes(100)
Otu0382	2.38347	No_added_fibre	2.06523	8.67728e-12	70	0.00537347	Lachnospiraceae_unclassified(97)	Lachnospiraceae_unclassified(100)	Lachnospiraceae(100)	Clostridiales(100)	Clostridia(100)	Firmicutes(100)
Otu0215	3.0724	No_added_fibre	2.72449	3.01368e-11	449	0.034467	Clostridiales_unclassified(90)	Clostridiales_unclassified(100)	Clostridiales_unclassified(100)	Clostridiales(100)	Clostridia(100)	Firmicutes(100)
Otu0135	3.60618	No_added_fibre	3.2713	4.92786e-11	1441	0.110617	Porphyromonadaceae_unclassified(99)	Barnesiella(100)	Porphyromonadaceae(100)	Bacteroidales(100)	Bacteroidia(100)	Bacteroidetes(100)
Otu0216	3.06341	No_added_fibre	2.68269	7.78874e-11	446	0.0342367	Lachnospiraceae_unclassified(99)	Lachnospiraceae_unclassified(92)	Lachnospiraceae(100)	Clostridiales(100)	Clostridia(100)	Firmicutes(100)
Otu0192	3.31869	No_added_fibre	2.94106	8.09848e-11	604	0.0463654	Lachnospiraceae_unclassified(97)	Lachnospiraceae_unclassified(100)	Lachnospiraceae(100)	Clostridiales(100)	Clostridia(100)	Firmicutes(100)
Otu0290	2.48776	No_added_fibre	2.00921	1.06655e-10	202	0.0155063	Butyricicoccus(100)	Butyricicoccus(100)	Ruminococcaceae(100)	Clostridiales(100)	Clostridia(100)	Firmicutes(100)
Otu0268	2.71735	No_added_fibre	2.33275	1.12867e-10	249	0.0191142	Ruminococcaceae_unclassified(61)	Ruminococcaceae_unclassified(100)	Ruminococcaceae(100)	Clostridiales(100)	Clostridia(100)	Firmicutes(100)
Otu0056	3.97517	No_added_fibre	3.6053	1.15781e-10	4391	0.33707	Oscillibacter(98)	Oscillibacter(100)	Ruminococcaceae(100)	Clostridiales(100)	Clostridia(100)	Firmicutes(100)
Otu0178	3.28188	No_added_fibre	2.91241	1.36645e-10	725	0.0556538	Pseudoflavonifractor(71)	Pseudoflavonifractor(100)	Ruminococcaceae(100)	Clostridiales(100)	Clostridia(100)	Firmicutes(100)
Otu0303	2.65231	No_added_fibre	2.31424	1.75975e-10	178	0.013664	Lachnospiraceae_unclassified(100)	Lachnospiraceae_unclassified(77)	Lachnospiraceae(100)	Clostridiales(100)	Clostridia(100)	Firmicutes(100)
Otu0122	3.66902	No_added_fibre	3.3273	2.27878e-10	1729	0.132725	Lachnospiraceae_unclassified(100)	Lachnospiraceae_unclassified(100)	Lachnospiraceae(100)	Clostridiales(100)	Clostridia(100)	Firmicutes(100)
Otu0066	3.95799	No_added_fibre	3.60377	2.4609e-10	3723	0.285792	Desulfovibrio(96)	Desulfovibrio(100)	Desulfovibrionaceae(100)	Desulfovibrionales(100)	Deltaproteobacteria(100)	Proteobacteria(100)
Otu0173	3.13276	No_added_fibre	2.64974	3.37631e-10	807	0.0619485	Clostridium_XlVa(65)	Clostridium_XlVa(54)	Lachnospiraceae(100)	Clostridiales(100)	Clostridia(100)	Firmicutes(100)
Otu0047	3.98506	No_added_fibre	3.57371	3.74284e-10	5042	0.387043	Clostridium_XlVa(91)	Clostridium_XlVa(100)	Lachnospiraceae(100)	Clostridiales(100)	Clostridia(100)	Firmicutes(100)
Otu0120	3.50074	No_added_fibre	3.09973	3.74909e-10	1736	0.133262	Clostridium_XlVb(100)	Clostridium_XlVb(100)	Lachnospiraceae(100)	Clostridiales(100)	Clostridia(100)	Firmicutes(100)
Otu0108	3.60245	No_added_fibre	3.15839	4.05044e-10	2024	0.15537	Lachnospiraceae_unclassified(99)	Lachnospiraceae_unclassified(100)	Lachnospiraceae(100)	Clostridiales(100)	Clostridia(100)	Firmicutes(100)
Otu0150	3.31289	No_added_fibre	2.85037	6.4158e-10	1143	0.0877411	Barnesiella(89)	Barnesiella(100)	Porphyromonadaceae(100)	Bacteroidales(100)	Bacteroidia(100)	Bacteroidetes(100)
Otu0300	2.5758	No_added_fibre	2.26423	7.20964e-10	187	0.0143548	Firmicutes_unclassified(97)	Firmicutes_unclassified(100)	Firmicutes_unclassified(100)	Firmicutes_unclassified(100)	Firmicutes_unclassified(100)	Firmicutes(100)
Otu0384	2.26265	No_added_fibre	2.05065	1.06536e-09	69	0.00529671	Ruminococcaceae_unclassified(99)	Ruminococcaceae_unclassified(100)	Ruminococcaceae(100)	Clostridiales(100)	Clostridia(100)	Firmicutes(100)
Otu0077	3.95083	No_added_fibre	3.66679	1.19785e-09	3291	0.25263	Lachnospiraceae_unclassified(99)	Lachnospiraceae_unclassified(100)	Lachnospiraceae(100)	Clostridiales(100)	Clostridia(100)	Firmicutes(100)
Otu0025	4.45011	No_added_fibre	4.0987	1.20263e-09	10022	0.769328	Clostridium_XI(100)	Clostridium_XI(100)	Peptostreptococcaceae(100)	Clostridiales(100)	Clostridia(100)	Firmicutes(100)
Otu0062	3.8123	No_added_fibre	3.33508	1.70174e-09	3829	0.293929	Oscillibacter(60)	Oscillibacter(91)	Ruminococcaceae(100)	Clostridiales(100)	Clostridia(100)	Firmicutes(100)
Otu0139	3.33216	No_added_fibre	2.86722	2.32079e-09	1332	0.102249	Clostridium_XlVa(73)	Clostridium_XlVa(85)	Lachnospiraceae(100)	Clostridiales(100)	Clostridia(100)	Firmicutes(100)
Otu0030	4.22313	No_added_fibre	3.81474	2.47921e-09	8825	0.677441	Mucispirillum(100)	Mucispirillum(100)	Deferribacteraceae(100)	Deferribacterales(100)	Deferribacteres(100)	Deferribacteres(100)
Otu0267	2.86059	No_added_fibre	2.50218	3.49709e-09	250	0.019191	Lachnospiraceae_unclassified(97)	Lachnospiraceae_unclassified(100)	Lachnospiraceae(100)	Clostridiales(100)	Clostridia(100)	Firmicutes(100)
Otu0021	4.35752	No_added_fibre	3.8871	4.7112e-09	13502	1.03647	Alistipes(100)	Alistipes(100)	Rikenellaceae(100)	Bacteroidales(100)	Bacteroidia(100)	Bacteroidetes(100)
Otu0246	2.74249	No_added_fibre	2.33722	6.84894e-09	303	0.0232595	Oscillibacter(90)	Oscillibacter(100)	Ruminococcaceae(100)	Clostridiales(100)	Clostridia(100)	Firmicutes(100)
Otu0132	3.43928	No_added_fibre	2.99354	7.19934e-09	1538	0.118063	Ruminococcaceae_unclassified(99)	Ruminococcaceae_unclassified(66)	Ruminococcaceae(100)	Clostridiales(100)	Clostridia(100)	Firmicutes(100)
Otu0381	2.30922	No_added_fibre	2.05673	7.81746e-09	70	0.00537347	Papillibacter(70)	Papillibacter(100)	Ruminococcaceae(100)	Clostridiales(100)	Clostridia(100)	Firmicutes(100)
Otu0312	2.64217	No_added_fibre	2.30915	1.12148e-08	165	0.012666	Ruminococcus2(75)	Ruminococcus2(100)	Lachnospiraceae(100)	Clostridiales(100)	Clostridia(100)	Firmicutes(100)
Otu0104	3.50451	No_added_fibre	2.9879	1.3904e-08	2075	0.159285	Clostridium_IV(71)	Clostridium_IV(97)	Ruminococcaceae(100)	Clostridiales(100)	Clostridia(100)	Firmicutes(100)
Otu0124	3.51701	No_added_fibre	3.11057	1.63014e-08	1654	0.126967	Odoribacter(99)	Odoribacter(100)	Porphyromonadaceae(100)	Bacteroidales(100)	Bacteroidia(100)	Bacteroidetes(100)
Otu0335	2.40169	No_added_fibre	2.0451	1.76449e-08	126	0.00967225	Lachnospiraceae_unclassified(99)	Lachnospiraceae_unclassified(100)	Lachnospiraceae(100)	Clostridiales(100)	Clostridia(100)	Firmicutes(100)
Otu0095	3.4243	No_added_fibre	2.86576	2.1087e-08	2293	0.17602	Lachnospiraceae_unclassified(99)	Lachnospiraceae_unclassified(100)	Lachnospiraceae(100)	Clostridiales(100)	Clostridia(100)	Firmicutes(100)
Otu0082	3.57139	No_added_fibre	2.92857	2.34888e-08	2960	0.227221	Clostridium_XlVa(95)	Clostridium_XlVa(100)	Lachnospiraceae(100)	Clostridiales(100)	Clostridia(100)	Firmicutes(100)
Otu0063	4.08835	No_added_fibre	3.75895	2.89625e-08	3789	0.290858	Lachnospiraceae_unclassified(98)	Lachnospiraceae_unclassified(100)	Lachnospiraceae(100)	Clostridiales(100)	Clostridia(100)	Firmicutes(100)
Otu0415	2.05688	No_added_fibre	2.03634	3.05771e-08	52	0.00399172	Clostridiales_unclassified(95)	Clostridiales_unclassified(100)	Clostridiales_unclassified(100)	Clostridiales(100)	Clostridia(100)	Firmicutes(100)
Otu0193	2.89248	No_added_fibre	2.36645	3.55397e-08	585	0.0449069	Ruminococcaceae_unclassified(100)	Ruminococcaceae_unclassified(99)	Ruminococcaceae(100)	Clostridiales(100)	Clostridia(100)	Firmicutes(100)
Otu0286	2.80554	No_added_fibre	2.49011	3.71834e-08	212	0.0162739	Anaerostipes(77)	Lachnospiraceae_unclassified(97)	Lachnospiraceae(100)	Clostridiales(100)	Clostridia(100)	Firmicutes(100)
Otu0260	2.91128	No_added_fibre	2.55702	3.91555e-08	274	0.0210333	Lachnospiraceae_unclassified(100)	Lachnospiraceae_unclassified(100)	Lachnospiraceae(100)	Clostridiales(100)	Clostridia(100)	Firmicutes(100)
Otu0065	3.61172	No_added_fibre	3.03436	6.33092e-08	3746	0.287557	Lachnospiraceae_unclassified(98)	Lachnospiraceae_unclassified(100)	Lachnospiraceae(100)	Clostridiales(100)	Clostridia(100)	Firmicutes(100)
Otu0069	3.76703	No_added_fibre	3.27922	7.84925e-08	3628	0.278499	Odoribacter(100)	Odoribacter(100)	Porphyromonadaceae(100)	Bacteroidales(100)	Bacteroidia(100)	Bacteroidetes(100)
Otu0037	3.86203	No_added_fibre	3.24257	1.65052e-07	6572	0.504492	Bacteroidales_unclassified(70)	Bacteroidales_unclassified(100)	Bacteroidales_unclassified(100)	Bacteroidales(100)	Bacteroidia(100)	Bacteroidetes(100)
Otu0014	4.46927	No_added_fibre	3.91249	5.21856e-07	21985	1.68765	Clostridium_XlVa(70)	Clostridium_XlVa(94)	Lachnospiraceae(100)	Clostridiales(100)	Clostridia(100)	Firmicutes(100)
Otu0227	2.87282	No_added_fibre	2.41866	7.56521e-07	403	0.0309358	Ruminococcaceae_unclassified(100)	Ruminococcaceae_unclassified(100)	Ruminococcaceae(100)	Clostridiales(100)	Clostridia(100)	Firmicutes(100)
Otu0073	3.64149	No_added_fibre	3.02687	8.68543e-07	3408	0.261611	Oscillibacter(100)	Oscillibacter(100)	Ruminococcaceae(100)	Clostridiales(100)	Clostridia(100)	Firmicutes(100)
Otu0162	3.40407	No_added_fibre	3.07487	1.00909e-06	983	0.0754589	Lachnospiraceae_unclassified(96)	Lachnospiraceae_unclassified(100)	Lachnospiraceae(100)	Clostridiales(100)	Clostridia(100)	Firmicutes(100)
Otu0115	3.3884	No_added_fibre	2.80579	1.08089e-06	1823	0.139941	Lachnospiraceae_unclassified(100)	Lachnospiraceae_unclassified(65)	Lachnospiraceae(100)	Clostridiales(100)	Clostridia(100)	Firmicutes(100)
Otu0159	3.34319	No_added_fibre	2.97095	1.52121e-06	1011	0.0776083	Marvinbryantia(66)	Marvinbryantia(99)	Lachnospiraceae(100)	Clostridiales(100)	Clostridia(100)	Firmicutes(100)
Otu0190	2.93107	No_added_fibre	2.40433	1.53682e-06	612	0.0469795	Oscillibacter(100)	Oscillibacter(100)	Ruminococcaceae(100)	Clostridiales(100)	Clostridia(100)	Firmicutes(100)
Otu0158	3.16058	No_added_fibre	2.63187	2.19875e-06	1031	0.0791436	Barnesiella(66)	Barnesiella(100)	Porphyromonadaceae(100)	Bacteroidales(100)	Bacteroidia(100)	Bacteroidetes(100)
Otu0255	2.73703	No_added_fibre	2.31634	2.27611e-06	287	0.0220312	Clostridium_XlVa(66)	Clostridium_XlVa(98)	Lachnospiraceae(100)	Clostridiales(100)	Clostridia(100)	Firmicutes(100)
Otu0091	3.43545	No_added_fibre	2.75832	2.84944e-06	2488	0.190989	Lachnospiraceae_unclassified(100)	Lachnospiraceae_unclassified(100)	Lachnospiraceae(100)	Clostridiales(100)	Clostridia(100)	Firmicutes(100)
Otu0105	3.70804	No_added_fibre	3.27106	1.45219e-05	2061	0.15821	Dorea(100)	Dorea(100)	Lachnospiraceae(100)	Clostridiales(100)	Clostridia(100)	Firmicutes(100)
Otu0221	3.04623	No_added_fibre	2.67648	3.65325e-05	423	0.0324711	Enterococcus(100)	Enterococcus(100)	Enterococcaceae(100)	Lactobacillales(100)	Bacilli(100)	Firmicutes(100)
Otu0110	3.74708	No_added_fibre	3.43373	3.98886e-05	1975	0.151609	Lachnospiraceae_unclassified(99)	Lachnospiraceae_unclassified(100)	Lachnospiraceae(100)	Clostridiales(100)	Clostridia(100)	Firmicutes(100)
Otu0128	3.23821	No_added_fibre	2.56472	4.10515e-05	1590	0.122055	Alistipes(100)	Alistipes(100)	Rikenellaceae(100)	Bacteroidales(100)	Bacteroidia(100)	Bacteroidetes(100)
Otu0144	2.98862	No_added_fibre	2.27641	0.000116705	1241	0.095264	Lachnospiraceae_unclassified(84)	Lachnospiraceae_unclassified(92)	Lachnospiraceae(92)	Clostridiales(100)	Clostridia(100)	Firmicutes(100)
Otu0205	2.80319	No_added_fibre	2.2226	0.000326435	512	0.0393031	Clostridiales_unclassified(99)	Clostridiales_unclassified(100)	Clostridiales_unclassified(100)	Clostridiales(100)	Clostridia(100)	Firmicutes(100)
Otu0271	2.67191	No_added_fibre	2.22832	0.000496163	241	0.0185001	Lachnospiraceae_unclassified(98)	Clostridium_XlVa(100)	Lachnospiraceae(100)	Clostridiales(100)	Clostridia(100)	Firmicutes(100)
Otu0226	2.6845	No_added_fibre	2.0955	0.000595281	403	0.0309358	Oscillibacter(100)	Oscillibacter(100)	Ruminococcaceae(100)	Clostridiales(100)	Clostridia(100)	Firmicutes(100)
Otu0099	3.33564	No_added_fibre	2.47081	0.0007747	2204	0.169188	Lachnospiraceae_unclassified(100)	Lachnospiraceae_unclassified(100)	Lachnospiraceae(100)	Clostridiales(100)	Clostridia(100)	Firmicutes(100)
Otu0090	3.86491	No_added_fibre	3.50371	0.00103922	2577	0.197821	Lachnospiraceae_unclassified(99)	Lachnospiraceae_unclassified(100)	Lachnospiraceae(100)	Clostridiales(100)	Clostridia(100)	Firmicutes(100)
Otu0174	3.22768	No_added_fibre	2.83835	0.00109823	775	0.059492	Lachnospiraceae_unclassified(99)	Lachnospiraceae_unclassified(100)	Lachnospiraceae(100)	Clostridiales(100)	Clostridia(100)	Firmicutes(100)
Otu0009	4.82435	No_added_fibre	4.45776	0.00159914	28616	2.19668	Bifidobacterium(100)	Bifidobacterium(100)	Bifidobacteriaceae(100)	Bifidobacteriales(100)	Actinobacteria(100)	Actinobacteria(100)
Otu0102	3.3237	No_added_fibre	2.48781	0.00168816	2127	0.163277	Porphyromonadaceae_unclassified(61)	Barnesiella(96)	Porphyromonadaceae(97)	Bacteroidales(98)	Bacteroidia(98)	Bacteroidetes(100)
Otu0017	4.28235	No_added_fibre	3.48025	0.00179423	18143	1.39273	Alistipes(97)	Alistipes(100)	Rikenellaceae(100)	Bacteroidales(100)	Bacteroidia(100)	Bacteroidetes(100)
Otu0197	2.77892	No_added_fibre	2.03581	0.003012	575	0.0441392	Barnesiella(60)	Bacteroidales_unclassified(99)	Bacteroidales_unclassified(99)	Bacteroidales(100)	Bacteroidia(100)	Bacteroidetes(100)
Otu0061	3.63109	No_added_fibre	2.992	0.00307564	3838	0.29462	Barnesiella(82)	Barnesiella(100)	Porphyromonadaceae(100)	Bacteroidales(100)	Bacteroidia(100)	Bacteroidetes(100)
Otu0136	3.12157	No_added_fibre	2.14674	0.00347547	1411	0.108314	Enterorhabdus(100)	Enterorhabdus(100)	Coriobacteriaceae(100)	Coriobacteriales(100)	Actinobacteria(100)	Actinobacteria(100)
Otu0088	3.34927	No_added_fibre	2.39287	0.00424947	2627	0.201659	Lachnospiraceae_unclassified(100)	Clostridium_XlVa(69)	Lachnospiraceae(100)	Clostridiales(100)	Clostridia(100)	Firmicutes(100)
Otu0029	3.93873	No_added_fibre	3.10319	0.00879317	9352	0.717896	Lachnospiraceae_unclassified(98)	Lachnospiraceae_unclassified(100)	Lachnospiraceae(100)	Clostridiales(100)	Clostridia(100)	Firmicutes(100)
Otu0087	3.33909	No_added_fibre	2.34694	0.00995398	2696	0.206955	Barnesiella(69)	Barnesiella(100)	Porphyromonadaceae(100)	Bacteroidales(100)	Bacteroidia(100)	Bacteroidetes(100)
Otu0012	4.74805	No_added_fibre	4.36462	0.0108971	26676	2.04775	Lactobacillus(93)	Lactobacillus(100)	Lactobacillaceae(100)	Lactobacillales(100)	Bacilli(100)	Firmicutes(100)
Otu0239	2.64896	No_added_fibre	2.09049	0.0110594	326	0.025025	Clostridiales_unclassified(84)	Clostridiales_unclassified(100)	Clostridiales_unclassified(100)	Clostridiales(100)	Clostridia(100)	Firmicutes(100)
Otu0142	3.05951	No_added_fibre	2.06158	0.0167688	1280	0.0982578	Firmicutes_unclassified(99)	Firmicutes_unclassified(100)	Firmicutes_unclassified(100)	Firmicutes_unclassified(100)	Firmicutes_unclassified(100)	Firmicutes(100)
Otu0034	3.80882	No_added_fibre	2.85607	0.0236892	7420	0.569588	Barnesiella(71)	Barnesiella(100)	Porphyromonadaceae(100)	Bacteroidales(100)	Bacteroidia(100)	Bacteroidetes(100)
Otu0042	3.64251	No_added_fibre	2.65188	0.0247542	5625	0.431797	Barnesiella(78)	Barnesiella(100)	Porphyromonadaceae(100)	Bacteroidales(100)	Bacteroidia(100)	Bacteroidetes(100)
Otu0280	2.69673	No_added_fibre	2.28841	0.0266107	223	0.0171183	Lachnospiraceae_unclassified(97)	Lachnospiraceae_unclassified(100)	Lachnospiraceae(100)	Clostridiales(100)	Clostridia(100)	Firmicutes(100)
Otu0230	2.7739	No_added_fibre	2.33992	0.0323143	395	0.0303217	Lachnospiraceae_unclassified(100)	Lachnospiraceae_unclassified(100)	Lachnospiraceae(100)	Clostridiales(100)	Clostridia(100)	Firmicutes(100)
Otu0001	4.98489	Fibre	4.65403	1.83298e-13	98286	7.54481	Parabacteroides(100)	Parabacteroides(100)	Porphyromonadaceae(100)	Bacteroidales(100)	Bacteroidia(100)	Bacteroidetes(100)
Otu0028	3.9728	Fibre	3.6838	2.03615e-13	9530	0.73156	Parasutterella(99)	Parasutterella(100)	Sutterellaceae(100)	Burkholderiales(100)	Betaproteobacteria(100)	Proteobacteria(100)
Otu0005	4.68833	Fibre	4.38253	3.10518e-12	49723	3.81693	Parabacteroides(100)	Parabacteroides(100)	Porphyromonadaceae(100)	Bacteroidales(100)	Bacteroidia(100)	Bacteroidetes(100)
Otu0007	4.49615	Fibre	4.19056	1.12222e-10	31898	2.44861	Clostridiales_unclassified(67)	Clostridiales_unclassified(100)	Clostridiales_unclassified(100)	Clostridiales(100)	Clostridia(100)	Firmicutes(100)
Otu0038	3.804	Fibre	3.4843	1.0242e-09	6456	0.495588	Blautia(76)	Blautia(77)	Lachnospiraceae(100)	Clostridiales(100)	Clostridia(100)	Firmicutes(100)
Otu0237	2.51413	Fibre	2.23249	1.88103e-08	335	0.0257159	Eubacterium(93)	Eubacterium(100)	Eubacteriaceae(100)	Clostridiales(100)	Clostridia(100)	Firmicutes(100)
Otu0093	3.37397	Fibre	3.08548	2.52736e-08	2397	0.184003	Lachnospiraceae_unclassified(100)	Lachnospiraceae_unclassified(100)	Lachnospiraceae(100)	Clostridiales(100)	Clostridia(100)	Firmicutes(100)
Otu0223	2.61444	Fibre	2.36137	3.74974e-08	417	0.0320105	Firmicutes_unclassified(72)	Firmicutes_unclassified(100)	Firmicutes_unclassified(100)	Firmicutes_unclassified(100)	Firmicutes_unclassified(100)	Firmicutes(100)
Otu0071	3.52833	Fibre	3.21941	4.9293e-08	3468	0.266217	Clostridium_XVIII(100)	Clostridium_XVIII(100)	Erysipelotrichaceae(100)	Erysipelotrichales(100)	Erysipelotrichia(100)	Firmicutes(100)
Otu0019	4.21281	Fibre	3.91797	1.2116e-07	16570	1.27198	Clostridiales_unclassified(81)	Clostridiales_unclassified(100)	Clostridiales_unclassified(100)	Clostridiales(100)	Clostridia(100)	Firmicutes(100)
Otu0070	3.53713	Fibre	3.23382	2.65924e-07	3503	0.268904	Clostridiales_unclassified(100)	Clostridiales_unclassified(100)	Clostridiales_unclassified(100)	Clostridiales(100)	Clostridia(100)	Firmicutes(100)
Otu0013	4.35117	Fibre	4.02897	5.62546e-07	23049	1.76933	Deltaproteobacteria_unclassified(83)	Deltaproteobacteria_unclassified(99)	Deltaproteobacteria_unclassified(99)	Deltaproteobacteria_unclassified(99)	Deltaproteobacteria(100)	Proteobacteria(100)
Otu0283	2.32472	Fibre	2.07517	8.06901e-07	216	0.016581	Ruminococcaceae_unclassified(99)	Ruminococcaceae_unclassified(100)	Ruminococcaceae(100)	Clostridiales(100)	Clostridia(100)	Firmicutes(100)
Otu0146	3.04776	Fibre	2.7129	8.92302e-07	1160	0.0890461	Firmicutes_unclassified(97)	Firmicutes_unclassified(100)	Firmicutes_unclassified(100)	Firmicutes_unclassified(100)	Firmicutes_unclassified(100)	Firmicutes(100)
Otu0160	2.98906	Fibre	2.66537	1.15465e-06	998	0.0766104	Clostridiales_unclassified(78)	Clostridiales_unclassified(100)	Clostridiales_unclassified(100)	Clostridiales(100)	Clostridia(100)	Firmicutes(100)
Otu0072	3.52012	Fibre	3.19709	1.61737e-06	3446	0.264528	Lachnospiraceae_unclassified(100)	Lachnospiraceae_unclassified(99)	Lachnospiraceae(100)	Clostridiales(100)	Clostridia(100)	Firmicutes(100)
Otu0081	3.46368	Fibre	3.18331	4.47031e-06	2961	0.227298	Clostridiales_unclassified(84)	Clostridiales_unclassified(100)	Clostridiales_unclassified(100)	Clostridiales(100)	Clostridia(100)	Firmicutes(100)
Otu0125	3.12816	Fibre	2.53507	5.61418e-06	1637	0.125662	Clostridium_XlVa(89)	Clostridium_XlVa(100)	Lachnospiraceae(100)	Clostridiales(100)	Clostridia(100)	Firmicutes(100)
Otu0232	2.56368	Fibre	2.29741	8.0934e-06	371	0.0284794	Parabacteroides(94)	Parabacteroides(100)	Porphyromonadaceae(100)	Bacteroidales(100)	Bacteroidia(100)	Bacteroidetes(100)
Otu0244	2.48285	Fibre	2.21553	8.18726e-06	308	0.0236433	Parabacteroides(100)	Parabacteroides(100)	Porphyromonadaceae(100)	Bacteroidales(100)	Bacteroidia(100)	Bacteroidetes(100)
Otu0040	3.73364	Fibre	3.23686	9.01081e-06	5983	0.459278	Olsenella(99)	Olsenella(100)	Coriobacteriaceae(100)	Coriobacteriales(100)	Actinobacteria(100)	Actinobacteria(100)
Otu0058	3.6232	Fibre	3.28285	9.48012e-06	4323	0.33185	Alphaproteobacteria_unclassified(75)	Alphaproteobacteria_unclassified(100)	Alphaproteobacteria_unclassified(100)	Alphaproteobacteria_unclassified(100)	Alphaproteobacteria(100)	Proteobacteria(100)
Otu0140	3.08947	Fibre	2.70468	1.07065e-05	1310	0.100561	Flavonifractor(96)	Flavonifractor(100)	Ruminococcaceae(100)	Clostridiales(100)	Clostridia(100)	Firmicutes(100)
Otu0242	2.49261	Fibre	2.20632	1.10316e-05	315	0.0241806	Bacteroides(99)	Bacteroides(100)	Bacteroidaceae(100)	Bacteroidales(100)	Bacteroidia(100)	Bacteroidetes(100)
Otu0168	2.94999	Fibre	2.66062	1.13553e-05	903	0.0693178	Bacteroides(92)	Bacteroides(91)	Bacteroidaceae(91)	Bacteroidales(100)	Bacteroidia(100)	Bacteroidetes(100)
Otu0033	3.84021	Fibre	3.41811	2.14436e-05	7525	0.577648	Desulfovibrionaceae_unclassified(70)	Desulfovibrio(98)	Desulfovibrionaceae(99)	Desulfovibrionales(100)	Deltaproteobacteria(100)	Proteobacteria(100)
Otu0288	2.3018	Fibre	2.05553	2.20299e-05	203	0.0155831	Parabacteroides(100)	Parabacteroides(100)	Porphyromonadaceae(100)	Bacteroidales(100)	Bacteroidia(100)	Bacteroidetes(100)
Otu0161	2.99038	Fibre	2.65206	2.32013e-05	992	0.0761498	Alphaproteobacteria_unclassified(91)	Alphaproteobacteria_unclassified(100)	Alphaproteobacteria_unclassified(100)	Alphaproteobacteria_unclassified(100)	Alphaproteobacteria(100)	Proteobacteria(100)
Otu0041	3.7475	Fibre	3.38343	2.80938e-05	5838	0.448148	Clostridium_XlVa(62)	Lachnospiraceae_unclassified(84)	Lachnospiraceae(100)	Clostridiales(100)	Clostridia(100)	Firmicutes(100)
Otu0002	4.94692	Fibre	4.6375	3.07176e-05	90311	6.93262	Bacteroides(100)	Bacteroides(100)	Bacteroidaceae(100)	Bacteroidales(100)	Bacteroidia(100)	Bacteroidetes(100)
Otu0036	3.8247	Fibre	3.50225	0.000143098	6903	0.529901	Lachnospiraceae_unclassified(100)	Lachnospiraceae_unclassified(100)	Lachnospiraceae(100)	Clostridiales(100)	Clostridia(100)	Firmicutes(100)
Otu0118	3.23734	Fibre	2.91006	0.000191545	1783	0.13687	Barnesiella(86)	Barnesiella(100)	Porphyromonadaceae(100)	Bacteroidales(100)	Bacteroidia(100)	Bacteroidetes(100)
Otu0079	3.48566	Fibre	3.11346	0.000241188	3110	0.238736	Clostridiales_unclassified(87)	Clostridiales_unclassified(100)	Clostridiales_unclassified(100)	Clostridiales(100)	Clostridia(100)	Firmicutes(100)
Otu0003	4.86789	Fibre	4.5662	0.000289064	75768	5.81625	Bacteroides(100)	Bacteroides(100)	Bacteroidaceae(100)	Bacteroidales(100)	Bacteroidia(100)	Bacteroidetes(100)
Otu0109	3.26311	Fibre	2.84125	0.000335631	1977	0.151762	Ruminococcaceae_unclassified(83)	Clostridium_IV(99)	Ruminococcaceae(100)	Clostridiales(100)	Clostridia(100)	Firmicutes(100)
Otu0152	3.03252	Fibre	2.6562	0.000469842	1132	0.0868967	Clostridiales_unclassified(98)	Clostridiales_unclassified(100)	Clostridiales_unclassified(100)	Clostridiales(100)	Clostridia(100)	Firmicutes(100)
Otu0060	3.5982	Fibre	3.25819	0.000886243	4155	0.318954	Porphyromonadaceae_unclassified(100)	Porphyromonadaceae_unclassified(100)	Porphyromonadaceae(100)	Bacteroidales(100)	Bacteroidia(100)	Bacteroidetes(100)
Otu0141	3.08842	Fibre	2.72961	0.000988333	1304	0.1001	Lachnospiraceae_unclassified(100)	Lachnospiraceae_unclassified(100)	Lachnospiraceae(100)	Clostridiales(100)	Clostridia(100)	Firmicutes(100)
Otu0024	4.00354	Fibre	3.64213	0.00105035	10821	0.830662	Clostridium_XlVa(67)	Clostridium_XlVa(97)	Lachnospiraceae(100)	Clostridiales(100)	Clostridia(100)	Firmicutes(100)
Otu0045	3.7045	Fibre	3.35457	0.00113057	5358	0.411301	Lactobacillus(100)	Lactobacillus(100)	Lactobacillaceae(100)	Lactobacillales(100)	Bacilli(100)	Firmicutes(100)
Otu0113	3.2527	Fibre	2.90195	0.00166219	1856	0.142474	Clostridium_XlVa(89)	Clostridium_XlVa(100)	Lachnospiraceae(100)	Clostridiales(100)	Clostridia(100)	Firmicutes(100)
Otu0171	2.90386	Fibre	2.55136	0.00224404	822	0.0630999	Bacteroides(100)	Bacteroides(100)	Bacteroidaceae(100)	Bacteroidales(100)	Bacteroidia(100)	Bacteroidetes(100)
Otu0149	3.04623	Fibre	2.74608	0.0026469	1151	0.0883552	Coprococcus(65)	Lachnospiraceae_unclassified(100)	Lachnospiraceae(100)	Clostridiales(100)	Clostridia(100)	Firmicutes(100)
Otu0059	3.61537	Fibre	3.33305	0.00291906	4187	0.32141	Blautia(100)	Blautia(100)	Lachnospiraceae(100)	Clostridiales(100)	Clostridia(100)	Firmicutes(100)
Otu0092	3.34571	Fibre	2.86667	0.00365958	2449	0.187995	Clostridiales_unclassified(100)	Clostridiales_unclassified(100)	Clostridiales_unclassified(100)	Clostridiales(100)	Clostridia(100)	Firmicutes(100)
Otu0008	4.41768	Fibre	3.96355	0.00573335	29123	2.23559	Allobaculum(100)	Allobaculum(100)	Erysipelotrichaceae(100)	Erysipelotrichales(100)	Erysipelotrichia(100)	Firmicutes(100)
Otu0049	3.6478	Fibre	3.21764	0.00643623	4811	0.369311	Barnesiella(78)	Barnesiella(100)	Porphyromonadaceae(100)	Bacteroidales(100)	Bacteroidia(100)	Bacteroidetes(100)
Otu0106	3.26823	Fibre	2.82653	0.0132946	2041	0.156675	Oscillibacter(99)	Oscillibacter(100)	Ruminococcaceae(100)	Clostridiales(100)	Clostridia(100)	Firmicutes(100)
Otu0176	2.80855	Fibre	2.14851	0.0140213	766	0.0588011	Ruminococcaceae_unclassified(99)	Ruminococcaceae_unclassified(100)	Ruminococcaceae(100)	Clostridiales(100)	Clostridia(100)	Firmicutes(100)
Otu0182	2.7283	Fibre	2.11886	0.0148096	682	0.052353	Barnesiella(90)	Barnesiella(100)	Porphyromonadaceae(100)	Bacteroidales(100)	Bacteroidia(100)	Bacteroidetes(100)
Otu0170	2.83878	Fibre	2.0937	0.0173001	876	0.0672452	Barnesiella(86)	Barnesiella(100)	Porphyromonadaceae(100)	Bacteroidales(100)	Bacteroidia(100)	Bacteroidetes(100)
Otu0219	2.5909	Fibre	2.13386	0.0186095	433	0.0332388	Clostridium_XlVb(98)	Clostridium_XlVb(100)	Lachnospiraceae(100)	Clostridiales(100)	Clostridia(100)	Firmicutes(100)
Otu0185	2.80988	Fibre	2.4852	0.0191084	672	0.0515853	Lachnospiraceae_unclassified(100)	Clostridium_XlVa(99)	Lachnospiraceae(100)	Clostridiales(100)	Clostridia(100)	Firmicutes(100)
Otu0016	4.24754	Fibre	3.74113	0.0241797	19730	1.51455	Akkermansia(100)	Akkermansia(100)	Verrucomicrobiaceae(100)	Verrucomicrobiales(100)	Verrucomicrobiae(100)	Verrucomicrobia(100)
Otu0039	3.77397	Fibre	3.44126	0.0283715	6177	0.47417	Bacteroidales_unclassified(72)	Bacteroidales_unclassified(100)	Bacteroidales_unclassified(100)	Bacteroidales(100)	Bacteroidia(100)	Bacteroidetes(100)
Otu0035	3.7581	Fibre	2.90332	0.0285377	7101	0.5451	Dorea(91)	Dorea(94)	Lachnospiraceae(100)	Clostridiales(100)	Clostridia(100)	Firmicutes(100)
Otu0067	3.55814	Fibre	3.2212	0.0330799	3697	0.283796	Barnesiella(65)	Barnesiella(100)	Porphyromonadaceae(100)	Bacteroidales(100)	Bacteroidia(100)	Bacteroidetes(100)
Otu0166	2.89138	Fibre	2.2615	0.0376509	912	0.0700087	Lachnospiraceae_unclassified(90)	Lachnospiraceae_unclassified(100)	Lachnospiraceae(100)	Clostridiales(100)	Clostridia(100)	Firmicutes(100)
LEfSe results - HFD vs All samples with added fibres (Fibre) (LFD excluded)
OTUs	Pan right for Genus, Family and Phylum Results													Genus												Family											Phylum
OTU	LogMaxMean	Class	LDA	pValue	Total no. of seqs	% of total	Genus (Rep Seq)	Genus (Consensus)	Family	Order	Class	Phylum		Genus	LogMaxMean	Class	LDA	pValue	Total no. of seqs	% of total	Family	Order	Class	Phylum		Family	LogMaxMean	Class	LDA	pValue	No. seqs	% of total	Order	Class	Phylum		Phylum	LogMaxMean	Class	LDA	pValue	No. seqs	% of total
Otu0064	4.2537	HFD	3.92462	0	3763	0.288862	Turicibacter(100)	Turicibacter(100)	Erysipelotrichaceae(100)	Erysipelotrichales(100)	Erysipelotrichia(100)	Firmicutes(100)		Turicibacter(100)	4.2537	HFD	3.99658	0	3763	0.288862	Erysipelotrichaceae(100)	Erysipelotrichales(100)	Erysipelotrichia(100)	Firmicutes(100)		Clostridiales_Incertae_Sedis_XIII(100)	2.21961	HFD	2.75063	2.22045e-16	47	0.0036079	Clostridiales(100)	Clostridia(100)	Firmicutes(100)		Deferribacteres(100)	4.31969	HFD	3.96841	5.74385e-07	8853	0.679591
Otu0129	3.90944	HFD	3.60062	0	1581	0.121364	Bacteroidetes_unclassified(100)	Bacteroidetes_unclassified(96)	Bacteroidetes_unclassified(96)	Bacteroidetes_unclassified(96)	Bacteroidetes_unclassified(96)	Bacteroidetes(100)		Anaerovorax(100)	2.21961	HFD	2.54825	2.22045e-16	47	0.0036079	Clostridiales_Incertae_Sedis_XIII(100)	Clostridiales(100)	Clostridia(100)	Firmicutes(100)		Peptostreptococcaceae(100)	4.69151	HFD	4.36077	8.07556e-11	10624	0.815539	Clostridiales(100)	Clostridia(100)	Firmicutes(100)		Firmicutes(100)	5.84205	HFD	5.07142	7.61802e-06	657737	50.4904
Otu0138	3.6687	HFD	3.34397	0	1342	0.103017	Odoribacter(100)	Odoribacter(100)	Porphyromonadaceae(100)	Bacteroidales(100)	Bacteroidia(100)	Bacteroidetes(100)		Roseburia(100)	3.41689	HFD	3.13748	8.35776e-12	737	0.056575	Lachnospiraceae(100)	Clostridiales(100)	Clostridia(100)	Firmicutes(100)		Bacteroidetes_unclassified(100)	3.89401	HFD	3.56361	1.92928e-08	1775	0.136256	Bacteroidetes_unclassified(100)	Bacteroidetes_unclassified(100)	Bacteroidetes(100)		Bacteroidetes(100)	5.64608	Fibre	5.05475	1.9009e-06	505228	38.7833
Otu0167	3.68943	HFD	3.37625	0	907	0.0696248	Lachnospiraceae_unclassified(91)	Lachnospiraceae_unclassified(100)	Lachnospiraceae(100)	Clostridiales(100)	Clostridia(100)	Firmicutes(100)		Clostridium_XI(100)	4.69115	HFD	4.40545	8.07556e-11	10603	0.813927	Peptostreptococcaceae(100)	Clostridiales(100)	Clostridia(100)	Firmicutes(100)		Ruminococcaceae(100)	5.2497	HFD	4.83063	2.67649e-08	85964	6.59893	Clostridiales(100)	Clostridia(100)	Firmicutes(100)		Bacteria_unclassified(100)	2.75773	Fibre	3.24776	0.00133272	626	0.0480542
Otu0199	3.45535	HFD	3.15879	0	549	0.0421434	Ruminococcaceae_unclassified(95)	Ruminococcaceae_unclassified(100)	Ruminococcaceae(100)	Clostridiales(100)	Clostridia(100)	Firmicutes(100)		Acetanaerobacterium(100)	3.11124	HFD	2.87776	8.60239e-11	371	0.0284794	Ruminococcaceae(100)	Clostridiales(100)	Clostridia(100)	Firmicutes(100)		Streptococcaceae(100)	3.60507	HFD	3.28033	3.72719e-08	2004	0.153835	Lactobacillales(100)	Bacilli(100)	Firmicutes(100)		Candidatus_Saccharibacteria(100)	2.89303	Fibre	3.24296	0.0489845	880	0.0675522
Otu0241	3.22679	HFD	2.91294	0	320	0.0245644	Lachnospiraceae_unclassified(100)	Lachnospiraceae_unclassified(100)	Lachnospiraceae(100)	Clostridiales(100)	Clostridia(100)	Firmicutes(100)		Robinsoniella(100)	3.60208	HFD	3.31685	5.75178e-10	843	0.064712	Lachnospiraceae(100)	Clostridiales(100)	Clostridia(100)	Firmicutes(100)		Desulfovibrionaceae(100)	4.5865	HFD	4.13766	7.27017e-08	21430	1.64505	Desulfovibrionales(100)	Deltaproteobacteria(100)	Proteobacteria(100)
Otu0247	3.02973	HFD	2.78386	0	302	0.0231827	Lachnospiraceae_unclassified(100)	Lachnospiraceae_unclassified(100)	Lachnospiraceae(100)	Clostridiales(100)	Clostridia(100)	Firmicutes(100)		Bacteroidetes_unclassified(100)	3.89401	HFD	3.58085	1.94246e-08	1775	0.136256	Bacteroidetes_unclassified(100)	Bacteroidetes_unclassified(100)	Bacteroidetes_unclassified(100)	Bacteroidetes(100)		Rikenellaceae(100)	5.0699	HFD	4.6299	1.08328e-07	57788	4.43603	Bacteroidales(100)	Bacteroidia(100)	Bacteroidetes(100)
Otu0276	2.97612	HFD	2.68778	0	231	0.0177325	Anaerotruncus(62)	Ruminococcaceae_unclassified(100)	Ruminococcaceae(100)	Clostridiales(100)	Clostridia(100)	Firmicutes(100)		Pseudoflavonifractor(100)	4.59588	HFD	4.24736	2.35059e-08	13197	1.01305	Ruminococcaceae(100)	Clostridiales(100)	Clostridia(100)	Firmicutes(100)		Deferribacteraceae(100)	4.31969	HFD	3.92936	5.7393e-07	8853	0.679591	Deferribacterales(100)	Deferribacteres(100)	Deferribacteres(100)
Otu0299	3.00966	HFD	2.70566	0	189	0.0145084	Lachnospiraceae_unclassified(97)	Lachnospiraceae_unclassified(100)	Lachnospiraceae(100)	Clostridiales(100)	Clostridia(100)	Firmicutes(100)		Oscillibacter(100)	4.67553	HFD	4.28913	2.35239e-08	19820	1.52146	Ruminococcaceae(100)	Clostridiales(100)	Clostridia(100)	Firmicutes(100)		Enterococcaceae(100)	3.25102	HFD	2.98057	5.75667e-06	423	0.0324711	Lactobacillales(100)	Bacilli(100)	Firmicutes(100)
Otu0361	2.53837	HFD	2.29745	0	79	0.00606435	Anaerotruncus(77)	Anaerotruncus(100)	Ruminococcaceae(100)	Clostridiales(100)	Clostridia(100)	Firmicutes(100)		Flavonifractor(100)	4.4586	HFD	4.11011	3.01898e-08	10223	0.784757	Ruminococcaceae(100)	Clostridiales(100)	Clostridia(100)	Firmicutes(100)		Peptococcaceae_1(100)	3.59451	HFD	3.08606	1.05488e-05	2543	0.195211	Clostridiales(100)	Clostridia(100)	Firmicutes(100)
Otu0362	2.59527	HFD	2.32335	0	79	0.00606435	Ruminococcaceae_unclassified(100)	Ruminococcaceae_unclassified(100)	Ruminococcaceae(100)	Clostridiales(100)	Clostridia(100)	Firmicutes(100)		Lactococcus(100)	3.58447	HFD	3.25473	3.83998e-08	1940	0.148922	Streptococcaceae(100)	Lactobacillales(100)	Bacilli(100)	Firmicutes(100)		Lachnospiraceae(100)	5.52892	HFD	4.82494	4.35233e-05	293412	22.5234	Clostridiales(100)	Clostridia(100)	Firmicutes(100)
Otu0363	2.50216	HFD	2.25421	0	79	0.00606435	Marvinbryantia(73)	Marvinbryantia(100)	Lachnospiraceae(100)	Clostridiales(100)	Clostridia(100)	Firmicutes(100)		Ruminococcaceae_unclassified(100)	4.53119	HFD	4.12477	3.90044e-08	15911	1.22139	Ruminococcaceae(100)	Clostridiales(100)	Clostridia(100)	Firmicutes(100)		Sutterellaceae(100)	4.03798	Fibre	3.72938	3.99137e-08	11072	0.84993	Burkholderiales(100)	Betaproteobacteria(100)	Proteobacteria(100)
Otu0238	3.31216	HFD	3.0594	1.11022e-16	334	0.0256391	Lachnospiraceae_unclassified(100)	Lachnospiraceae_unclassified(100)	Lachnospiraceae(100)	Clostridiales(100)	Clostridia(100)	Firmicutes(100)		Desulfovibrio(100)	4.54338	HFD	4.08693	8.74173e-08	20153	1.54702	Desulfovibrionaceae(100)	Desulfovibrionales(100)	Deltaproteobacteria(100)	Proteobacteria(100)		Porphyromonadaceae(100)	5.30393	Fibre	4.86324	6.18761e-07	222980	17.1168	Bacteroidales(100)	Bacteroidia(100)	Bacteroidetes(100)
Otu0275	3.01838	HFD	2.70829	1.11022e-16	232	0.0178092	Hydrogenoanaerobacterium(78)	Hydrogenoanaerobacterium(95)	Ruminococcaceae(100)	Clostridiales(100)	Clostridia(100)	Firmicutes(100)		Alistipes(100)	5.0699	HFD	4.6322	1.11692e-07	57756	4.43357	Rikenellaceae(100)	Bacteroidales(100)	Bacteroidia(100)	Bacteroidetes(100)		Bacteroidaceae(100)	5.3028	Fibre	4.93723	6.9379e-07	208793	16.0278	Bacteroidales(100)	Bacteroidia(100)	Bacteroidetes(100)
Otu0301	2.91128	HFD	2.58754	1.11022e-16	186	0.0142781	Roseburia(61)	Roseburia(98)	Lachnospiraceae(100)	Clostridiales(100)	Clostridia(100)	Firmicutes(100)		Odoribacter(100)	4.19235	HFD	3.79872	1.53427e-07	6640	0.509712	Porphyromonadaceae(100)	Bacteroidales(100)	Bacteroidia(100)	Bacteroidetes(100)		Deltaproteobacteria_unclassified(100)	4.41429	Fibre	4.06581	1.80609e-05	26718	2.05098	Deltaproteobacteria_unclassified(100)	Deltaproteobacteria(100)	Proteobacteria(100)
Otu0458	2.16162	HFD	2.01815	1.11022e-16	38	0.00291703	Ruminococcaceae_unclassified(98)	Ruminococcaceae_unclassified(100)	Ruminococcaceae(100)	Clostridiales(100)	Clostridia(100)	Firmicutes(100)		Desulfovibrionaceae_unclassified(100)	3.56203	HFD	3.26238	1.98482e-07	1273	0.0977204	Desulfovibrionaceae(100)	Desulfovibrionales(100)	Deltaproteobacteria(100)	Proteobacteria(100)		Bdellovibrionaceae(100)	3.10185	Fibre	2.83524	5.69305e-05	1299	0.0997163	Bdellovibrionales(100)	Deltaproteobacteria(100)	Proteobacteria(100)
Otu0618	1.95334	HFD	2.0726	1.11022e-16	17	0.00130499	Anaerotruncus(64)	Anaerotruncus(100)	Ruminococcaceae(100)	Clostridiales(100)	Clostridia(100)	Firmicutes(100)		Hydrogenoanaerobacterium(100)	3.72249	HFD	3.39716	2.44794e-07	2036	0.156291	Ruminococcaceae(100)	Clostridiales(100)	Clostridia(100)	Firmicutes(100)		Alphaproteobacteria_unclassified(100)	3.71255	Fibre	3.36001	9.26997e-05	5296	0.406542	Alphaproteobacteria_unclassified(100)	Alphaproteobacteria(100)	Proteobacteria(100)
Otu0426	2.18182	HFD	2.00936	2.22045e-16	47	0.0036079	Lachnospiraceae_unclassified(95)	Clostridium_XlVa(100)	Lachnospiraceae(100)	Clostridiales(100)	Clostridia(100)	Firmicutes(100)		Butyricicoccus(100)	2.75321	HFD	2.33004	3.68032e-07	440	0.0337761	Ruminococcaceae(100)	Clostridiales(100)	Clostridia(100)	Firmicutes(100)		Eubacteriaceae(100)	2.61858	Fibre	2.50206	0.000121085	433	0.0332388	Clostridiales(100)	Clostridia(100)	Firmicutes(100)
Otu0427	2.21961	HFD	2.04611	2.22045e-16	47	0.0036079	Clostridiales_unclassified(97)	Anaerovorax(100)	Clostridiales_Incertae_Sedis_XIII(100)	Clostridiales(100)	Clostridia(100)	Firmicutes(100)		Mucispirillum(100)	4.31969	HFD	3.94513	5.90972e-07	8853	0.679591	Deferribacteraceae(100)	Deferribacterales(100)	Deferribacteres(100)	Deferribacteres(100)		Bacteroidales_unclassified(100)	4.05029	Fibre	3.25036	0.00062959	13892	1.0664	Bacteroidales(100)	Bacteroidia(100)	Bacteroidetes(100)
Otu0520	2.11815	HFD	2.01583	2.22045e-16	26	0.00199586	Peptococcus(63)	Peptococcus(100)	Peptococcaceae_1(100)	Clostridiales(100)	Clostridia(100)	Firmicutes(100)		Streptococcus(100)	2.27076	HFD	2.47101	1.61417e-06	64	0.00491289	Streptococcaceae(100)	Lactobacillales(100)	Bacilli(100)	Firmicutes(100)		Bacteria_unclassified(100)	2.75773	Fibre	2.48594	0.0016265	626	0.0480542	Bacteria_unclassified(100)	Bacteria_unclassified(100)	Bacteria_unclassified(100)
Otu0342	2.61025	HFD	2.32863	5.55112e-16	103	0.00790668	Clostridiales_unclassified(78)	Clostridiales_unclassified(100)	Clostridiales_unclassified(100)	Clostridiales(100)	Clostridia(100)	Firmicutes(100)		Lachnospiraceae_unclassified(100)	5.36817	HFD	4.78714	1.70259e-06	167108	12.8279	Lachnospiraceae(100)	Clostridiales(100)	Clostridia(100)	Firmicutes(100)		Desulfovibrionales_unclassified(100)	2.12141	Fibre	2.45534	0.00199211	142	0.0109005	Desulfovibrionales(100)	Deltaproteobacteria(100)	Proteobacteria(100)
Otu0369	2.5296	HFD	2.26336	6.66134e-16	77	0.00591082	Ruminococcaceae_unclassified(100)	Ruminococcaceae_unclassified(100)	Ruminococcaceae(100)	Clostridiales(100)	Clostridia(100)	Firmicutes(100)		Anaerotruncus(100)	3.91054	HFD	3.48216	2.9625e-06	3942	0.302603	Ruminococcaceae(100)	Clostridiales(100)	Clostridia(100)	Firmicutes(100)		Lactobacillaceae(100)	4.7999	Fibre	4.23364	0.00231482	91722	7.04094	Lactobacillales(100)	Bacilli(100)	Firmicutes(100)
Otu0031	4.53958	HFD	4.19952	1.11022e-15	8142	0.625012	Lachnospiraceae_unclassified(95)	Lachnospiraceae_unclassified(100)	Lachnospiraceae(100)	Clostridiales(100)	Clostridia(100)	Firmicutes(100)		Enterococcus(100)	3.25102	HFD	2.93995	5.75667e-06	423	0.0324711	Enterococcaceae(100)	Lactobacillales(100)	Bacilli(100)	Firmicutes(100)		Coriobacteriaceae(100)	3.93676	Fibre	3.39815	0.00258313	10322	0.792357	Coriobacteriales(100)	Actinobacteria(100)	Actinobacteria(100)
Otu0055	4.36548	HFD	4.07014	1.44329e-15	4400	0.337761	Lachnospiraceae_unclassified(98)	Lachnospiraceae_unclassified(100)	Lachnospiraceae(100)	Clostridiales(100)	Clostridia(100)	Firmicutes(100)		Peptococcus(100)	3.59451	HFD	3.06471	1.06023e-05	2543	0.195211	Peptococcaceae_1(100)	Clostridiales(100)	Clostridia(100)	Firmicutes(100)		Erysipelotrichaceae(100)	4.81516	Fibre	4.18099	0.0263365	81438	6.2515	Erysipelotrichales(100)	Erysipelotrichia(100)	Firmicutes(100)
Otu0051	3.97928	HFD	3.68171	4.44089e-15	4733	0.363323	Clostridium_XlVa(97)	Clostridium_XlVa(100)	Lachnospiraceae(100)	Clostridiales(100)	Clostridia(100)	Firmicutes(100)		Clostridium_XlVb(100)	3.56121	HFD	3.04109	1.58099e-05	2637	0.202426	Lachnospiraceae(100)	Clostridiales(100)	Clostridia(100)	Firmicutes(100)		Candidatus_Saccharibacteria_unclassified(100)	2.89303	Fibre	2.39836	0.0463701	880	0.0675522	Candidatus_Saccharibacteria_unclassified(100)	Candidatus_Saccharibacteria_unclassified(100)	Candidatus_Saccharibacteria(100)
Otu0261	2.91128	HFD	2.61821	8.10463e-15	269	0.0206495	Lachnospiraceae_unclassified(96)	Lachnospiraceae_unclassified(100)	Lachnospiraceae(100)	Clostridiales(100)	Clostridia(100)	Firmicutes(100)		Papillibacter(100)	2.34455	HFD	2.47065	1.98983e-05	70	0.00537347	Ruminococcaceae(100)	Clostridiales(100)	Clostridia(100)	Firmicutes(100)
Otu0382	2.3957	HFD	2.15132	8.10463e-15	70	0.00537347	Lachnospiraceae_unclassified(97)	Lachnospiraceae_unclassified(100)	Lachnospiraceae(100)	Clostridiales(100)	Clostridia(100)	Firmicutes(100)		Ruminococcus2(100)	2.75848	HFD	2.34654	0.000387722	439	0.0336993	Lachnospiraceae(100)	Clostridiales(100)	Clostridia(100)	Firmicutes(100)
Otu0336	2.41918	HFD	2.14539	1.13243e-14	124	0.00951872	Porphyromonadaceae_unclassified(69)	Porphyromonadaceae_unclassified(100)	Porphyromonadaceae(100)	Bacteroidales(100)	Bacteroidia(100)	Bacteroidetes(100)		Clostridium_XlVa(100)	4.88862	HFD	4.1407	0.000871354	73384	5.63324	Lachnospiraceae(100)	Clostridiales(100)	Clostridia(100)	Firmicutes(100)
Otu0399	2.25437	HFD	2.03818	6.43929e-14	58	0.00445231	Acetanaerobacterium(70)	Acetanaerobacterium(100)	Ruminococcaceae(100)	Clostridiales(100)	Clostridia(100)	Firmicutes(100)		Enterorhabdus(100)	3.17586	HFD	2.41488	0.00301038	1413	0.108467	Coriobacteriaceae(100)	Coriobacteriales(100)	Actinobacteria(100)	Actinobacteria(100)
Otu0264	3.08244	HFD	2.75846	1.48548e-13	262	0.0201121	Clostridium_IV(96)	Clostridium_IV(100)	Ruminococcaceae(100)	Clostridiales(100)	Clostridia(100)	Firmicutes(100)		Marvinbryantia(100)	3.52514	HFD	2.78434	0.00484024	2954	0.226761	Lachnospiraceae(100)	Clostridiales(100)	Clostridia(100)	Firmicutes(100)
Otu0201	3.05688	HFD	2.80191	1.51101e-13	541	0.0415293	Lachnospiraceae_unclassified(100)	Lachnospiraceae_unclassified(100)	Lachnospiraceae(100)	Clostridiales(100)	Clostridia(100)	Firmicutes(100)		Clostridium_III(100)	2.04352	HFD	2.31977	0.0341486	84	0.00644817	Ruminococcaceae(100)	Clostridiales(100)	Clostridia(100)	Firmicutes(100)
Otu0349	2.43046	HFD	2.12017	1.62537e-13	95	0.00729257	Lachnospiraceae_unclassified(98)	Lachnospiraceae_unclassified(100)	Lachnospiraceae(100)	Clostridiales(100)	Clostridia(100)	Firmicutes(100)		Parabacteroides(100)	5.17781	Fibre	4.8701	3.44741e-08	153378	11.7739	Porphyromonadaceae(100)	Bacteroidales(100)	Bacteroidia(100)	Bacteroidetes(100)
Otu0224	2.98862	HFD	2.658	2.00728e-13	410	0.0314732	Lachnospiraceae_unclassified(99)	Lachnospiraceae_unclassified(100)	Lachnospiraceae(100)	Clostridiales(100)	Clostridia(100)	Firmicutes(100)		Parasutterella(100)	4.03798	Fibre	3.74178	3.99052e-08	11072	0.84993	Sutterellaceae(100)	Burkholderiales(100)	Betaproteobacteria(100)	Proteobacteria(100)
Otu0373	2.50216	HFD	2.23653	2.27263e-13	74	0.00568053	Clostridium_XlVa(76)	Clostridium_XlVa(100)	Lachnospiraceae(100)	Clostridiales(100)	Clostridia(100)	Firmicutes(100)		Bacteroides(100)	5.3028	Fibre	4.95653	6.9379e-07	208793	16.0278	Bacteroidaceae(100)	Bacteroidales(100)	Bacteroidia(100)	Bacteroidetes(100)
Otu0410	2.18182	HFD	2.03255	3.30069e-13	55	0.00422201	Ruminococcaceae_unclassified(100)	Ruminococcaceae_unclassified(100)	Ruminococcaceae(100)	Clostridiales(100)	Clostridia(100)	Firmicutes(100)		Blautia(100)	3.95757	Fibre	3.63623	1.20744e-05	9199	0.706151	Lachnospiraceae(100)	Clostridiales(100)	Clostridia(100)	Firmicutes(100)
Otu0164	3.50404	HFD	3.19338	4.62852e-13	931	0.0714672	Barnesiella(73)	Barnesiella(100)	Porphyromonadaceae(100)	Bacteroidales(100)	Bacteroidia(100)	Bacteroidetes(100)		Deltaproteobacteria_unclassified(100)	4.41429	Fibre	4.07924	1.80609e-05	26718	2.05098	Deltaproteobacteria_unclassified(100)	Deltaproteobacteria_unclassified(100)	Deltaproteobacteria(100)	Proteobacteria(100)
Otu0207	3.39811	HFD	3.0983	7.27862e-13	494	0.0379214	Lachnospiraceae_unclassified(100)	Lachnospiraceae_unclassified(100)	Lachnospiraceae(100)	Clostridiales(100)	Clostridia(100)	Firmicutes(100)		Vampirovibrio(100)	3.10185	Fibre	2.76222	5.6954e-05	1299	0.0997163	Bdellovibrionaceae(100)	Bdellovibrionales(100)	Deltaproteobacteria(100)	Proteobacteria(100)
Otu0289	2.82617	HFD	2.47022	1.31128e-12	203	0.0155831	Lachnospiraceae_unclassified(85)	Lachnospiraceae_unclassified(97)	Lachnospiraceae(97)	Clostridiales(100)	Clostridia(100)	Firmicutes(100)		Alphaproteobacteria_unclassified(100)	3.71255	Fibre	3.3749	9.26997e-05	5296	0.406542	Alphaproteobacteria_unclassified(100)	Alphaproteobacteria_unclassified(100)	Alphaproteobacteria(100)	Proteobacteria(100)
Otu0384	2.4076	HFD	2.1446	1.33504e-12	69	0.00529671	Ruminococcaceae_unclassified(99)	Ruminococcaceae_unclassified(100)	Ruminococcaceae(100)	Clostridiales(100)	Clostridia(100)	Firmicutes(100)		Allobaculum(100)	4.78783	Fibre	4.32316	0.000100851	73549	5.64591	Erysipelotrichaceae(100)	Erysipelotrichales(100)	Erysipelotrichia(100)	Firmicutes(100)
Otu0126	3.66287	HFD	3.36929	2.15761e-12	1607	0.12336	Robinsoniella(60)	Robinsoniella(52)	Lachnospiraceae(100)	Clostridiales(100)	Clostridia(100)	Firmicutes(100)		Olsenella(100)	3.85145	Fibre	3.43029	0.000172667	8217	0.630769	Coriobacteriaceae(100)	Coriobacteriales(100)	Actinobacteria(100)	Actinobacteria(100)
Otu0074	4.2615	HFD	3.95788	1.07414e-11	3396	0.26069	Clostridiales_unclassified(86)	Clostridiales_unclassified(100)	Clostridiales_unclassified(100)	Clostridiales(100)	Clostridia(100)	Firmicutes(100)		Clostridium_XVIII(100)	3.52934	Fibre	3.165	0.000187328	3476	0.266831	Erysipelotrichaceae(100)	Erysipelotrichales(100)	Erysipelotrichia(100)	Firmicutes(100)
Otu0290	2.70272	HFD	2.28736	1.15256e-11	202	0.0155063	Butyricicoccus(100)	Butyricicoccus(100)	Ruminococcaceae(100)	Clostridiales(100)	Clostridia(100)	Firmicutes(100)		Eubacterium(100)	2.55181	Fibre	2.32747	0.000490346	373	0.0286329	Eubacteriaceae(100)	Clostridiales(100)	Clostridia(100)	Firmicutes(100)
Otu0134	3.69914	HFD	3.37295	1.72768e-11	1448	0.111154	Alistipes(100)	Alistipes(100)	Rikenellaceae(100)	Bacteroidales(100)	Bacteroidia(100)	Bacteroidetes(100)		Bacteroidales_unclassified(100)	4.05029	Fibre	3.20318	0.000629563	13892	1.0664	Bacteroidales_unclassified(100)	Bacteroidales(100)	Bacteroidia(100)	Bacteroidetes(100)
Otu0371	2.57976	HFD	2.27876	1.85802e-11	75	0.00575729	Clostridium_IV(83)	Clostridium_IV(100)	Ruminococcaceae(100)	Clostridiales(100)	Clostridia(100)	Firmicutes(100)		Bacteria_unclassified(100)	2.75773	Fibre	2.46071	0.00189348	626	0.0480542	Bacteria_unclassified(100)	Bacteria_unclassified(100)	Bacteria_unclassified(100)	Bacteria_unclassified(100)
Otu0456	2.27076	HFD	2.07299	1.887e-11	38	0.00291703	Lachnospiraceae_unclassified(100)	Lachnospiraceae_unclassified(87)	Lachnospiraceae(100)	Clostridiales(100)	Clostridia(100)	Firmicutes(100)		Desulfovibrionales_unclassified(100)	2.12141	Fibre	2.28438	0.0020352	142	0.0109005	Desulfovibrionales_unclassified(100)	Desulfovibrionales(100)	Deltaproteobacteria(100)	Proteobacteria(100)
Otu0318	2.61755	HFD	2.18912	2.07336e-11	156	0.0119752	Lachnospiraceae_unclassified(97)	Lachnospiraceae_unclassified(100)	Lachnospiraceae(100)	Clostridiales(100)	Clostridia(100)	Firmicutes(100)		Porphyromonadaceae_unclassified(100)	3.67825	Fibre	3.32364	0.00230465	5174	0.397176	Porphyromonadaceae(100)	Bacteroidales(100)	Bacteroidia(100)	Bacteroidetes(100)
Otu0123	3.75585	HFD	3.42887	2.81224e-11	1656	0.127121	Roseburia(65)	Lachnospiraceae_unclassified(70)	Lachnospiraceae(100)	Clostridiales(100)	Clostridia(100)	Firmicutes(100)		Lactobacillus(100)	4.79973	Fibre	4.29538	0.00231466	91679	7.03764	Lactobacillaceae(100)	Lactobacillales(100)	Bacilli(100)	Firmicutes(100)
Otu0291	2.79364	HFD	2.48783	5.23501e-11	201	0.0154295	Porphyromonadaceae_unclassified(98)	Barnesiella(100)	Porphyromonadaceae(100)	Bacteroidales(100)	Bacteroidia(100)	Bacteroidetes(100)		Candidatus_Saccharibacteria_unclassified(100)	2.89303	Fibre	2.36942	0.0476422	880	0.0675522	Candidatus_Saccharibacteria_unclassified(100)	Candidatus_Saccharibacteria_unclassified(100)	Candidatus_Saccharibacteria_unclassified(100)	Candidatus_Saccharibacteria(100)
Otu0025	4.69084	HFD	4.338	6.12798e-11	10022	0.769328	Clostridium_XI(100)	Clostridium_XI(100)	Peptostreptococcaceae(100)	Clostridiales(100)	Clostridia(100)	Firmicutes(100)
Otu0173	3.31362	HFD	2.88105	6.28269e-11	807	0.0619485	Clostridium_XlVa(65)	Clostridium_XlVa(54)	Lachnospiraceae(100)	Clostridiales(100)	Clostridia(100)	Firmicutes(100)
Otu0303	2.73703	HFD	2.41611	7.05391e-11	178	0.013664	Lachnospiraceae_unclassified(100)	Lachnospiraceae_unclassified(77)	Lachnospiraceae(100)	Clostridiales(100)	Clostridia(100)	Firmicutes(100)
Otu0390	2.3957	HFD	2.15542	7.95877e-11	63	0.00483612	Lachnospiraceae_unclassified(92)	Lachnospiraceae_unclassified(100)	Lachnospiraceae(100)	Clostridiales(100)	Clostridia(100)	Firmicutes(100)
Otu0243	3.04623	HFD	2.75026	8.02973e-11	313	0.0240271	Acetanaerobacterium(63)	Acetanaerobacterium(100)	Ruminococcaceae(100)	Clostridiales(100)	Clostridia(100)	Firmicutes(100)
Otu0216	3.17984	HFD	2.84421	1.16926e-10	446	0.0342367	Lachnospiraceae_unclassified(99)	Lachnospiraceae_unclassified(92)	Lachnospiraceae(100)	Clostridiales(100)	Clostridia(100)	Firmicutes(100)
Otu0101	3.5579	HFD	3.26184	2.60857e-10	2143	0.164505	Clostridiales_unclassified(100)	Clostridiales_unclassified(100)	Clostridiales_unclassified(100)	Clostridiales(100)	Clostridia(100)	Firmicutes(100)
Otu0347	2.27076	HFD	2.01762	4.83964e-10	96	0.00736933	Clostridiales_unclassified(98)	Clostridiales_unclassified(100)	Clostridiales_unclassified(100)	Clostridiales(100)	Clostridia(100)	Firmicutes(100)
Otu0229	3.43819	HFD	3.17462	9.39138e-10	400	0.0307056	Lachnospiraceae_unclassified(98)	Lachnospiraceae_unclassified(100)	Lachnospiraceae(100)	Clostridiales(100)	Clostridia(100)	Firmicutes(100)
Otu0340	2.67191	HFD	2.42143	1.01305e-09	108	0.0082905	Lachnospiraceae_unclassified(100)	Lachnospiraceae_unclassified(100)	Lachnospiraceae(100)	Clostridiales(100)	Clostridia(100)	Firmicutes(100)
Otu0154	3.72306	HFD	3.39174	1.10246e-09	1119	0.0858988	Clostridiales_unclassified(67)	Clostridiales_unclassified(100)	Clostridiales_unclassified(100)	Clostridiales(100)	Clostridia(100)	Firmicutes(100)
Otu0215	3.21598	HFD	2.88386	1.18099e-09	449	0.034467	Clostridiales_unclassified(90)	Clostridiales_unclassified(100)	Clostridiales_unclassified(100)	Clostridiales(100)	Clostridia(100)	Firmicutes(100)
Otu0322	2.66547	HFD	2.34628	1.21298e-09	151	0.0115913	Ruminococcaceae_unclassified(100)	Ruminococcaceae_unclassified(100)	Ruminococcaceae(100)	Clostridiales(100)	Clostridia(100)	Firmicutes(100)
Otu0235	3.07493	HFD	2.76115	1.56979e-09	352	0.0270209	Clostridium_IV(76)	Clostridium_IV(100)	Ruminococcaceae(100)	Clostridiales(100)	Clostridia(100)	Firmicutes(100)
Otu0156	3.50592	HFD	3.16456	2.06262e-09	1046	0.080295	Barnesiella(91)	Barnesiella(100)	Porphyromonadaceae(100)	Bacteroidales(100)	Bacteroidia(100)	Bacteroidetes(100)
Otu0312	2.72589	HFD	2.41442	3.67859e-09	165	0.012666	Ruminococcus2(75)	Ruminococcus2(100)	Lachnospiraceae(100)	Clostridiales(100)	Clostridia(100)	Firmicutes(100)
Otu0052	4.27493	HFD	3.95822	1.12747e-08	4719	0.362249	Oscillibacter(62)	Oscillibacter(99)	Ruminococcaceae(100)	Clostridiales(100)	Clostridia(100)	Firmicutes(100)
Otu0165	3.57976	HFD	3.25768	1.44113e-08	920	0.0706228	Peptococcus(65)	Peptococcus(100)	Peptococcaceae_1(100)	Clostridiales(100)	Clostridia(100)	Firmicutes(100)
Otu0267	2.89248	HFD	2.57331	1.53203e-08	250	0.019191	Lachnospiraceae_unclassified(97)	Lachnospiraceae_unclassified(100)	Lachnospiraceae(100)	Clostridiales(100)	Clostridia(100)	Firmicutes(100)
Otu0180	3.25437	HFD	2.88326	1.65935e-08	708	0.0543488	Lachnospiraceae_unclassified(100)	Lachnospiraceae_unclassified(100)	Lachnospiraceae(100)	Clostridiales(100)	Clostridia(100)	Firmicutes(100)
Otu0043	4.34927	HFD	4.02742	2.1827e-08	5410	0.415293	Flavonifractor(90)	Flavonifractor(100)	Ruminococcaceae(100)	Clostridiales(100)	Clostridia(100)	Firmicutes(100)
Otu0026	4.44557	HFD	4.08572	2.34957e-08	9768	0.74983	Desulfovibrio(65)	Desulfovibrio(94)	Desulfovibrionaceae(100)	Desulfovibrionales(100)	Deltaproteobacteria(100)	Proteobacteria(100)
Otu0020	4.68833	HFD	4.33041	2.35111e-08	16484	1.26538	Pseudoflavonifractor(70)	Pseudoflavonifractor(71)	Ruminococcaceae(100)	Clostridiales(100)	Clostridia(100)	Firmicutes(100)
Otu0080	3.90573	HFD	3.51487	2.7741e-08	3018	0.231673	Ruminococcaceae_unclassified(100)	Ruminococcaceae_unclassified(78)	Ruminococcaceae(100)	Clostridiales(100)	Clostridia(100)	Firmicutes(100)
Otu0096	3.8407	HFD	3.50482	3.10403e-08	2263	0.173717	Barnesiella(71)	Barnesiella(100)	Porphyromonadaceae(100)	Bacteroidales(100)	Bacteroidia(100)	Bacteroidetes(100)
Otu0341	2.33076	HFD	2.05559	3.49183e-08	103	0.00790668	Lachnospiraceae_unclassified(99)	Lachnospiraceae_unclassified(100)	Lachnospiraceae(100)	Clostridiales(100)	Clostridia(100)	Firmicutes(100)
Otu0021	4.50357	HFD	4.1059	3.5445e-08	13502	1.03647	Alistipes(100)	Alistipes(100)	Rikenellaceae(100)	Bacteroidales(100)	Bacteroidia(100)	Bacteroidetes(100)
Otu0111	3.58369	HFD	3.23019	3.79434e-08	1936	0.148615	Lactococcus(100)	Lactococcus(100)	Streptococcaceae(100)	Lactobacillales(100)	Bacilli(100)	Firmicutes(100)
Otu0268	2.82617	HFD	2.46323	4.44962e-08	249	0.0191142	Ruminococcaceae_unclassified(61)	Ruminococcaceae_unclassified(100)	Ruminococcaceae(100)	Clostridiales(100)	Clostridia(100)	Firmicutes(100)
Otu0178	3.36703	HFD	3.0202	4.81054e-08	725	0.0556538	Pseudoflavonifractor(71)	Pseudoflavonifractor(100)	Ruminococcaceae(100)	Clostridiales(100)	Clostridia(100)	Firmicutes(100)
Otu0046	4.18497	HFD	3.82011	5.93658e-08	5123	0.393261	Lachnospiraceae_unclassified(98)	Lachnospiraceae_unclassified(100)	Lachnospiraceae(100)	Clostridiales(100)	Clostridia(100)	Firmicutes(100)
Otu0112	3.80035	HFD	3.45326	6.13509e-08	1913	0.146849	Hydrogenoanaerobacterium(68)	Hydrogenoanaerobacterium(69)	Ruminococcaceae(100)	Clostridiales(100)	Clostridia(100)	Firmicutes(100)
Otu0056	4.11008	HFD	3.72213	7.07037e-08	4391	0.33707	Oscillibacter(98)	Oscillibacter(100)	Ruminococcaceae(100)	Clostridiales(100)	Clostridia(100)	Firmicutes(100)
Otu0057	4.1272	HFD	3.72039	8.23527e-08	4371	0.335535	Clostridium_XlVa(71)	Clostridium_XlVa(97)	Lachnospiraceae(100)	Clostridiales(100)	Clostridia(100)	Firmicutes(100)
Otu0076	3.8855	HFD	3.56018	8.76847e-08	3298	0.253167	Flavonifractor(90)	Flavonifractor(84)	Ruminococcaceae(100)	Clostridiales(100)	Clostridia(100)	Firmicutes(100)
Otu0062	3.93561	HFD	3.52083	9.51945e-08	3829	0.293929	Oscillibacter(60)	Oscillibacter(91)	Ruminococcaceae(100)	Clostridiales(100)	Clostridia(100)	Firmicutes(100)
Otu0436	2.27076	HFD	2.06495	1.43452e-07	45	0.00345437	Clostridium_XlVa(78)	Clostridium_XlVa(100)	Lachnospiraceae(100)	Clostridiales(100)	Clostridia(100)	Firmicutes(100)
Otu0286	2.97928	HFD	2.6081	1.92774e-07	212	0.0162739	Anaerostipes(77)	Lachnospiraceae_unclassified(97)	Lachnospiraceae(100)	Clostridiales(100)	Clostridia(100)	Firmicutes(100)
Otu0335	2.46265	HFD	2.07945	1.95859e-07	126	0.00967225	Lachnospiraceae_unclassified(99)	Lachnospiraceae_unclassified(100)	Lachnospiraceae(100)	Clostridiales(100)	Clostridia(100)	Firmicutes(100)
Otu0015	4.71411	HFD	4.36065	2.24203e-07	21288	1.63415	Alistipes(100)	Alistipes(100)	Rikenellaceae(100)	Bacteroidales(100)	Bacteroidia(100)	Bacteroidetes(100)
Otu0246	2.85643	HFD	2.45859	2.97631e-07	303	0.0232595	Oscillibacter(90)	Oscillibacter(100)	Ruminococcaceae(100)	Clostridiales(100)	Clostridia(100)	Firmicutes(100)
Otu0108	3.74031	HFD	3.37052	3.19634e-07	2024	0.15537	Lachnospiraceae_unclassified(99)	Lachnospiraceae_unclassified(100)	Lachnospiraceae(100)	Clostridiales(100)	Clostridia(100)	Firmicutes(100)
Otu0132	3.57739	HFD	3.17602	3.74944e-07	1538	0.118063	Ruminococcaceae_unclassified(99)	Ruminococcaceae_unclassified(66)	Ruminococcaceae(100)	Clostridiales(100)	Clostridia(100)	Firmicutes(100)
Otu0260	2.87683	HFD	2.55089	3.78424e-07	274	0.0210333	Lachnospiraceae_unclassified(100)	Lachnospiraceae_unclassified(100)	Lachnospiraceae(100)	Clostridiales(100)	Clostridia(100)	Firmicutes(100)
Otu0120	3.53488	HFD	3.12783	3.92887e-07	1736	0.133262	Clostridium_XlVb(100)	Clostridium_XlVb(100)	Lachnospiraceae(100)	Clostridiales(100)	Clostridia(100)	Firmicutes(100)
Otu0124	3.62686	HFD	3.27303	4.64385e-07	1654	0.126967	Odoribacter(99)	Odoribacter(100)	Porphyromonadaceae(100)	Bacteroidales(100)	Bacteroidia(100)	Bacteroidetes(100)
Otu0139	3.36444	HFD	2.91259	4.69993e-07	1332	0.102249	Clostridium_XlVa(73)	Clostridium_XlVa(85)	Lachnospiraceae(100)	Clostridiales(100)	Clostridia(100)	Firmicutes(100)
Otu0030	4.31941	HFD	3.92241	5.57461e-07	8825	0.677441	Mucispirillum(100)	Mucispirillum(100)	Deferribacteraceae(100)	Deferribacterales(100)	Deferribacteres(100)	Deferribacteres(100)
Otu0307	2.50216	HFD	2.0454	7.27765e-07	175	0.0134337	Alistipes(100)	Alistipes(100)	Rikenellaceae(100)	Bacteroidales(100)	Bacteroidia(100)	Bacteroidetes(100)
Otu0150	3.34994	HFD	2.91123	8.73221e-07	1143	0.0877411	Barnesiella(89)	Barnesiella(100)	Porphyromonadaceae(100)	Bacteroidales(100)	Bacteroidia(100)	Bacteroidetes(100)
Otu0300	2.60283	HFD	2.22802	1.12799e-06	187	0.0143548	Firmicutes_unclassified(97)	Firmicutes_unclassified(100)	Firmicutes_unclassified(100)	Firmicutes_unclassified(100)	Firmicutes_unclassified(100)	Firmicutes(100)
Otu0047	4.06341	HFD	3.67473	1.32557e-06	5042	0.387043	Clostridium_XlVa(91)	Clostridium_XlVa(100)	Lachnospiraceae(100)	Clostridiales(100)	Clostridia(100)	Firmicutes(100)
Otu0065	3.72758	HFD	3.22363	1.70638e-06	3746	0.287557	Lachnospiraceae_unclassified(98)	Lachnospiraceae_unclassified(100)	Lachnospiraceae(100)	Clostridiales(100)	Clostridia(100)	Firmicutes(100)
Otu0105	3.99625	HFD	3.69774	1.96059e-06	2061	0.15821	Dorea(100)	Dorea(100)	Lachnospiraceae(100)	Clostridiales(100)	Clostridia(100)	Firmicutes(100)
Otu0066	3.8581	HFD	3.49715	2.0979e-06	3723	0.285792	Desulfovibrio(96)	Desulfovibrio(100)	Desulfovibrionaceae(100)	Desulfovibrionales(100)	Deltaproteobacteria(100)	Proteobacteria(100)
Otu0095	3.5968	HFD	3.11504	2.60384e-06	2293	0.17602	Lachnospiraceae_unclassified(99)	Lachnospiraceae_unclassified(100)	Lachnospiraceae(100)	Clostridiales(100)	Clostridia(100)	Firmicutes(100)
Otu0344	2.44146	HFD	2.04103	3.43204e-06	97	0.0074461	Anaerotruncus(100)	Anaerotruncus(100)	Ruminococcaceae(100)	Clostridiales(100)	Clostridia(100)	Firmicutes(100)
Otu0077	3.91238	HFD	3.5824	3.62669e-06	3291	0.25263	Lachnospiraceae_unclassified(99)	Lachnospiraceae_unclassified(100)	Lachnospiraceae(100)	Clostridiales(100)	Clostridia(100)	Firmicutes(100)
Otu0221	3.25102	HFD	2.90132	5.7634e-06	423	0.0324711	Enterococcus(100)	Enterococcus(100)	Enterococcaceae(100)	Lactobacillales(100)	Bacilli(100)	Firmicutes(100)
Otu0115	3.5031	HFD	2.9927	6.60223e-06	1823	0.139941	Lachnospiraceae_unclassified(100)	Lachnospiraceae_unclassified(65)	Lachnospiraceae(100)	Clostridiales(100)	Clostridia(100)	Firmicutes(100)
Otu0314	2.46265	HFD	2.02845	6.97354e-06	162	0.0124357	Clostridiales_unclassified(60)	Clostridiales_unclassified(65)	Clostridiales_unclassified(65)	Clostridiales(65)	Clostridia(65)	Firmicutes(65)
Otu0159	3.47287	HFD	3.09245	9.96156e-06	1011	0.0776083	Marvinbryantia(66)	Marvinbryantia(99)	Lachnospiraceae(100)	Clostridiales(100)	Clostridia(100)	Firmicutes(100)
Otu0069	3.82212	HFD	3.33611	1.02692e-05	3628	0.278499	Odoribacter(100)	Odoribacter(100)	Porphyromonadaceae(100)	Bacteroidales(100)	Bacteroidia(100)	Bacteroidetes(100)
Otu0381	2.34455	HFD	2.08605	2.07415e-05	70	0.00537347	Papillibacter(70)	Papillibacter(100)	Ruminococcaceae(100)	Clostridiales(100)	Clostridia(100)	Firmicutes(100)
Otu0073	3.72533	HFD	3.19626	2.08439e-05	3408	0.261611	Oscillibacter(100)	Oscillibacter(100)	Ruminococcaceae(100)	Clostridiales(100)	Clostridia(100)	Firmicutes(100)
Otu0037	3.91275	HFD	3.31501	2.23512e-05	6572	0.504492	Bacteroidales_unclassified(70)	Bacteroidales_unclassified(100)	Bacteroidales_unclassified(100)	Bacteroidales(100)	Bacteroidia(100)	Bacteroidetes(100)
Otu0104	3.48482	HFD	2.96162	2.24795e-05	2075	0.159285	Clostridium_IV(71)	Clostridium_IV(97)	Ruminococcaceae(100)	Clostridiales(100)	Clostridia(100)	Firmicutes(100)
Otu0063	4.32356	HFD	4.03292	2.25399e-05	3789	0.290858	Lachnospiraceae_unclassified(98)	Lachnospiraceae_unclassified(100)	Lachnospiraceae(100)	Clostridiales(100)	Clostridia(100)	Firmicutes(100)
Otu0082	3.73977	HFD	3.33069	2.32772e-05	2960	0.227221	Clostridium_XlVa(95)	Clostridium_XlVa(100)	Lachnospiraceae(100)	Clostridiales(100)	Clostridia(100)	Firmicutes(100)
Otu0193	2.91858	HFD	2.45653	2.5904e-05	585	0.0449069	Ruminococcaceae_unclassified(100)	Ruminococcaceae_unclassified(99)	Ruminococcaceae(100)	Clostridiales(100)	Clostridia(100)	Firmicutes(100)
Otu0017	4.41239	HFD	3.81799	3.03049e-05	18143	1.39273	Alistipes(97)	Alistipes(100)	Rikenellaceae(100)	Bacteroidales(100)	Bacteroidia(100)	Bacteroidetes(100)
Otu0122	2.93631	HFD	2.35273	5.78369e-05	1729	0.132725	Lachnospiraceae_unclassified(100)	Lachnospiraceae_unclassified(100)	Lachnospiraceae(100)	Clostridiales(100)	Clostridia(100)	Firmicutes(100)
Otu0091	3.43709	HFD	2.76003	0.000178359	2488	0.190989	Lachnospiraceae_unclassified(100)	Lachnospiraceae_unclassified(100)	Lachnospiraceae(100)	Clostridiales(100)	Clostridia(100)	Firmicutes(100)
Otu0014	4.47689	HFD	3.92121	0.000197085	21985	1.68765	Clostridium_XlVa(70)	Clostridium_XlVa(94)	Lachnospiraceae(100)	Clostridiales(100)	Clostridia(100)	Firmicutes(100)
Otu0190	2.85224	HFD	2.26355	0.000200007	612	0.0469795	Oscillibacter(100)	Oscillibacter(100)	Ruminococcaceae(100)	Clostridiales(100)	Clostridia(100)	Firmicutes(100)
Otu0227	2.94661	HFD	2.56192	0.000201189	403	0.0309358	Ruminococcaceae_unclassified(100)	Ruminococcaceae_unclassified(100)	Ruminococcaceae(100)	Clostridiales(100)	Clostridia(100)	Firmicutes(100)
Otu0158	3.19543	HFD	2.69343	0.000369692	1031	0.0791436	Barnesiella(66)	Barnesiella(100)	Porphyromonadaceae(100)	Bacteroidales(100)	Bacteroidia(100)	Bacteroidetes(100)
Otu0162	3.52514	HFD	3.17083	0.000395188	983	0.0754589	Lachnospiraceae_unclassified(96)	Lachnospiraceae_unclassified(100)	Lachnospiraceae(100)	Clostridiales(100)	Clostridia(100)	Firmicutes(100)
Otu0226	2.75321	HFD	2.19049	0.000446454	403	0.0309358	Oscillibacter(100)	Oscillibacter(100)	Ruminococcaceae(100)	Clostridiales(100)	Clostridia(100)	Firmicutes(100)
Otu0144	3.03252	HFD	2.24109	0.00050464	1241	0.095264	Lachnospiraceae_unclassified(84)	Lachnospiraceae_unclassified(92)	Lachnospiraceae(92)	Clostridiales(100)	Clostridia(100)	Firmicutes(100)
Otu0205	2.90759	HFD	2.34719	0.000537289	512	0.0393031	Clostridiales_unclassified(99)	Clostridiales_unclassified(100)	Clostridiales_unclassified(100)	Clostridiales(100)	Clostridia(100)	Firmicutes(100)
Otu0099	3.3957	HFD	2.65659	0.00100808	2204	0.169188	Lachnospiraceae_unclassified(100)	Lachnospiraceae_unclassified(100)	Lachnospiraceae(100)	Clostridiales(100)	Clostridia(100)	Firmicutes(100)
Otu0271	2.58759	HFD	2.16917	0.00165611	241	0.0185001	Lachnospiraceae_unclassified(98)	Clostridium_XlVa(100)	Lachnospiraceae(100)	Clostridiales(100)	Clostridia(100)	Firmicutes(100)
Otu0090	4.0777	HFD	3.82651	0.00171	2577	0.197821	Lachnospiraceae_unclassified(99)	Lachnospiraceae_unclassified(100)	Lachnospiraceae(100)	Clostridiales(100)	Clostridia(100)	Firmicutes(100)
Otu0255	2.65894	HFD	2.24336	0.00171416	287	0.0220312	Clostridium_XlVa(66)	Clostridium_XlVa(98)	Lachnospiraceae(100)	Clostridiales(100)	Clostridia(100)	Firmicutes(100)
Otu0128	3.25604	HFD	2.59107	0.00181987	1590	0.122055	Alistipes(100)	Alistipes(100)	Rikenellaceae(100)	Bacteroidales(100)	Bacteroidia(100)	Bacteroidetes(100)
Otu0087	3.46368	HFD	2.66575	0.00280173	2696	0.206955	Barnesiella(69)	Barnesiella(100)	Porphyromonadaceae(100)	Bacteroidales(100)	Bacteroidia(100)	Bacteroidetes(100)
Otu0136	3.17586	HFD	2.41723	0.0028983	1411	0.108314	Enterorhabdus(100)	Enterorhabdus(100)	Coriobacteriaceae(100)	Coriobacteriales(100)	Actinobacteria(100)	Actinobacteria(100)
Otu0103	3.52514	HFD	2.94839	0.00534657	2093	0.160667	Anaerotruncus(84)	Anaerotruncus(100)	Ruminococcaceae(100)	Clostridiales(100)	Clostridia(100)	Firmicutes(100)
Otu0110	3.69249	HFD	3.37386	0.00966919	1975	0.151609	Lachnospiraceae_unclassified(99)	Lachnospiraceae_unclassified(100)	Lachnospiraceae(100)	Clostridiales(100)	Clostridia(100)	Firmicutes(100)
Otu0102	3.35262	HFD	2.5974	0.0123121	2127	0.163277	Porphyromonadaceae_unclassified(61)	Barnesiella(96)	Porphyromonadaceae(97)	Bacteroidales(98)	Bacteroidia(98)	Bacteroidetes(100)
Otu0197	2.83063	HFD	2.1609	0.0170045	575	0.0441392	Barnesiella(60)	Bacteroidales_unclassified(99)	Bacteroidales_unclassified(99)	Bacteroidales(100)	Bacteroidia(100)	Bacteroidetes(100)
Otu0239	2.72021	HFD	2.26028	0.0272595	326	0.025025	Clostridiales_unclassified(84)	Clostridiales_unclassified(100)	Clostridiales_unclassified(100)	Clostridiales(100)	Clostridia(100)	Firmicutes(100)
Otu0029	3.90461	HFD	3.01381	0.0352722	9352	0.717896	Lachnospiraceae_unclassified(98)	Lachnospiraceae_unclassified(100)	Lachnospiraceae(100)	Clostridiales(100)	Clostridia(100)	Firmicutes(100)
Otu0042	3.69854	HFD	2.79215	0.0459703	5625	0.431797	Barnesiella(78)	Barnesiella(100)	Porphyromonadaceae(100)	Bacteroidales(100)	Bacteroidia(100)	Bacteroidetes(100)
Otu0028	3.9728	Fibre	3.65667	3.98463e-08	9530	0.73156	Parasutterella(99)	Parasutterella(100)	Sutterellaceae(100)	Burkholderiales(100)	Betaproteobacteria(100)	Proteobacteria(100)
Otu0001	4.98489	Fibre	4.70019	4.43051e-08	98286	7.54481	Parabacteroides(100)	Parabacteroides(100)	Porphyromonadaceae(100)	Bacteroidales(100)	Bacteroidia(100)	Bacteroidetes(100)
Otu0005	4.68833	Fibre	4.37618	1.50935e-07	49723	3.81693	Parabacteroides(100)	Parabacteroides(100)	Porphyromonadaceae(100)	Bacteroidales(100)	Bacteroidia(100)	Bacteroidetes(100)
Otu0007	4.49615	Fibre	4.18519	2.11608e-06	31898	2.44861	Clostridiales_unclassified(67)	Clostridiales_unclassified(100)	Clostridiales_unclassified(100)	Clostridiales(100)	Clostridia(100)	Firmicutes(100)
Otu0040	3.73364	Fibre	3.42791	4.62109e-06	5983	0.459278	Olsenella(99)	Olsenella(100)	Coriobacteriaceae(100)	Coriobacteriales(100)	Actinobacteria(100)	Actinobacteria(100)
Otu0038	3.804	Fibre	3.51613	5.58027e-06	6456	0.495588	Blautia(76)	Blautia(77)	Lachnospiraceae(100)	Clostridiales(100)	Clostridia(100)	Firmicutes(100)
Otu0237	2.51413	Fibre	2.1933	1.53617e-05	335	0.0257159	Eubacterium(93)	Eubacterium(100)	Eubacteriaceae(100)	Clostridiales(100)	Clostridia(100)	Firmicutes(100)
Otu0093	3.37397	Fibre	3.04396	4.16181e-05	2397	0.184003	Lachnospiraceae_unclassified(100)	Lachnospiraceae_unclassified(100)	Lachnospiraceae(100)	Clostridiales(100)	Clostridia(100)	Firmicutes(100)
Otu0223	2.61444	Fibre	2.34037	5.19831e-05	417	0.0320105	Firmicutes_unclassified(72)	Firmicutes_unclassified(100)	Firmicutes_unclassified(100)	Firmicutes_unclassified(100)	Firmicutes_unclassified(100)	Firmicutes(100)
Otu0072	3.52012	Fibre	3.15949	6.40363e-05	3446	0.264528	Lachnospiraceae_unclassified(100)	Lachnospiraceae_unclassified(99)	Lachnospiraceae(100)	Clostridiales(100)	Clostridia(100)	Firmicutes(100)
Otu0013	4.35117	Fibre	4.03287	8.37541e-05	23049	1.76933	Deltaproteobacteria_unclassified(83)	Deltaproteobacteria_unclassified(99)	Deltaproteobacteria_unclassified(99)	Deltaproteobacteria_unclassified(99)	Deltaproteobacteria(100)	Proteobacteria(100)
Otu0019	4.21281	Fibre	3.90342	0.000136052	16570	1.27198	Clostridiales_unclassified(81)	Clostridiales_unclassified(100)	Clostridiales_unclassified(100)	Clostridiales(100)	Clostridia(100)	Firmicutes(100)
Otu0071	3.52833	Fibre	3.20477	0.000182979	3468	0.266217	Clostridium_XVIII(100)	Clostridium_XVIII(100)	Erysipelotrichaceae(100)	Erysipelotrichales(100)	Erysipelotrichia(100)	Firmicutes(100)
Otu0004	4.67441	Fibre	4.36456	0.000188087	59135	4.53943	Lactobacillus(100)	Lactobacillus(100)	Lactobacillaceae(100)	Lactobacillales(100)	Bacilli(100)	Firmicutes(100)
Otu0283	2.32472	Fibre	2.0345	0.000276726	216	0.016581	Ruminococcaceae_unclassified(99)	Ruminococcaceae_unclassified(100)	Ruminococcaceae(100)	Clostridiales(100)	Clostridia(100)	Firmicutes(100)
Otu0160	2.98906	Fibre	2.67279	0.000288766	998	0.0766104	Clostridiales_unclassified(78)	Clostridiales_unclassified(100)	Clostridiales_unclassified(100)	Clostridiales(100)	Clostridia(100)	Firmicutes(100)
Otu0140	3.08947	Fibre	2.75706	0.000314559	1310	0.100561	Flavonifractor(96)	Flavonifractor(100)	Ruminococcaceae(100)	Clostridiales(100)	Clostridia(100)	Firmicutes(100)
Otu0060	3.5982	Fibre	3.27236	0.00049105	4155	0.318954	Porphyromonadaceae_unclassified(100)	Porphyromonadaceae_unclassified(100)	Porphyromonadaceae(100)	Bacteroidales(100)	Bacteroidia(100)	Bacteroidetes(100)
Otu0081	3.46368	Fibre	3.18308	0.000504759	2961	0.227298	Clostridiales_unclassified(84)	Clostridiales_unclassified(100)	Clostridiales_unclassified(100)	Clostridiales(100)	Clostridia(100)	Firmicutes(100)
Otu0146	3.04776	Fibre	2.69789	0.000514742	1160	0.0890461	Firmicutes_unclassified(97)	Firmicutes_unclassified(100)	Firmicutes_unclassified(100)	Firmicutes_unclassified(100)	Firmicutes_unclassified(100)	Firmicutes(100)
Otu0118	3.23734	Fibre	2.91634	0.000603061	1783	0.13687	Barnesiella(86)	Barnesiella(100)	Porphyromonadaceae(100)	Bacteroidales(100)	Bacteroidia(100)	Bacteroidetes(100)
Otu0058	3.6232	Fibre	3.27868	0.000605338	4323	0.33185	Alphaproteobacteria_unclassified(75)	Alphaproteobacteria_unclassified(100)	Alphaproteobacteria_unclassified(100)	Alphaproteobacteria_unclassified(100)	Alphaproteobacteria(100)	Proteobacteria(100)
Otu0070	3.53713	Fibre	3.23337	0.000621248	3503	0.268904	Clostridiales_unclassified(100)	Clostridiales_unclassified(100)	Clostridiales_unclassified(100)	Clostridiales(100)	Clostridia(100)	Firmicutes(100)
Otu0033	3.84021	Fibre	3.43572	0.000886043	7525	0.577648	Desulfovibrionaceae_unclassified(70)	Desulfovibrio(98)	Desulfovibrionaceae(99)	Desulfovibrionales(100)	Deltaproteobacteria(100)	Proteobacteria(100)
Otu0125	3.12816	Fibre	2.52853	0.0010515	1637	0.125662	Clostridium_XlVa(89)	Clostridium_XlVa(100)	Lachnospiraceae(100)	Clostridiales(100)	Clostridia(100)	Firmicutes(100)
Otu0232	2.56368	Fibre	2.28613	0.00115604	371	0.0284794	Parabacteroides(94)	Parabacteroides(100)	Porphyromonadaceae(100)	Bacteroidales(100)	Bacteroidia(100)	Bacteroidetes(100)
Otu0161	2.99038	Fibre	2.68908	0.00115922	992	0.0761498	Alphaproteobacteria_unclassified(91)	Alphaproteobacteria_unclassified(100)	Alphaproteobacteria_unclassified(100)	Alphaproteobacteria_unclassified(100)	Alphaproteobacteria(100)	Proteobacteria(100)
Otu0244	2.48285	Fibre	2.21568	0.0011659	308	0.0236433	Parabacteroides(100)	Parabacteroides(100)	Porphyromonadaceae(100)	Bacteroidales(100)	Bacteroidia(100)	Bacteroidetes(100)
Otu0079	3.48566	Fibre	3.18851	0.00134059	3110	0.238736	Clostridiales_unclassified(87)	Clostridiales_unclassified(100)	Clostridiales_unclassified(100)	Clostridiales(100)	Clostridia(100)	Firmicutes(100)
Otu0242	2.49261	Fibre	2.20767	0.00137386	315	0.0241806	Bacteroides(99)	Bacteroides(100)	Bacteroidaceae(100)	Bacteroidales(100)	Bacteroidia(100)	Bacteroidetes(100)
Otu0168	2.94999	Fibre	2.68107	0.00140342	903	0.0693178	Bacteroides(92)	Bacteroides(91)	Bacteroidaceae(91)	Bacteroidales(100)	Bacteroidia(100)	Bacteroidetes(100)
Otu0171	2.90386	Fibre	2.55782	0.00141722	822	0.0630999	Bacteroides(100)	Bacteroides(100)	Bacteroidaceae(100)	Bacteroidales(100)	Bacteroidia(100)	Bacteroidetes(100)
Otu0008	4.41768	Fibre	4.05237	0.00149076	29123	2.23559	Allobaculum(100)	Allobaculum(100)	Erysipelotrichaceae(100)	Erysipelotrichales(100)	Erysipelotrichia(100)	Firmicutes(100)
Otu0288	2.3018	Fibre	2.03376	0.00205059	203	0.0155831	Parabacteroides(100)	Parabacteroides(100)	Porphyromonadaceae(100)	Bacteroidales(100)	Bacteroidia(100)	Bacteroidetes(100)
Otu0036	3.8247	Fibre	3.5274	0.00353815	6903	0.529901	Lachnospiraceae_unclassified(100)	Lachnospiraceae_unclassified(100)	Lachnospiraceae(100)	Clostridiales(100)	Clostridia(100)	Firmicutes(100)
Otu0041	3.7475	Fibre	3.40215	0.0037559	5838	0.448148	Clostridium_XlVa(62)	Lachnospiraceae_unclassified(84)	Lachnospiraceae(100)	Clostridiales(100)	Clostridia(100)	Firmicutes(100)
Otu0149	3.04623	Fibre	2.71317	0.00427846	1151	0.0883552	Coprococcus(65)	Lachnospiraceae_unclassified(100)	Lachnospiraceae(100)	Clostridiales(100)	Clostridia(100)	Firmicutes(100)
Otu0002	4.94692	Fibre	4.63502	0.00653113	90311	6.93262	Bacteroides(100)	Bacteroides(100)	Bacteroidaceae(100)	Bacteroidales(100)	Bacteroidia(100)	Bacteroidetes(100)
Otu0214	2.5506	Fibre	2.10737	0.0067802	458	0.0351579	Coriobacteriaceae_unclassified(100)	Coriobacteriaceae_unclassified(100)	Coriobacteriaceae(100)	Coriobacteriales(100)	Actinobacteria(100)	Actinobacteria(100)
Otu0003	4.86789	Fibre	4.5138	0.00698179	75768	5.81625	Bacteroides(100)	Bacteroides(100)	Bacteroidaceae(100)	Bacteroidales(100)	Bacteroidia(100)	Bacteroidetes(100)
Otu0166	2.89138	Fibre	2.31161	0.00873566	912	0.0700087	Lachnospiraceae_unclassified(90)	Lachnospiraceae_unclassified(100)	Lachnospiraceae(100)	Clostridiales(100)	Clostridia(100)	Firmicutes(100)
Otu0049	3.6478	Fibre	3.17631	0.0089239	4811	0.369311	Barnesiella(78)	Barnesiella(100)	Porphyromonadaceae(100)	Bacteroidales(100)	Bacteroidia(100)	Bacteroidetes(100)
Otu0045	3.7045	Fibre	3.37436	0.0103447	5358	0.411301	Lactobacillus(100)	Lactobacillus(100)	Lactobacillaceae(100)	Lactobacillales(100)	Bacilli(100)	Firmicutes(100)
Otu0059	3.61537	Fibre	3.2973	0.0134968	4187	0.32141	Blautia(100)	Blautia(100)	Lachnospiraceae(100)	Clostridiales(100)	Clostridia(100)	Firmicutes(100)
Otu0141	3.08842	Fibre	2.69399	0.0163019	1304	0.1001	Lachnospiraceae_unclassified(100)	Lachnospiraceae_unclassified(100)	Lachnospiraceae(100)	Clostridiales(100)	Clostridia(100)	Firmicutes(100)
Otu0092	3.34571	Fibre	2.88224	0.016648	2449	0.187995	Clostridiales_unclassified(100)	Clostridiales_unclassified(100)	Clostridiales_unclassified(100)	Clostridiales(100)	Clostridia(100)	Firmicutes(100)
Otu0113	3.2527	Fibre	2.90408	0.0198114	1856	0.142474	Clostridium_XlVa(89)	Clostridium_XlVa(100)	Lachnospiraceae(100)	Clostridiales(100)	Clostridia(100)	Firmicutes(100)
Otu0152	3.03252	Fibre	2.64524	0.0224245	1132	0.0868967	Clostridiales_unclassified(98)	Clostridiales_unclassified(100)	Clostridiales_unclassified(100)	Clostridiales(100)	Clostridia(100)	Firmicutes(100)
Otu0039	3.77397	Fibre	3.451	0.0242102	6177	0.47417	Bacteroidales_unclassified(72)	Bacteroidales_unclassified(100)	Bacteroidales_unclassified(100)	Bacteroidales(100)	Bacteroidia(100)	Bacteroidetes(100)
Otu0006	4.42701	Fibre	3.80639	0.0307474	35684	2.73924	Allobaculum(100)	Allobaculum(100)	Erysipelotrichaceae(100)	Erysipelotrichales(100)	Erysipelotrichia(100)	Firmicutes(100)
Otu0106	3.26823	Fibre	2.83459	0.0451505	2041	0.156675	Oscillibacter(99)	Oscillibacter(100)	Ruminococcaceae(100)	Clostridiales(100)	Clostridia(100)	Firmicutes(100)
Otu0169	2.89303	Fibre	2.35307	0.0482689	880	0.0675522	Candidatus_Saccharibacteria_unclassified(100)	Candidatus_Saccharibacteria_unclassified(100)	Candidatus_Saccharibacteria_unclassified(100)	Candidatus_Saccharibacteria_unclassified(100)	Candidatus_Saccharibacteria_unclassified(100)	Candidatus_Saccharibacteria(100)
LEfSe results - LFD vs HFD (all samples with added fibers excluded)
OTUs	Pan right for Genus, Family and Phylum Results													Genus												Family											Phylum
OTU	LogMaxMean	Class	LDA	pValue	Total no. of seqs	% of total	Genus (Rep Seq)	Genus (Consensus)	Family	Order	Class	Phylum		Genus	LogMaxMean	Class	LDA	pValue	Total no. of seqs	% of total	Family	Order	Class	Phylum		Family	LogMaxMean	Class	LDA	pValue	No. seqs	% of total	Order	Class	Phylum		Phylum	LogMaxMean	Class	LDA	pValue	No. seqs	% of total
Otu0004	4.88535	LFD	4.63757	0.000323116	59135	4.53943	Lactobacillus(100)	Lactobacillus(100)	Lactobacillaceae(100)	Lactobacillales(100)	Bacilli(100)	Firmicutes(100)		Bifidobacteriaceae_unclassified(100)	2.52064	LFD	2.60724	0.000704197	99	0.00759962	Bifidobacteriaceae(100)	Bifidobacteriales(100)	Actinobacteria(100)	Actinobacteria(100)		Lactobacillales_unclassified(100)	2.61755	LFD	2.72849	0.00251738	186	0.0142781	Lactobacillales(100)	Bacilli(100)	Firmicutes(100)		Actinobacteria(100)	5.09665	LFD	4.73148	0.00182274	39110	3.00224
Otu0182	2.95334	LFD	2.6947	0.000357404	682	0.052353	Barnesiella(90)	Barnesiella(100)	Porphyromonadaceae(100)	Bacteroidales(100)	Bacteroidia(100)	Bacteroidetes(100)		Allobaculum(100)	4.7858	LFD	4.3529	0.00122127	73549	5.64591	Erysipelotrichaceae(100)	Erysipelotrichales(100)	Erysipelotrichia(100)	Firmicutes(100)		Lactobacillaceae(100)	5.20545	LFD	4.78101	0.00354263	91722	7.04094	Lactobacillales(100)	Bacilli(100)	Firmicutes(100)		Candidatus_Saccharibacteria(100)	2.61755	HFD	3.15455	0.0242036	880	0.0675522
Otu0122	3.92789	LFD	3.55752	0.000422411	1729	0.132725	Lachnospiraceae_unclassified(100)	Lachnospiraceae_unclassified(100)	Lachnospiraceae(100)	Clostridiales(100)	Clostridia(100)	Firmicutes(100)		Porphyromonadaceae_unclassified(100)	3.24933	LFD	2.79357	0.00164432	5174	0.397176	Porphyromonadaceae(100)	Bacteroidales(100)	Bacteroidia(100)	Bacteroidetes(100)		Bifidobacteriaceae(100)	5.07074	LFD	4.67319	0.00557329	28788	2.20988	Bifidobacteriales(100)	Actinobacteria(100)	Actinobacteria(100)		Firmicutes(100)	5.84205	HFD	4.37552	0.0243434	657737	50.4904
Otu0170	3.03806	LFD	2.75541	0.000562527	876	0.0672452	Barnesiella(86)	Barnesiella(100)	Porphyromonadaceae(100)	Bacteroidales(100)	Bacteroidia(100)	Bacteroidetes(100)		Lactobacillales_unclassified(100)	2.61755	LFD	2.5407	0.00251738	186	0.0142781	Lactobacillales_unclassified(100)	Lactobacillales(100)	Bacilli(100)	Firmicutes(100)		Erysipelotrichaceae(100)	4.8407	LFD	4.18844	0.0179263	81438	6.2515	Erysipelotrichales(100)	Erysipelotrichia(100)	Firmicutes(100)		Deferribacteres(100)	4.31969	HFD	3.70782	0.0326634	8853	0.679591
Otu0135	3.87683	LFD	3.48458	0.000578083	1441	0.110617	Porphyromonadaceae_unclassified(99)	Barnesiella(100)	Porphyromonadaceae(100)	Bacteroidales(100)	Bacteroidia(100)	Bacteroidetes(100)		Lactobacillus(100)	5.20515	LFD	4.81437	0.00353543	91679	7.03764	Lactobacillaceae(100)	Lactobacillales(100)	Bacilli(100)	Firmicutes(100)		Streptococcaceae(100)	3.82122	LFD	3.13121	0.019268	2004	0.153835	Lactobacillales(100)	Bacilli(100)	Firmicutes(100)
Otu0034	3.97612	LFD	3.45747	0.000727583	7420	0.569588	Barnesiella(71)	Barnesiella(100)	Porphyromonadaceae(100)	Bacteroidales(100)	Bacteroidia(100)	Bacteroidetes(100)		Bifidobacterium(100)	5.06952	LFD	4.68208	0.00557329	28689	2.20228	Bifidobacteriaceae(100)	Bifidobacteriales(100)	Actinobacteria(100)	Actinobacteria(100)		Peptococcaceae_1(100)	3.59451	HFD	3.30343	9.46511e-05	2543	0.195211	Clostridiales(100)	Clostridia(100)	Firmicutes(100)
Otu0061	3.83503	LFD	3.40781	0.000996149	3838	0.29462	Barnesiella(82)	Barnesiella(100)	Porphyromonadaceae(100)	Bacteroidales(100)	Bacteroidia(100)	Bacteroidetes(100)		Lactococcus(100)	3.81667	LFD	3.05152	0.0119671	1940	0.148922	Streptococcaceae(100)	Lactobacillales(100)	Bacilli(100)	Firmicutes(100)		Bacteroidetes_unclassified(100)	3.89401	HFD	3.42526	0.000173751	1775	0.136256	Bacteroidetes_unclassified(100)	Bacteroidetes_unclassified(100)	Bacteroidetes(100)
Otu0024	3.57659	LFD	3.23877	0.00144111	10821	0.830662	Clostridium_XlVa(67)	Clostridium_XlVa(97)	Lachnospiraceae(100)	Clostridiales(100)	Clostridia(100)	Firmicutes(100)		Barnesiella(100)	4.75194	LFD	3.97091	0.0243434	57745	4.43273	Porphyromonadaceae(100)	Bacteroidales(100)	Bacteroidia(100)	Bacteroidetes(100)		Ruminococcaceae(100)	5.2497	HFD	4.56068	0.000219851	85964	6.59893	Clostridiales(100)	Clostridia(100)	Firmicutes(100)
Otu0060	2.9001	LFD	2.56039	0.00378065	4155	0.318954	Porphyromonadaceae_unclassified(100)	Porphyromonadaceae_unclassified(100)	Porphyromonadaceae(100)	Bacteroidales(100)	Bacteroidia(100)	Bacteroidetes(100)		Olsenella(100)	3.72926	LFD	3.31565	0.0461966	8217	0.630769	Coriobacteriaceae(100)	Coriobacteriales(100)	Actinobacteria(100)	Actinobacteria(100)		Peptostreptococcaceae(100)	4.69151	HFD	4.27503	0.0011944	10624	0.815539	Clostridiales(100)	Clostridia(100)	Firmicutes(100)
Otu0006	4.65927	LFD	4.2649	0.00466913	35684	2.73924	Allobaculum(100)	Allobaculum(100)	Erysipelotrichaceae(100)	Erysipelotrichales(100)	Erysipelotrichia(100)	Firmicutes(100)		Peptococcus(100)	3.59451	HFD	3.17496	9.56549e-05	2543	0.195211	Peptococcaceae_1(100)	Clostridiales(100)	Clostridia(100)	Firmicutes(100)		Rikenellaceae(100)	5.0699	HFD	4.27237	0.0110744	57788	4.43603	Bacteroidales(100)	Bacteroidia(100)	Bacteroidetes(100)
Otu0009	5.06867	LFD	4.73834	0.00557329	28616	2.19668	Bifidobacterium(100)	Bifidobacterium(100)	Bifidobacteriaceae(100)	Bifidobacteriales(100)	Actinobacteria(100)	Actinobacteria(100)		Oscillibacter(100)	4.67553	HFD	4.04646	0.000173751	19820	1.52146	Ruminococcaceae(100)	Clostridiales(100)	Clostridia(100)	Firmicutes(100)		Enterococcaceae(100)	3.25102	HFD	2.93841	0.0119007	423	0.0324711	Lactobacillales(100)	Bacilli(100)	Firmicutes(100)
Otu0444	2.20113	LFD	2.01767	0.00621265	42	0.00322408	Lactobacillus(100)	Lactobacillus(100)	Lactobacillaceae(100)	Lactobacillales(100)	Bacilli(100)	Firmicutes(100)		Bacteroidetes_unclassified(100)	3.89401	HFD	3.41664	0.000174318	1775	0.136256	Bacteroidetes_unclassified(100)	Bacteroidetes_unclassified(100)	Bacteroidetes_unclassified(100)	Bacteroidetes(100)		Lachnospiraceae(100)	5.52892	HFD	4.60822	0.0130425	293412	22.5234	Clostridiales(100)	Clostridia(100)	Firmicutes(100)
Otu0392	2.62473	LFD	2.31772	0.0062712	61	0.0046826	Porphyromonadaceae_unclassified(90)	Porphyromonadaceae_unclassified(100)	Porphyromonadaceae(100)	Bacteroidales(100)	Bacteroidia(100)	Bacteroidetes(100)		Anaerotruncus(100)	3.91054	HFD	3.36562	0.000343134	3942	0.302603	Ruminococcaceae(100)	Clostridiales(100)	Clostridia(100)	Firmicutes(100)		Candidatus_Saccharibacteria_unclassified(100)	2.61755	HFD	2.82121	0.0205839	880	0.0675522	Candidatus_Saccharibacteria_unclassified(100)	Candidatus_Saccharibacteria_unclassified(100)	Candidatus_Saccharibacteria(100)
Otu0376	2.65231	LFD	2.35775	0.00648276	73	0.00560376	Lachnospiraceae_unclassified(100)	Lachnospiraceae_unclassified(100)	Lachnospiraceae(100)	Clostridiales(100)	Clostridia(100)	Firmicutes(100)		Pseudoflavonifractor(100)	4.59588	HFD	3.99756	0.000344158	13197	1.01305	Ruminococcaceae(100)	Clostridiales(100)	Clostridia(100)	Firmicutes(100)		Deferribacteraceae(100)	4.31969	HFD	3.59476	0.0326634	8853	0.679591	Deferribacterales(100)	Deferribacteres(100)	Deferribacteres(100)
Otu0051	4.36184	LFD	3.8483	0.00665673	4733	0.363323	Clostridium_XlVa(97)	Clostridium_XlVa(100)	Lachnospiraceae(100)	Clostridiales(100)	Clostridia(100)	Firmicutes(100)		Butyricicoccus(100)	2.75321	HFD	2.56255	0.00109923	440	0.0337761	Ruminococcaceae(100)	Clostridiales(100)	Clostridia(100)	Firmicutes(100)
Otu0040	3.52782	LFD	3.30691	0.00816664	5983	0.459278	Olsenella(99)	Olsenella(100)	Coriobacteriaceae(100)	Coriobacteriales(100)	Actinobacteria(100)	Actinobacteria(100)		Ruminococcaceae_unclassified(100)	4.53119	HFD	3.85089	0.00110341	15911	1.22139	Ruminococcaceae(100)	Clostridiales(100)	Clostridia(100)	Firmicutes(100)
Otu0447	2.20113	LFD	2.04769	0.00871429	41	0.00314732	Bifidobacterium(99)	Bifidobacterium(100)	Bifidobacteriaceae(100)	Bifidobacteriales(100)	Actinobacteria(100)	Actinobacteria(100)		Clostridium_XI(100)	4.69115	HFD	4.32204	0.0011944	10603	0.813927	Peptostreptococcaceae(100)	Clostridiales(100)	Clostridia(100)	Firmicutes(100)
Otu0083	3.56286	LFD	3.0412	0.00912966	2949	0.226377	Clostridiales_unclassified(100)	Clostridiales_unclassified(96)	Clostridiales_unclassified(96)	Clostridiales(100)	Clostridia(100)	Firmicutes(100)		Lachnospiraceae_unclassified(100)	5.36817	HFD	4.56105	0.00937477	167108	12.8279	Lachnospiraceae(100)	Clostridiales(100)	Clostridia(100)	Firmicutes(100)
Otu0101	4.04811	LFD	3.53921	0.0125917	2143	0.164505	Clostridiales_unclassified(100)	Clostridiales_unclassified(100)	Clostridiales_unclassified(100)	Clostridiales(100)	Clostridia(100)	Firmicutes(100)		Alistipes(100)	5.0699	HFD	4.24057	0.00937477	57756	4.43357	Rikenellaceae(100)	Bacteroidales(100)	Bacteroidia(100)	Bacteroidetes(100)
Otu0111	3.81667	LFD	3.09048	0.0129439	1936	0.148615	Lactococcus(100)	Lactococcus(100)	Streptococcaceae(100)	Lactobacillales(100)	Bacilli(100)	Firmicutes(100)		Enterococcus(100)	3.25102	HFD	2.81216	0.0119007	423	0.0324711	Enterococcaceae(100)	Lactobacillales(100)	Bacilli(100)	Firmicutes(100)
Otu0012	4.91279	LFD	4.42386	0.0130228	26676	2.04775	Lactobacillus(93)	Lactobacillus(100)	Lactobacillaceae(100)	Lactobacillales(100)	Bacilli(100)	Firmicutes(100)		Clostridium_IV(100)	4.09322	HFD	3.1706	0.013003	19373	1.48715	Ruminococcaceae(100)	Clostridiales(100)	Clostridia(100)	Firmicutes(100)
Otu0023	3.92218	LFD	3.37919	0.0179263	11094	0.851618	Barnesiella(91)	Barnesiella(100)	Porphyromonadaceae(100)	Bacteroidales(100)	Bacteroidia(100)	Bacteroidetes(100)		Turicibacter(100)	4.2537	HFD	3.83053	0.0205884	3763	0.288862	Erysipelotrichaceae(100)	Erysipelotrichales(100)	Erysipelotrichia(100)	Firmicutes(100)
Otu0230	3.00077	LFD	2.6864	0.0386728	395	0.0303217	Lachnospiraceae_unclassified(100)	Lachnospiraceae_unclassified(100)	Lachnospiraceae(100)	Clostridiales(100)	Clostridia(100)	Firmicutes(100)		Candidatus_Saccharibacteria_unclassified(100)	2.61755	HFD	2.46711	0.0223313	880	0.0675522	Candidatus_Saccharibacteria_unclassified(100)	Candidatus_Saccharibacteria_unclassified(100)	Candidatus_Saccharibacteria_unclassified(100)	Candidatus_Saccharibacteria(100)
Otu0165	3.57976	HFD	3.10994	9.43183e-05	920	0.0706228	Peptococcus(65)	Peptococcus(100)	Peptococcaceae_1(100)	Clostridiales(100)	Clostridia(100)	Firmicutes(100)		Streptococcus(100)	2.27076	HFD	2.60413	0.0276442	64	0.00491289	Streptococcaceae(100)	Lactobacillales(100)	Bacilli(100)	Firmicutes(100)
Otu0021	4.50357	HFD	3.98095	0.000138679	13502	1.03647	Alistipes(100)	Alistipes(100)	Rikenellaceae(100)	Bacteroidales(100)	Bacteroidia(100)	Bacteroidetes(100)		Mucispirillum(100)	4.31969	HFD	3.60705	0.0326634	8853	0.679591	Deferribacteraceae(100)	Deferribacterales(100)	Deferribacteres(100)	Deferribacteres(100)
Otu0129	3.90944	HFD	3.47373	0.000173185	1581	0.121364	Bacteroidetes_unclassified(100)	Bacteroidetes_unclassified(96)	Bacteroidetes_unclassified(96)	Bacteroidetes_unclassified(96)	Bacteroidetes_unclassified(96)	Bacteroidetes(100)
Otu0074	4.2615	HFD	3.82898	0.000219851	3396	0.26069	Clostridiales_unclassified(86)	Clostridiales_unclassified(100)	Clostridiales_unclassified(100)	Clostridiales(100)	Clostridia(100)	Firmicutes(100)
Otu0017	4.41239	HFD	3.88222	0.000427332	18143	1.39273	Alistipes(97)	Alistipes(100)	Rikenellaceae(100)	Bacteroidales(100)	Bacteroidia(100)	Bacteroidetes(100)
Otu0307	2.50216	HFD	2.11498	0.000646046	175	0.0134337	Alistipes(100)	Alistipes(100)	Rikenellaceae(100)	Bacteroidales(100)	Bacteroidia(100)	Bacteroidetes(100)
Otu0115	3.5031	HFD	2.90765	0.000993616	1823	0.139941	Lachnospiraceae_unclassified(100)	Lachnospiraceae_unclassified(65)	Lachnospiraceae(100)	Clostridiales(100)	Clostridia(100)	Firmicutes(100)
Otu0087	3.46368	HFD	2.90935	0.0010924	2696	0.206955	Barnesiella(69)	Barnesiella(100)	Porphyromonadaceae(100)	Bacteroidales(100)	Bacteroidia(100)	Bacteroidetes(100)
Otu0025	4.69084	HFD	4.33138	0.00116501	10022	0.769328	Clostridium_XI(100)	Clostridium_XI(100)	Peptostreptococcaceae(100)	Clostridiales(100)	Clostridia(100)	Firmicutes(100)
Otu0020	4.68833	HFD	4.06542	0.00122428	16484	1.26538	Pseudoflavonifractor(70)	Pseudoflavonifractor(71)	Ruminococcaceae(100)	Clostridiales(100)	Clostridia(100)	Firmicutes(100)
Otu0080	3.90573	HFD	3.27721	0.00148197	3018	0.231673	Ruminococcaceae_unclassified(100)	Ruminococcaceae_unclassified(78)	Ruminococcaceae(100)	Clostridiales(100)	Clostridia(100)	Firmicutes(100)
Otu0108	3.74031	HFD	3.14909	0.00164047	2024	0.15537	Lachnospiraceae_unclassified(99)	Lachnospiraceae_unclassified(100)	Lachnospiraceae(100)	Clostridiales(100)	Clostridia(100)	Firmicutes(100)
Otu0043	4.34927	HFD	3.80878	0.00164818	5410	0.415293	Flavonifractor(90)	Flavonifractor(100)	Ruminococcaceae(100)	Clostridiales(100)	Clostridia(100)	Firmicutes(100)
Otu0052	4.27493	HFD	3.67043	0.00164818	4719	0.362249	Oscillibacter(62)	Oscillibacter(99)	Ruminococcaceae(100)	Clostridiales(100)	Clostridia(100)	Firmicutes(100)
Otu0276	2.97612	HFD	2.34889	0.00210717	231	0.0177325	Anaerotruncus(62)	Ruminococcaceae_unclassified(100)	Ruminococcaceae(100)	Clostridiales(100)	Clostridia(100)	Firmicutes(100)
Otu0199	3.45535	HFD	3.00284	0.00242081	549	0.0421434	Ruminococcaceae_unclassified(95)	Ruminococcaceae_unclassified(100)	Ruminococcaceae(100)	Clostridiales(100)	Clostridia(100)	Firmicutes(100)
Otu0369	2.5296	HFD	2.11847	0.00250802	77	0.00591082	Ruminococcaceae_unclassified(100)	Ruminococcaceae_unclassified(100)	Ruminococcaceae(100)	Clostridiales(100)	Clostridia(100)	Firmicutes(100)
Otu0290	2.70272	HFD	2.32937	0.0029164	202	0.0155063	Butyricicoccus(100)	Butyricicoccus(100)	Ruminococcaceae(100)	Clostridiales(100)	Clostridia(100)	Firmicutes(100)
Otu0062	3.93561	HFD	3.38622	0.00292707	3829	0.293929	Oscillibacter(60)	Oscillibacter(91)	Ruminococcaceae(100)	Clostridiales(100)	Clostridia(100)	Firmicutes(100)
Otu0056	4.11008	HFD	3.55618	0.00319491	4391	0.33707	Oscillibacter(98)	Oscillibacter(100)	Ruminococcaceae(100)	Clostridiales(100)	Clostridia(100)	Firmicutes(100)
Otu0010	3.81804	HFD	3.19706	0.00506946	27713	2.12736	Bacteroides(100)	Bacteroides(100)	Bacteroidaceae(100)	Bacteroidales(100)	Bacteroidia(100)	Bacteroidetes(100)
Otu0109	2.88862	HFD	2.54879	0.00538109	1977	0.151762	Ruminococcaceae_unclassified(83)	Clostridium_IV(99)	Ruminococcaceae(100)	Clostridiales(100)	Clostridia(100)	Firmicutes(100)
Otu0132	3.57739	HFD	3.00598	0.00602172	1538	0.118063	Ruminococcaceae_unclassified(99)	Ruminococcaceae_unclassified(66)	Ruminococcaceae(100)	Clostridiales(100)	Clostridia(100)	Firmicutes(100)
Otu0055	4.36548	HFD	3.95802	0.00607683	4400	0.337761	Lachnospiraceae_unclassified(98)	Lachnospiraceae_unclassified(100)	Lachnospiraceae(100)	Clostridiales(100)	Clostridia(100)	Firmicutes(100)
Otu0318	2.61755	HFD	2.35676	0.0067786	156	0.0119752	Lachnospiraceae_unclassified(97)	Lachnospiraceae_unclassified(100)	Lachnospiraceae(100)	Clostridiales(100)	Clostridia(100)	Firmicutes(100)
Otu0371	2.57976	HFD	2.28706	0.00727027	75	0.00575729	Clostridium_IV(83)	Clostridium_IV(100)	Ruminococcaceae(100)	Clostridiales(100)	Clostridia(100)	Firmicutes(100)
Otu0103	3.52514	HFD	3.15635	0.00981864	2093	0.160667	Anaerotruncus(84)	Anaerotruncus(100)	Ruminococcaceae(100)	Clostridiales(100)	Clostridia(100)	Firmicutes(100)
Otu0221	3.25102	HFD	2.89478	0.0119007	423	0.0324711	Enterococcus(100)	Enterococcus(100)	Enterococcaceae(100)	Lactobacillales(100)	Bacilli(100)	Firmicutes(100)
Otu0384	2.4076	HFD	2.02385	0.0122878	69	0.00529671	Ruminococcaceae_unclassified(99)	Ruminococcaceae_unclassified(100)	Ruminococcaceae(100)	Clostridiales(100)	Clostridia(100)	Firmicutes(100)
Otu0215	3.21598	HFD	2.7083	0.0151585	449	0.034467	Clostridiales_unclassified(90)	Clostridiales_unclassified(100)	Clostridiales_unclassified(100)	Clostridiales(100)	Clostridia(100)	Firmicutes(100)
Otu0026	4.44557	HFD	3.70021	0.0153138	9768	0.74983	Desulfovibrio(65)	Desulfovibrio(94)	Desulfovibrionaceae(100)	Desulfovibrionales(100)	Deltaproteobacteria(100)	Proteobacteria(100)
Otu0241	3.22679	HFD	2.77285	0.0156211	320	0.0245644	Lachnospiraceae_unclassified(100)	Lachnospiraceae_unclassified(100)	Lachnospiraceae(100)	Clostridiales(100)	Clostridia(100)	Firmicutes(100)
Otu0246	2.85643	HFD	2.29495	0.015921	303	0.0232595	Oscillibacter(90)	Oscillibacter(100)	Ruminococcaceae(100)	Clostridiales(100)	Clostridia(100)	Firmicutes(100)
Otu0166	2.7739	HFD	2.27844	0.0168677	912	0.0700087	Lachnospiraceae_unclassified(90)	Lachnospiraceae_unclassified(100)	Lachnospiraceae(100)	Clostridiales(100)	Clostridia(100)	Firmicutes(100)
Otu0229	3.43819	HFD	3.14947	0.0176959	400	0.0307056	Lachnospiraceae_unclassified(98)	Lachnospiraceae_unclassified(100)	Lachnospiraceae(100)	Clostridiales(100)	Clostridia(100)	Firmicutes(100)
Otu0007	2.81712	HFD	2.27116	0.0184597	31898	2.44861	Clostridiales_unclassified(67)	Clostridiales_unclassified(100)	Clostridiales_unclassified(100)	Clostridiales(100)	Clostridia(100)	Firmicutes(100)
Otu0173	3.31362	HFD	2.86709	0.0186079	807	0.0619485	Clostridium_XlVa(65)	Clostridium_XlVa(54)	Lachnospiraceae(100)	Clostridiales(100)	Clostridia(100)	Firmicutes(100)
Otu0192	3.38594	HFD	2.96254	0.019021	604	0.0463654	Lachnospiraceae_unclassified(97)	Lachnospiraceae_unclassified(100)	Lachnospiraceae(100)	Clostridiales(100)	Clostridia(100)	Firmicutes(100)
Otu0238	3.31216	HFD	2.952	0.0193794	334	0.0256391	Lachnospiraceae_unclassified(100)	Lachnospiraceae_unclassified(100)	Lachnospiraceae(100)	Clostridiales(100)	Clostridia(100)	Firmicutes(100)
Otu0344	2.44146	HFD	2.17404	0.0203767	97	0.0074461	Anaerotruncus(100)	Anaerotruncus(100)	Ruminococcaceae(100)	Clostridiales(100)	Clostridia(100)	Firmicutes(100)
Otu0169	2.61755	HFD	2.0916	0.0205839	880	0.0675522	Candidatus_Saccharibacteria_unclassified(100)	Candidatus_Saccharibacteria_unclassified(100)	Candidatus_Saccharibacteria_unclassified(100)	Candidatus_Saccharibacteria_unclassified(100)	Candidatus_Saccharibacteria_unclassified(100)	Candidatus_Saccharibacteria(100)
Otu0064	4.2537	HFD	3.78225	0.0205884	3763	0.288862	Turicibacter(100)	Turicibacter(100)	Erysipelotrichaceae(100)	Erysipelotrichales(100)	Erysipelotrichia(100)	Firmicutes(100)
Otu0156	3.50592	HFD	2.90373	0.0207546	1046	0.080295	Barnesiella(91)	Barnesiella(100)	Porphyromonadaceae(100)	Bacteroidales(100)	Bacteroidia(100)	Bacteroidetes(100)
Otu0299	3.00966	HFD	2.52515	0.0243306	189	0.0145084	Lachnospiraceae_unclassified(97)	Lachnospiraceae_unclassified(100)	Lachnospiraceae(100)	Clostridiales(100)	Clostridia(100)	Firmicutes(100)
Otu0105	3.99625	HFD	3.65995	0.0312244	2061	0.15821	Dorea(100)	Dorea(100)	Lachnospiraceae(100)	Clostridiales(100)	Clostridia(100)	Firmicutes(100)
Otu0361	2.53837	HFD	2.01234	0.0323041	79	0.00606435	Anaerotruncus(77)	Anaerotruncus(100)	Ruminococcaceae(100)	Clostridiales(100)	Clostridia(100)	Firmicutes(100)
Otu0030	4.31941	HFD	3.63511	0.0326634	8825	0.677441	Mucispirillum(100)	Mucispirillum(100)	Deferribacteraceae(100)	Deferribacterales(100)	Deferribacteres(100)	Deferribacteres(100)
Otu0124	3.62686	HFD	3.03479	0.0349701	1654	0.126967	Odoribacter(99)	Odoribacter(100)	Porphyromonadaceae(100)	Bacteroidales(100)	Bacteroidia(100)	Bacteroidetes(100)
Otu0073	3.72533	HFD	2.96809	0.0350098	3408	0.261611	Oscillibacter(100)	Oscillibacter(100)	Ruminococcaceae(100)	Clostridiales(100)	Clostridia(100)	Firmicutes(100)
Otu0390	2.3957	HFD	2.03388	0.0352391	63	0.00483612	Lachnospiraceae_unclassified(92)	Lachnospiraceae_unclassified(100)	Lachnospiraceae(100)	Clostridiales(100)	Clostridia(100)	Firmicutes(100)
Otu0176	2.74788	HFD	2.24692	0.0364663	766	0.0588011	Ruminococcaceae_unclassified(99)	Ruminococcaceae_unclassified(100)	Ruminococcaceae(100)	Clostridiales(100)	Clostridia(100)	Firmicutes(100)
Otu0002	3.44685	HFD	2.80668	0.0430353	90311	6.93262	Bacteroides(100)	Bacteroides(100)	Bacteroidaceae(100)	Bacteroidales(100)	Bacteroidia(100)	Bacteroidetes(100)
Otu0322	2.66547	HFD	2.03498	0.0476714	151	0.0115913	Ruminococcaceae_unclassified(100)	Ruminococcaceae_unclassified(100)	Ruminococcaceae(100)	Clostridiales(100)	Clostridia(100)	Firmicutes(100)

## Sheet: D - Metastats combined groups
Supplementary Table S3. Illumina sequencing analysis of cecal content. [D] Metastats analysis of microbiota composition for combined or selected dietary groups.
Information is given at OTU, genus, family and phylum level ordered by level of significance.
Lines 7-487: LFD+HFD (No added fibres) vs All samples with added fibres (Added fibre)
Lines 489-764: HFD vs All samples with added fibres (Fibre) (LFD excluded)
Lines 767-812: LFD vs HFD (all samples with added fibers excluded)
Metastats results - LFD+HFD (No added fibres) vs All samples with added fibres (Added fibre)
OTUs	Pan right for Genus, Family and Phylum Results																	Genus																Family															Phylum
	No added fibres			Added fibre															No added fibres			Added fibre													No added fibres			Added fibre
OTU	mean(group1)	variance(group1)	stderr(group1)	mean(group2)	variance(group2)	stderr(group2)	p-value	BH_Corrected P	Total no. of seqs	% of total	Genus (Rep Seq)	Genus (Consensus)	Family	Order	Class	Phylum		Genus	mean(group1)	variance(group1)	stderr(group1)	mean(group2)	variance(group2)	stderr(group2)	p-value	BH_Corrected P	Total no. of seqs	% of total	Family	Order	Class	Phylum		Family	mean(group1)	variance(group1)	stderr(group1)	mean(group2)	variance(group2)	stderr(group2)	p-value	BH_Corrected P	Total no. of seqs	% of total	Order	Class	Phylum		Phylum
Otu0355	0	0	0	8.2e-05	0	1.5e-05	0	0	83	0.0063714	Clostridiales_unclassified(87)	Clostridiales_unclassified(100)	Clostridiales_unclassified(100)	Clostridiales(100)	Clostridia(100)	Firmicutes(100)		Anaerofustis(100)	0	0	0	5.9e-05	0	1.3e-05	0	0	60	0.00460583	Eubacteriaceae(100)	Clostridiales(100)	Clostridia(100)	Firmicutes(100)		Lachnospiraceae(100)	0.296213	0.006854	0.0169	0.204955	0.011033	0.01146	0.000999	0.00236605	293412	22.5234	Clostridiales(100)	Clostridia(100)	Firmicutes(100)		Firmicutes(100)
Otu0356	0	0	0	8.2e-05	0	4.2e-05	0	0	83	0.0063714	Barnesiella(68)	Porphyromonadaceae_unclassified(51)	Porphyromonadaceae(100)	Bacteroidales(100)	Bacteroidia(100)	Bacteroidetes(100)		Rikenella(100)	6.9e-05	0	6.9e-05	0	0	0	0	0	20	0.00153528	Rikenellaceae(100)	Bacteroidales(100)	Bacteroidia(100)	Bacteroidetes(100)		Porphyromonadaceae(100)	0.065571	0.000502	0.004572	0.201339	0.016461	0.013999	0.000999	0.00236605	222980	17.1168	Bacteroidales(100)	Bacteroidia(100)	Bacteroidetes(100)		Bacteroidetes(100)
Otu0358	7e-06	0	5e-06	7.6e-05	0	2.7e-05	1e-06	0	79	0.00606435	Flavonifractor(69)	Flavonifractor(100)	Ruminococcaceae(100)	Clostridiales(100)	Clostridia(100)	Firmicutes(100)		Johnsonella(100)	4.8e-05	0	1.4e-05	5e-06	0	3e-06	3e-06	9.9e-05	19	0.00145851	Lachnospiraceae(100)	Clostridiales(100)	Clostridia(100)	Firmicutes(100)		Bacteroidaceae(100)	0.018391	6.1e-05	0.001599	0.200817	0.025257	0.01734	0.000999	0.00236605	208793	16.0278	Bacteroidales(100)	Bacteroidia(100)	Bacteroidetes(100)		Proteobacteria(100)
Otu0359	3e-06	0	3e-06	7.7e-05	0	1.3e-05	0	0	79	0.00606435	Ruminococcaceae_unclassified(100)	Ruminococcaceae_unclassified(100)	Ruminococcaceae(100)	Clostridiales(100)	Clostridia(100)	Firmicutes(100)		Coprococcus(100)	6.2e-05	0	3e-05	1.1e-05	0	3e-06	5e-06	0.00012375	29	0.00222615	Lachnospiraceae(100)	Clostridiales(100)	Clostridia(100)	Firmicutes(100)		Ruminococcaceae(100)	0.140818	0.002578	0.010365	0.04461	0.000562	0.002588	0.000999	0.00236605	85964	6.59893	Clostridiales(100)	Clostridia(100)	Firmicutes(100)		Actinobacteria(100)
Otu0365	3.5e-05	0	2.2e-05	6.7e-05	0	1.2e-05	0.055199	0	78	0.00598758	Allobaculum(89)	Allobaculum(100)	Erysipelotrichaceae(100)	Erysipelotrichales(100)	Erysipelotrichia(100)	Firmicutes(100)		Enterobacter(100)	0	0	0	4.5e-05	0	4.5e-05	1.8e-05	0.0003564	46	0.00353114	Enterobacteriaceae(100)	Enterobacteriales(100)	Gammaproteobacteria(100)	Proteobacteria(100)		Clostridiales_unclassified(100)	0.032599	0.000181	0.002744	0.071683	0.003376	0.00634	0.000999	0.00236605	82067	6.29978	Clostridiales(100)	Clostridia(100)	Firmicutes(100)		Verrucomicrobia(100)
Otu0366	0	0	0	7.7e-05	0	2.1e-05	0	0	78	0.00598758	Ruminococcaceae_unclassified(100)	Ruminococcaceae_unclassified(100)	Ruminococcaceae(100)	Clostridiales(100)	Clostridia(100)	Firmicutes(100)		Tannerella(100)	0	0	0	4.2e-05	0	1.2e-05	2.8e-05	0.000462	43	0.00330085	Porphyromonadaceae(100)	Bacteroidales(100)	Bacteroidia(100)	Bacteroidetes(100)		Rikenellaceae(100)	0.098118	0.001355	0.007514	0.029001	0.00061	0.002696	0.000999	0.00236605	57788	4.43603	Bacteroidales(100)	Bacteroidia(100)	Bacteroidetes(100)		Deferribacteres(100)
Otu0370	3e-06	0	3e-06	7.4e-05	0	5.3e-05	0	0	76	0.00583405	Ruminococcaceae_unclassified(100)	Ruminococcaceae_unclassified(100)	Ruminococcaceae(100)	Clostridiales(100)	Clostridia(100)	Firmicutes(100)		Enterobacteriaceae_unclassified(100)	3e-06	0	3e-06	5.1e-05	0	4.2e-05	4.2e-05	0.000594	53	0.00406849	Enterobacteriaceae(100)	Enterobacteriales(100)	Gammaproteobacteria(100)	Proteobacteria(100)		Deltaproteobacteria_unclassified(100)	0.001437	2e-06	0.000315	0.025959	0.001071	0.003571	0.000999	0.00236605	26718	2.05098	Deltaproteobacteria_unclassified(100)	Deltaproteobacteria(100)	Proteobacteria(100)		Candidatus_Saccharibacteria(100)
Otu0374	0	0	0	7.2e-05	0	5e-05	0	0	73	0.00560376	Anaerostipes(100)	Anaerostipes(100)	Lachnospiraceae(100)	Clostridiales(100)	Clostridia(100)	Firmicutes(100)		Bacteroides(100)	0.018391	6.1e-05	0.001599	0.200817	0.025257	0.01734	0.000999	0.00235479	208793	16.0278	Bacteroidaceae(100)	Bacteroidales(100)	Bacteroidia(100)	Bacteroidetes(100)		Desulfovibrionaceae(100)	0.035887	0.000125	0.00228	0.010897	4.4e-05	0.00072	0.000999	0.00236605	21430	1.64505	Desulfovibrionales(100)	Deltaproteobacteria(100)	Proteobacteria(100)		Bacteria_unclassified(100)
Otu0377	5.5e-05	0	2.2e-05	5.5e-05	0	8e-06	1	0	72	0.005527	Allobaculum(99)	Allobaculum(100)	Erysipelotrichaceae(100)	Erysipelotrichales(100)	Erysipelotrichia(100)	Firmicutes(100)		Lachnospiraceae_unclassified(100)	0.198046	0.004499	0.013691	0.108345	0.005466	0.008066	0.000999	0.00235479	167108	12.8279	Lachnospiraceae(100)	Clostridiales(100)	Clostridia(100)	Firmicutes(100)		Sutterellaceae(100)	4.8e-05	0	2.1e-05	0.010914	6.1e-05	0.000849	0.000999	0.00236605	11072	0.84993	Burkholderiales(100)	Betaproteobacteria(100)	Proteobacteria(100)		Tenericutes(100)
Otu0380	0	0	0	7e-05	0	1.8e-05	0	0	71	0.00545024	Bacteroidales_unclassified(77)	Bacteroidetes_unclassified(81)	Bacteroidetes_unclassified(81)	Bacteroidetes_unclassified(81)	Bacteroidetes_unclassified(81)	Bacteroidetes(100)		Parabacteroides(100)	0.002743	4e-06	0.000429	0.150595	0.020929	0.015785	0.000999	0.00235479	153378	11.7739	Porphyromonadaceae(100)	Bacteroidales(100)	Bacteroidia(100)	Bacteroidetes(100)		Deferribacteraceae(100)	0.016723	9.6e-05	0.002	0.00396	3.4e-05	0.000632	0.000999	0.00236605	8853	0.679591	Deferribacterales(100)	Deferribacteres(100)	Deferribacteres(100)
Otu0383	0	0	0	6.8e-05	0	2.6e-05	0	0	69	0.00529671	Deltaproteobacteria_unclassified(68)	Deltaproteobacteria_unclassified(100)	Deltaproteobacteria_unclassified(100)	Deltaproteobacteria_unclassified(100)	Deltaproteobacteria(100)	Proteobacteria(100)		Clostridiales_unclassified(100)	0.032599	0.000181	0.002744	0.071683	0.003376	0.00634	0.000999	0.00235479	82067	6.29978	Clostridiales_unclassified(100)	Clostridiales(100)	Clostridia(100)	Firmicutes(100)		Alphaproteobacteria_unclassified(100)	0.000238	0	5e-05	0.005159	7.3e-05	0.00093	0.000999	0.00236605	5296	0.406542	Alphaproteobacteria_unclassified(100)	Alphaproteobacteria(100)	Proteobacteria(100)
Otu0385	0.0001	0	3e-05	3.8e-05	0	1.1e-05	0.074925	0	68	0.00521994	Clostridium_III(64)	Clostridium_III(100)	Ruminococcaceae(100)	Clostridiales(100)	Clostridia(100)	Firmicutes(100)		Alistipes(100)	0.098049	0.001353	0.007508	0.028989	0.00061	0.002695	0.000999	0.00235479	57756	4.43357	Rikenellaceae(100)	Bacteroidales(100)	Bacteroidia(100)	Bacteroidetes(100)		Clostridiaceae_1(100)	0.011507	0.000373	0.003945	2e-06	0	1e-06	0.000999	0.00236605	3333	0.255854	Clostridiales(100)	Clostridia(100)	Firmicutes(100)
Otu0387	0	0	0	6.5e-05	0	2.3e-05	0	0	66	0.00506642	Lachnospiraceae_unclassified(100)	Lachnospiraceae_unclassified(100)	Lachnospiraceae(100)	Clostridiales(100)	Clostridia(100)	Firmicutes(100)		Deltaproteobacteria_unclassified(100)	0.001437	2e-06	0.000315	0.025959	0.001071	0.003571	0.000999	0.00235479	26718	2.05098	Deltaproteobacteria_unclassified(100)	Deltaproteobacteria_unclassified(100)	Deltaproteobacteria(100)	Proteobacteria(100)		Streptococcaceae(100)	0.005327	1.1e-05	0.000689	0.000456	0	6.3e-05	0.000999	0.00236605	2004	0.153835	Lactobacillales(100)	Bacilli(100)	Firmicutes(100)
Otu0388	7e-06	0	7e-06	6.2e-05	0	3.5e-05	3.2e-05	0	65	0.00498965	Hydrogenoanaerobacterium(66)	Ruminococcaceae_unclassified(100)	Ruminococcaceae(100)	Clostridiales(100)	Clostridia(100)	Firmicutes(100)		Desulfovibrio(100)	0.032723	9.8e-05	0.002016	0.010541	4.2e-05	0.000703	0.000999	0.00235479	20153	1.54702	Desulfovibrionaceae(100)	Desulfovibrionales(100)	Deltaproteobacteria(100)	Proteobacteria(100)		Bacteroidetes_unclassified(100)	0.005137	1.2e-05	0.000708	0.000284	0	4.2e-05	0.000999	0.00236605	1775	0.136256	Bacteroidetes_unclassified(100)	Bacteroidetes_unclassified(100)	Bacteroidetes(100)
Otu0391	0	0	0	6.1e-05	0	1.6e-05	0	0	62	0.00475936	Bacteroides(99)	Bacteroides(100)	Bacteroidaceae(100)	Bacteroidales(100)	Bacteroidia(100)	Bacteroidetes(100)		Oscillibacter(100)	0.036637	0.000231	0.003102	0.009094	2.9e-05	0.000591	0.000999	0.00235479	19820	1.52146	Ruminococcaceae(100)	Clostridiales(100)	Clostridia(100)	Firmicutes(100)		Bdellovibrionaceae(100)	6.2e-05	0	2.3e-05	0.001264	1.1e-05	0.000362	0.000999	0.00236605	1299	0.0997163	Bdellovibrionales(100)	Deltaproteobacteria(100)	Proteobacteria(100)
Otu0393	0	0	0	5.9e-05	0	1.3e-05	0	0	60	0.00460583	Anaerofustis(100)	Anaerofustis(100)	Eubacteriaceae(100)	Clostridiales(100)	Clostridia(100)	Firmicutes(100)		Ruminococcaceae_unclassified(100)	0.026996	0.000104	0.002082	0.00799	2.1e-05	0.000502	0.000999	0.00235479	15911	1.22139	Ruminococcaceae(100)	Clostridiales(100)	Clostridia(100)	Firmicutes(100)		Bacteria_unclassified(100)	0.000159	0	3.2e-05	0.000572	0	7.3e-05	0.000999	0.00236605	626	0.0480542	Bacteria_unclassified(100)	Bacteria_unclassified(100)	Bacteria_unclassified(100)
Otu0394	3e-06	0	3e-06	5.8e-05	0	1.3e-05	7e-06	0	60	0.00460583	Alistipes(87)	Bacteroidales_unclassified(100)	Bacteroidales_unclassified(100)	Bacteroidales(100)	Bacteroidia(100)	Bacteroidetes(100)		Pseudoflavonifractor(100)	0.029708	0.0002	0.002888	0.004537	9e-06	0.00033	0.000999	0.00235479	13197	1.01305	Ruminococcaceae(100)	Clostridiales(100)	Clostridia(100)	Firmicutes(100)		Eubacteriaceae(100)	4.1e-05	0	1.3e-05	0.000416	0	4.7e-05	0.000999	0.00236605	433	0.0332388	Clostridiales(100)	Clostridia(100)	Firmicutes(100)
Otu0499	6.2e-05	0	3e-05	1.1e-05	0	3e-06	5e-06	0	29	0.00222615	Coprococcus(74)	Coprococcus(100)	Lachnospiraceae(100)	Clostridiales(100)	Clostridia(100)	Firmicutes(100)		Parasutterella(100)	4.8e-05	0	2.1e-05	0.010914	6.1e-05	0.000849	0.000999	0.00235479	11072	0.84993	Sutterellaceae(100)	Burkholderiales(100)	Betaproteobacteria(100)	Proteobacteria(100)		Clostridiales_Incertae_Sedis_XIII(100)	0.000152	0	2.7e-05	3e-06	0	2e-06	0.000999	0.00236605	47	0.0036079	Clostridiales(100)	Clostridia(100)	Firmicutes(100)
Otu0515	0	0	0	2.6e-05	0	1.1e-05	0.003165	0	26	0.00199586	Lachnospiraceae_unclassified(99)	Lachnospiraceae_unclassified(100)	Lachnospiraceae(100)	Clostridiales(100)	Clostridia(100)	Firmicutes(100)		Flavonifractor(100)	0.024526	0.000151	0.002508	0.003082	1e-05	0.000352	0.000999	0.00235479	10223	0.784757	Ruminococcaceae(100)	Clostridiales(100)	Clostridia(100)	Firmicutes(100)		Anaeroplasmataceae(100)	3.8e-05	0	3.8e-05	6e-06	0	5e-06	0.000207	0.00236605	17	0.00130499	Anaeroplasmatales(100)	Mollicutes(100)	Tenericutes(100)
Otu0525	3e-06	0	3e-06	2.4e-05	0	7e-06	0.027782	0	25	0.0019191	Clostridiales_unclassified(73)	Clostridiales_unclassified(100)	Clostridiales_unclassified(100)	Clostridiales(100)	Clostridia(100)	Firmicutes(100)		Blautia(100)	3.5e-05	0	1.6e-05	0.009069	0.000122	0.001205	0.000999	0.00235479	9199	0.706151	Lachnospiraceae(100)	Clostridiales(100)	Clostridia(100)	Firmicutes(100)		Enterococcaceae(100)	0.001112	2e-06	0.000255	0.0001	0	2e-05	0.001998	0.00428143	423	0.0324711	Lactobacillales(100)	Bacilli(100)	Firmicutes(100)
Otu0546	7.3e-05	0	4.8e-05	2e-06	0	2e-06	0	0	23	0.00176557	Lachnospiraceae_unclassified(96)	Lachnospiraceae_unclassified(100)	Lachnospiraceae(100)	Clostridiales(100)	Clostridia(100)	Firmicutes(100)		Mucispirillum(100)	0.016723	9.6e-05	0.002	0.00396	3.4e-05	0.000632	0.000999	0.00235479	8853	0.679591	Deferribacteraceae(100)	Deferribacterales(100)	Deferribacteres(100)	Deferribacteres(100)		Desulfovibrionales_unclassified(100)	2.8e-05	0	1.4e-05	0.000132	0	1.9e-05	0.001998	0.00428143	142	0.0109005	Desulfovibrionales(100)	Deltaproteobacteria(100)	Proteobacteria(100)
Otu0552	0	0	0	2.2e-05	0	7e-06	0.007833	0	22	0.00168881	Parabacteroides(100)	Parabacteroides(100)	Porphyromonadaceae(100)	Bacteroidales(100)	Bacteroidia(100)	Bacteroidetes(100)		Odoribacter(100)	0.013503	5.3e-05	0.001487	0.002695	1.9e-05	0.000474	0.000999	0.00235479	6640	0.509712	Porphyromonadaceae(100)	Bacteroidales(100)	Bacteroidia(100)	Bacteroidetes(100)		Verrucomicrobiaceae(100)	0.00627	7.8e-05	0.001805	0.017829	0.00082	0.003125	0.002997	0.0053946	19879	1.52599	Verrucomicrobiales(100)	Verrucomicrobiae(100)	Verrucomicrobia(100)
Otu0570	6.9e-05	0	6.9e-05	0	0	0	0	0	20	0.00153528	Rikenella(100)	Rikenella(100)	Rikenellaceae(100)	Bacteroidales(100)	Bacteroidia(100)	Bacteroidetes(100)		Alphaproteobacteria_unclassified(100)	0.000238	0	5e-05	0.005159	7.3e-05	0.00093	0.000999	0.00235479	5296	0.406542	Alphaproteobacteria_unclassified(100)	Alphaproteobacteria_unclassified(100)	Alphaproteobacteria(100)	Proteobacteria(100)		Peptostreptococcaceae(100)	0.028243	0.001122	0.006838	0.002416	6.3e-05	0.000866	0.002997	0.0053946	10624	0.815539	Clostridiales(100)	Clostridia(100)	Firmicutes(100)
Otu0578	6.6e-05	0	1.6e-05	0	0	0	0	0	19	0.00145851	Lachnospiraceae_unclassified(98)	Clostridium_XlVa(79)	Lachnospiraceae(100)	Clostridiales(100)	Clostridia(100)	Firmicutes(100)		Porphyromonadaceae_unclassified(100)	0.001188	1e-06	0.000206	0.004767	3.5e-05	0.000646	0.000999	0.00235479	5174	0.397176	Porphyromonadaceae(100)	Bacteroidales(100)	Bacteroidia(100)	Bacteroidetes(100)		Bacilli_unclassified(100)	0	0	0	2.5e-05	0	5e-06	0.002941	0.0053946	25	0.0019191	Bacilli_unclassified(100)	Bacilli(100)	Firmicutes(100)
Otu0579	0	0	0	1.9e-05	0	1.2e-05	0.012072	0	19	0.00145851	Clostridiales_unclassified(62)	Clostridiales_unclassified(74)	Clostridiales_unclassified(74)	Clostridiales(74)	Clostridia(74)	Firmicutes(100)		Turicibacter(100)	0.012992	0.000266	0.003331	2e-06	0	1e-06	0.000999	0.00235479	3763	0.288862	Erysipelotrichaceae(100)	Erysipelotrichales(100)	Erysipelotrichia(100)	Firmicutes(100)		Burkholderiaceae(100)	1e-05	0	6e-06	3e-06	0	2e-06	0.128044	0.0053946	6	0.000460583	Burkholderiales(100)	Betaproteobacteria(100)	Proteobacteria(100)
Otu0591	0	0	0	1.8e-05	0	6e-06	0.019688	0	18	0.00138175	Bacteroides(97)	Bacteroides(100)	Bacteroidaceae(100)	Bacteroidales(100)	Bacteroidia(100)	Bacteroidetes(100)		Clostridium_XVIII(100)	0.000166	0	7.4e-05	0.003383	3.3e-05	0.000631	0.000999	0.00235479	3476	0.266831	Erysipelotrichaceae(100)	Erysipelotrichales(100)	Erysipelotrichia(100)	Firmicutes(100)		Bifidobacteriaceae(100)	0.067022	0.006419	0.016354	0.009264	0.000141	0.001297	0.003996	0.00666	28788	2.20988	Bifidobacteriales(100)	Actinobacteria(100)	Actinobacteria(100)
Otu0611	0	0	0	1.7e-05	0	4e-06	0.019442	0	17	0.00130499	Parabacteroides(92)	Parabacteroides(100)	Porphyromonadaceae(100)	Bacteroidales(100)	Bacteroidia(100)	Bacteroidetes(100)		Clostridium_sensu_stricto(100)	0.011507	0.000373	0.003945	2e-06	0	1e-06	0.000999	0.00235479	3333	0.255854	Clostridiaceae_1(100)	Clostridiales(100)	Clostridia(100)	Firmicutes(100)		Rhodospirillaceae(100)	7.6e-05	0	2.4e-05	0.000553	2e-06	0.000149	0.003996	0.00666	582	0.0446766	Rhodospirillales(100)	Alphaproteobacteria(100)	Proteobacteria(100)
[truncated: 766 more rows]
[truncated: 10 more columns]
